# Supplementary material for: MDM2 facilitates adipocyte differentiation through CRTC-mediated activation of STAT3
Source: Cell Death Dis. 2016 Jun 30;7(6):e2289–. doi: 10.1038/cddis.2016.188 (PMC5108339; doi:10.1038/cddis.2016.188)
Supplement: Supplementary Table 1 [file cddis2016188x2.xls]

## Sheet: proteinGroups
Protein IDs	Peptide Counts (all)	Peptide Counts (razor+unique)	Peptide Counts (unique)	Protein Names	Gene Names	Protein Descriptions	Ratio p53-/- over p53-/-;mdm2-/-	Ratio p53-/- over p53-/-;mdm2-/- Normalized	Ratio p53-/- over p53-/-;mdm2-/- Significance(A)	Ratio p53-/- over p53-/-;mdm2-/- Significance(B)	Ratio p53-/- over p53-/-;mdm2-/- Variability [%]	Ratio p53-/- over p53-/-;mdm2-/- Count	Ratio p53-/- over p53-/-;mdm2-/- Sequence Correlation	Intensity	Intensity L	Intensity H
IPI:IPI00136858.1;IPI:IPI00752375.1;IPI:IPI00751888.1;IPI:IPI00466271.2	5;5;5;5	5;5;5;5	5;5;5;5	Interleukin-1 receptor antagonist protein;IL1 inhibitor;Interleukin 1 receptor antagonist;Putative uncharacterized protein	Il1rn;Il-1ra;RP23-218B17.2-005;RP23-218B17.2-003	Isoform 1 of Interleukin-1 receptor antagonist protein;interleukin 1 receptor antagonist isoform 3;Interleukin 1 receptor antagonist;Isoform 2 of Interleukin-1 receptor antagonist protein	29.742	34.868	1.7657e-17	3.3434e-18	69.797	5	1	24181000	584580	23596000
IPI:IPI00753464.3	2	1	1	Putative uncharacterized protein	Rad21	RAD21 homolog	15.598	19.989	5.9297e-13	1.3407e-12	32.485	2	1	7246400	387630	6858700
IPI:IPI00230721.5	10	10	9	Cellular retinoic acid-binding protein 1;Cellular retinoic acid-binding protein I	Crabp1	Cellular retinoic acid-binding protein 1	15.61	19.013	1.3925e-12	4.8741e-10	131.91	15	0.69324	61458000	2505900	58952000
IPI:IPI00555085.2	7	7	7	Ubiquitin cross-reactive protein;Interferon-stimulated protein 15;IP17	Isg15;G1p2;Ucrp	Ubiquitin cross-reactive protein	15.468	18.284	2.6849e-12	1.0044e-12	79.581	10	0.78717	34266000	1526700	32739000
IPI:IPI00133687.4	4	3	3	Cellular retinoic acid-binding protein 2;Cellular retinoic acid-binding protein II	Crabp2	Cellular retinoic acid-binding protein 2	14.478	17.929	3.7213e-12	6.4381e-09	81.318	2	1	1363900	0	1363900
IPI:IPI00165789.2	4	4	4	Amyloid beta A4 precursor protein-binding family B member 1-interacting protein;APBB1-interacting protein 1;Proline-rich EVH1 ligand 1;Proline-rich protein 48	Apbb1ip;Prel1	Amyloid beta A4 precursor protein-binding family B member 1-interacting protein	12.458	16.235	1.8786e-11	7.4307e-12	53.712	6	1	27515000	599260	26916000
IPI:IPI00473475.3	2	2	2	GTP cyclohydrolase 1 feedback regulatory protein;GTP cyclohydrolase I feedback regulatory protein;p35	Gchfr;Gfrp	GTP cyclohydrolase 1 feedback regulatory protein	13.889	15.887	2.6561e-11	2.4915e-08	6.937	3	1	3988900	259280	3729700
IPI:IPI00109304.1	3	3	3	Carbonic anhydrase 13;Carbonic anhydrase XIII;Carbonate dehydratase XIII	Ca13;Car13	Carbonic anhydrase 13	12.504	15.25	5.0722e-11	2.0649e-11	145.16	5	1	28098000	673940	27424000
IPI:IPI00311808.2;IPI:IPI00890906.1	2;2	2;2	2;2	Transmembrane glycoprotein NMB;Dendritic cell-associated transmembrane protein;DC-HIL;Putative uncharacterized protein	Gpnmb;Dchil;Nmb	Transmembrane glycoprotein NMB;glycoprotein (transmembrane) nmb	13.048	14.387	1.2543e-10	5.3382e-11	51.403	5	1	19718000	719680	18999000
IPI:IPI00124096.1;IPI:IPI00918751.1	6;5	6;5	6;5	Protein S100-A4;S100 calcium-binding protein A4;Metastasin;Protein Mts1;Metastatic cell protein;Placental calcium-binding protein;18A2;PEL98	S100a4;Capl;Mts1	Protein S100-A4;12 kDa protein	13.778	14.184	1.5588e-10	2.7294e-16	47.949	19	0.54409	139280000	6939400	132340000
IPI:IPI00406447.3;IPI:IPI00122349.1;IPI:IPI00881485.1;IPI:IPI00880785.1;IPI:IPI00881742.1	29;22;22;7;4	26;19;19;6;4	26;19;19;6;4	Collapsin response mediator protein 4A;Dihydropyrimidinase-related protein 3;Unc-33-like phosphoprotein;Putative uncharacterized protein	Dpysl3;Drp3;Ulip	Collapsin response mediator protein 4A;Dihydropyrimidinase-related protein 3;Putative uncharacterized protein	10.877	13.473	3.4004e-10	1.2338e-12	59.641	70	0.090556	513550000	40955000	472600000
IPI:IPI00277930.6;IPI:IPI00136906.1;IPI:IPI00831051.1;IPI:IPI00831644.1;IPI:IPI00831557.1;IPI:IPI00830964.1;IPI:IPI00831102.1	10;8;8;5;4;3;2	10;8;8;5;4;3;2	10;8;8;5;4;3;2	Putative uncharacterized protein;Macrophage-capping protein;Actin regulatory protein CAP-G;Myc basic motif homolog 1;Actin-capping protein GCAP39	Capg;Mbh1	Putative uncharacterized protein;Macrophage-capping protein;28 kDa protein;22 kDa protein	10.736	13.114	5.0855e-10	2.0666e-12	55.826	27	0.36547	313350000	20997000	292350000
IPI:IPI00128859.2;IPI:IPI00265291.6;IPI:IPI00918174.1	3;3;1	3;3;1	3;3;1	Ectonucleotide pyrophosphatase/phosphodiesterase family member 1;Phosphodiesterase I/nucleotide pyrophosphatase 1;Plasma-cell membrane glycoprotein PC-1;Lymphocyte antigen 41;Alkaline phosphodiesterase I;Nucleotide pyrophosphatase	Enpp1;Npps;Pc1;Pdnp1	Isoform 2 of Ectonucleotide pyrophosphatase/phosphodiesterase family member 1;Isoform 1 of Ectonucleotide pyrophosphatase/phosphodiesterase family member 1	10.381	13.037	5.5499e-10	2.5431e-10	46.649	3	1	16488000	1094900	15393000
IPI:IPI00115546.4;IPI:IPI00230192.5;IPI:IPI00928574.1	6;5;2	4;3;2	4;3;2	Guanine nucleotide-binding protein G(o) subunit alpha	Gnao1;Gna0;Gnao	Isoform Alpha-2 of Guanine nucleotide-binding protein G(o) subunit alpha;Isoform Alpha-1 of Guanine nucleotide-binding protein G(o) subunit alpha	9.6785	12.087	1.6791e-09	7.5802e-10	95.969	6	0.6826	26552000	1408700	25143000
IPI:IPI00776395.1;IPI:IPI00114860.4;IPI:IPI00648253.1	2;1;1	2;1;1	2;1;1	Filamin binding LIM protein 1;Putative uncharacterized protein;Filamin binding LIM protein 1, isoform CRA_a;Filamin-binding LIM protein 1;CSX-associated LIM	Fblim1;RP23-291H3.1-001;mCG_20002;Cal;RP23-291H3.1-005	Filamin binding LIM protein 1, isoform CRA_a;Filamin-binding LIM protein 1;Filamin binding LIM protein 1	9.5555	11.611	2.981e-09	1.4837e-09	148.99	3	1	21142000	898770	20243000
IPI:IPI00457659.2;IPI:IPI00830167.1;IPI:IPI00515459.1;IPI:IPI00128543.1;IPI:IPI00122405.1	11;10;8;2;1	11;10;8;2;1	11;10;8;2;1	Leukocyte elastase inhibitor A;Serine protease inhibitor EIA;Serpin B1a	Serpinb1a;Serpinb1	Leukocyte elastase inhibitor A;42 kDa protein;39 kDa protein	9.7893	11.103	5.598e-09	1.0033e-13	40.211	27	0.91547	244540000	17717000	226820000
IPI:IPI00121430.2;IPI:IPI00830892.1;IPI:IPI00776316.2;IPI:IPI00881909.1;IPI:IPI00319976.6;IPI:IPI00230527.4	86;86;86;86;51;51	86;86;86;86;51;51	86;86;86;86;51;51	Collagen alpha-1(XII) chain;Putative uncharacterized protein	Col12a1	Isoform 1 of Collagen alpha-1(XII) chain;Isoform 5 of Collagen alpha-1(XII) chain;Isoform 2 of Collagen alpha-1(XII) chain;procollagen, type XII, alpha 1;Isoform 3 of Collagen alpha-1(XII) chain;Isoform 4 of Collagen alpha-1(XII) chain	9.4838	10.839	7.822e-09	6.8502e-11	50.761	319	0.064592	2074300000	182980000	1891300000
IPI:IPI00406193.4	9	7	7	Ras GTPase-activating-like protein IQGAP2	Iqgap2	Ras GTPase-activating-like protein IQGAP2	8.7472	10.742	8.8446e-09	4.6419e-09	52.238	6	0.16662	17488000	866750	16621000
IPI:IPI00134585.1	6	6	6	Glutamyl aminopeptidase;EAP;Aminopeptidase A;BP-1/6C3 antigen	Enpep	Glutamyl aminopeptidase	8.5191	10.374	1.4261e-08	7.6599e-09	56.487	6	0.3496	16871000	1253100	15618000
IPI:IPI00229742.3;IPI:IPI00850867.1;IPI:IPI00407488.4;IPI:IPI00625401.3;IPI:IPI00875054.2;IPI:IPI00830498.1;IPI:IPI00459712.1	2;2;1;1;1;1;1	2;2;1;1;1;1;1	2;2;1;1;1;1;1	Putative uncharacterized protein;9230105E10Rik protein	9230105E10Rik;EG667823;EG245575	tripartite motif protein TRIM5;similar to RIKEN cDNA 9230105E10 gene;hypothetical protein LOC667823;47 kDa protein;32 kDa protein;28 kDa protein;9230105E10Rik protein (Fragment)	7.8955	10.199	1.7952e-08	2.2423e-06	2.3243	2	1	5931900	141350	5790500
IPI:IPI00133417.1;IPI:IPI00678851.1;IPI:IPI00753703.1;IPI:IPI00652288.1	3;3;3;2	3;3;3;2	3;3;3;2	Interferon-induced protein with tetratricopeptide repeats 3;Glucocorticoid-attenuated response gene 49 protein;IRG2;Putative uncharacterized protein	Ifit3;Garg49;Ifi49;I830012O16Rik	Interferon-induced protein with tetratricopeptide repeats 3;similar to This ORF is capable of encoding 404aa which is homologous to two human interferon-inducible proteins, 54 kDa and 56 kDa proteins; ORF;interferon-induced protein with tetratricopeptide r	8.5171	9.8253	2.9566e-08	1.645e-08	220.74	4	1	17393000	2331900	15061000
IPI:IPI00229300.2	22	20	1	Band 4.1-like protein 3;4.1B;Differentially expressed in adenocarcinoma of the lung protein 1;DAL1P;DAL-1;mDAL-1	Epb41l3;Dal1;Epb4.1l3;Kiaa0987	Epb4.1l3 protein	7.6509	9.4302	5.0758e-08	1.7414e-06	62.413	29	0.070109	98176000	6822100	91354000
IPI:IPI00453608.4;IPI:IPI00649923.1	2;1	2;1	2;1	Putative uncharacterized protein;T-cell specific GTPase	Tgtp;OTTMUSG00000005523;RP23-269N23.1-002	T-cell specific GTPase 2;T-cell specific GTPase	7.8833	9.3506	5.6684e-08	8.4953e-08	5.9425	2	1	8626700	533380	8093400
IPI:IPI00120222.2	7	7	7	Ephrin type-A receptor 1;Tyrosine-protein kinase receptor ESK	Epha1;Esk	Ephrin type-A receptor 1	6.9881	9.0002	9.2787e-08	4.7372e-08	52.668	10	0.16662	42244000	2506400	39738000
IPI:IPI00551075.4;IPI:IPI00776127.1;IPI:IPI00652470.1;IPI:IPI00119001.1	4;1;1;1	4;1;1;1	4;1;1;1	Poly [ADP-ribose] polymerase 14;Collaborator of STAT6	Parp14;Kiaa1268	Isoform 1 of Poly [ADP-ribose] polymerase 14	6.8584	8.9353	1.0178e-07	7.4657e-06	45.562	3	1	3094100	239920	2854100
IPI:IPI00323251.3;IPI:IPI00124675.1	7;1	7;1	7;1	Interferon-induced guanylate-binding protein 2;Guanine nucleotide-binding protein 2;GTP-binding protein 2	Gbp2	Interferon-induced guanylate-binding protein 2	7.2402	8.8212	1.1987e-07	3.4009e-06	46.714	9	0.54409	50371000	5557100	44814000
IPI:IPI00338018.1;IPI:IPI00120870.1;IPI:IPI00400421.1;IPI:IPI00339003.1;IPI:IPI00409326.1;IPI:CON_00690783.3;IPI:IPI00881895.1	13;13;12;12;11;3;1	13;13;12;12;11;3;1	13;13;12;12;11;3;1	Periostin;Osteoblast-specific factor 2	Postn;Osf2	Isoform 1 of Periostin;Isoform 2 of Periostin;Isoform 3 of Periostin;Isoform 5 of Periostin;Isoform 4 of Periostin	6.9153	8.6603	1.5126e-07	2.2741e-11	77.785	23	0.76212	124000000	9524800	114470000
IPI:IPI00109727.1	2	2	2	Thy-1 membrane glycoprotein;Thy-1 antigen	Thy1;Thy-1	Thy-1 membrane glycoprotein	7.1561	8.6264	1.5891e-07	1.0171e-05	98.453	2	1	864380	55083	809300
IPI:IPI00132758.3;IPI:IPI00651825.2	2;2	2;2	2;2	Calpain-6;Calpain 6;Putative uncharacterized protein	Capn6;Capa6;RP23-462G16.1-001	Calpain-6;calpain 6	6.3731	8.1781	3.0839e-07	4.3607e-07	85.985	3	1	8230700	276910	7953800
IPI:IPI00311120.6	7	7	7	KN motif and ankyrin repeat domain-containing protein 4;Ankyrin repeat domain-containing protein 38	Kank4;Ankrd38	KN motif and ankyrin repeat domain-containing protein 4	6.6818	8.1407	3.2621e-07	2.0346e-07	22.898	7	0.87905	19712000	1839300	17873000
IPI:IPI00331528.9	6	6	6	Glutaredoxin-1;Thioltransferase-1	Glrx;Glrx1;Grx;Grx1	Glutaredoxin-1	6.677	7.7542	5.882e-07	1.1742e-05	26.066	19	0.10288	69677000	7477100	62200000
IPI:IPI00117730.3	2	2	2	Guanylate-binding protein 4;Guanine nucleotide-binding protein 4;GTP-binding protein 4;Guanylate-binding protein 3;GTP-binding protein 3	Gbp4;Gbp3	Guanylate-binding protein 4	6.1756	7.7093	6.3054e-07	2.6508e-05	97.152	2	1	5902500	281070	5621400
IPI:IPI00128915.4;IPI:IPI00554856.2;IPI:IPI00648223.1	7;5;2	7;5;2	7;5;2	Chondroitin sulfate proteoglycan 4;Chondroitin sulfate proteoglycan NG2;AN2 proteoglycan	Cspg4;An2;Kiaa4232;Ng2	Isoform 1 of Chondroitin sulfate proteoglycan 4;Isoform 3 of Chondroitin sulfate proteoglycan 4	6.0232	7.3898	1.0409e-06	6.854e-07	39.516	10	0.75995	18495000	1396300	17099000
IPI:IPI00928191.1;IPI:IPI00229117.1;IPI:IPI00458442.2;IPI:IPI00270764.5	7;7;7;2	7;7;7;2	7;7;7;2	Tenascin N;Tenascin-N;Tenascin-W	Tnn;Tnw	tenascin N;Tenascin-N;Tenascin-W	5.8472	7.3722	1.0704e-06	7.0573e-07	81.186	6	0.704	21863000	679150	21184000
IPI:IPI00776096.1;IPI:IPI00132290.1;IPI:IPI00378395.4	10;10;2	10;10;2	10;10;2	Putative uncharacterized protein;Interferon-induced protein with tetratricopeptide repeats 1;Interferon-induced 56 kDa protein;Glucocorticoid-attenuated response gene 16 protein	Ifit1;Garg16;Ifi56	Putative uncharacterized protein;Interferon-induced protein with tetratricopeptide repeats 1	5.7796	7.2034	1.4018e-06	2.3099e-05	59.073	16	0.48792	70924000	4611300	66313000
IPI:IPI00625263.1;IPI:IPI00874306.1;IPI:IPI00918048.1	5;5;2	5;5;2	5;5;2	Putative uncharacterized protein;NAD+ ADP-ribosyltransferase 3 PARP-3	Parp3;Adprtl3	Putative uncharacterized protein;Putative uncharacterized protein	5.5387	7.1554	1.5146e-06	8.4554e-07	38.634	6	0.08326	31412000	4180700	27231000
IPI:IPI00473376.2;IPI:IPI00875456.1;IPI:IPI00126126.1;IPI:IPI00226686.1;IPI:IPI00894803.1	9;9;5;3;2	9;9;5;3;2	9;9;5;3;2	Putative uncharacterized protein;Signal transducer and activator of transcription 2	Stat2	Putative uncharacterized protein;106 kDa protein;Isoform A of Signal transducer and activator of transcription 2	5.5	7.0284	1.861e-06	2.8804e-05	18.879	10	0.16662	47288000	6676400	40612000
IPI:IPI00652358.5;IPI:IPI00406459.2	4;1	4;1	4;1	Arylsulfatase B;N-acetylgalactosamine-4-sulfatase	Arsb;As1;As1-s	Isoform 1 of Arylsulfatase B	6.0082	6.9683	2.0531e-06	2.7234e-06	16.202	6	1	9048500	1358000	7690600
IPI:IPI00118931.1;IPI:IPI00224483.1;IPI:IPI00312765.5	2;2;2	2;2;2	2;2;2	Cyclin-dependent kinase inhibitor 1C;Cyclin-dependent kinase inhibitor p57;p57KIP2;Cyclin-dependent kinase inhibitor 1C (P57);Cyclin-dependent kinase inhibitor 1C (P57), isoform CRA_a;P57Kip2 protein	Cdkn1c;Kip2;p57Kip2;mCG_15277	Isoform KIP2a of Cyclin-dependent kinase inhibitor 1C;Isoform KIP2b of Cyclin-dependent kinase inhibitor 1C;cyclin-dependent kinase inhibitor 1C isoform 2	5.6855	6.8737	2.3982e-06	1.6412e-06	13.087	3	1	13695000	1805700	11890000
IPI:IPI00330681.1;IPI:IPI00474777.1	3;3	3;3	3;3	Leucine-rich repeat-containing protein 15;Putative uncharacterized protein	Lrrc15	Leucine-rich repeat-containing protein 15;Putative uncharacterized protein	5.2688	6.6068	3.7409e-06	4.8644e-06	69.929	2	1	9673900	644150	9029800
IPI:IPI00454028.3	2	2	2	MFLJ00316 protein	Gbp6;mFLJ00316	guanylate binding protein 7	5.376	6.5452	4.1504e-06	5.3784e-06	44.292	2	1	8505900	1505200	7000600
IPI:IPI00118248.1;IPI:IPI00230653.1;IPI:IPI00622598.1	5;5;5	5;5;5	3;3;3	Paired mesoderm homeobox protein 1;Paired-related homeobox protein 1;Homeobox protein mHox;Homeobox protein K-2;Putative uncharacterized protein	Prrx1;Pmx;Pmx1	Isoform PMX1-B of Paired mesoderm homeobox protein 1;Isoform PMX1-A of Paired mesoderm homeobox protein 1;paired related homeobox 1 isoform c	5.2481	6.4767	4.6618e-06	6.0181e-06	43.871	8	0.2328	6194400	891090	5303300
IPI:IPI00659447.3;IPI:IPI00922955.1	4;1	4;1	4;1	LIM domain only 7	Lmo7	LIM domain only 7	5.0364	6.3841	5.4591e-06	3.8786e-06	51.935	8	1	21200000	4605100	16594000
IPI:IPI00854971.1	18	1	1			similar to Protein disulfide isomerase associated 6	5.6339	6.2983	6.3269e-06	1.032e-08	3.166	6	0.86121	240710000	33617000	207090000
IPI:IPI00467004.5;IPI:IPI00626843.4	20;7	20;7	20;7	Signal transducer and activator of transcription 1	Stat1	Putative uncharacterized protein	4.8289	6.0537	9.6856e-06	2.0688e-08	23.163	38	0.9348	214460000	33079000	181380000
IPI:IPI00123570.3	5	5	5	Putative uncharacterized protein	Ifi47	Putative uncharacterized protein	5.6932	5.9898	1.0841e-05	0.00011373	5.9035	5	0.9494	47838000	5892600	41945000
IPI:IPI00129903.1;IPI:IPI00719919.2	3;3	2;2	2;2	Nidogen-2;Entactin-2;Putative uncharacterized protein	Nid2	Nidogen-2;nidogen 2	4.3836	5.9387	1.1869e-05	0.00020538	17.291	3	1	1264200	352410	911770
IPI:IPI00110224.1;IPI:IPI00648201.1	4;3	4;3	4;3	Estradiol 17-beta-dehydrogenase 11;17-beta-hydroxysteroid dehydrogenase 11;17-beta-HSD XI;Dehydrogenase/reductase SDR family member 8	Hsd17b11;Dhrs8;Pan1b	Isoform 1 of Estradiol 17-beta-dehydrogenase 11;Isoform 2 of Estradiol 17-beta-dehydrogenase 11	5.3029	5.7319	1.7188e-05	0.00016288	51.012	10	1	80121000	9482100	70639000
IPI:IPI00128415.3	4	4	4	Slit homolog 2 protein;Slit homolog 2 protein N-product;Slit homolog 2 protein C-product	Slit2	Slit homolog 2 protein	4.4162	5.6706	1.9205e-05	2.3675e-05	64.462	4	1	6425800	538030	5887700
IPI:IPI00605187.4;IPI:IPI00874570.1;IPI:IPI00117831.2	3;3;3	3;3;3	3;3;3	Truncated ceruloplasmin;Putative uncharacterized protein;Ceruloplasmin;Ferroxidase	Cp	ceruloplasmin isoform a;Putative uncharacterized protein;Ceruloplasmin	4.124	5.3954	3.1837e-05	3.8616e-05	14.978	6	1	9715400	1859000	7856500
IPI:IPI00877197.1	38	7	6	Type VI collagen alpha 3 subunit N7 domain	Col6a3	Collagen alpha3 (Fragment)	4.4842	5.3137	3.7077e-05	0.0002966	34.29	13	0.047844	57220000	9210600	48009000
IPI:IPI00884540.1;IPI:IPI00314352.1	8;8	8;8	8;8	Polycystin-2 delta7 variant;Polycystin-2;Polycystic kidney disease 2 protein homolog	Pkd2	polycystic kidney disease 2;Polycystin-2	4.3449	5.3095	3.7365e-05	0.0002984	56.919	13	0.38512	49163000	8748000	40415000
IPI:IPI00654120.1;IPI:IPI00856986.1;IPI:IPI00626838.1	4;4;4	4;4;4	4;4;4	Putative uncharacterized protein;Deltex 3-like (Drosophila);Deltex 3-like (Drosophila), isoform CRA_b	Dtx3l;mCG_130160	deltex 3-like;77 kDa protein;Putative uncharacterized protein	3.7793	5.0425	6.1962e-05	4.9034e-05	12.525	6	1	13429000	1976300	11453000
IPI:IPI00475362.2;IPI:IPI00380385.6;IPI:IPI00308751.3;IPI:IPI00173249.3;IPI:IPI00623506.3;IPI:IPI00308750.2;IPI:IPI00173248.2;IPI:IPI00173233.2;IPI:IPI00118149.2;IPI:IPI00173250.2;IPI:IPI00653606.1;IPI:IPI00224535.1	11;11;11;11;9;9;9;6;4;4;1;1	11;11;11;11;9;9;9;6;4;4;1;1	8;8;8;8;6;6;6;5;3;3;1;1	Ankyrin-3;Brain-specific ankyrin-G;Ankyrin 3;Putative uncharacterized protein	Ank3;ANK3	ankyrin 3, epithelial isoform b;ankyrin 3, epithelial isoform d;ankyrin 3, epithelial isoform e;ankyrin 3, epithelial isoform h;Brain-specific ankyrin-G;ankyrin 3, epithelial isoform c;ankyrin 3, epithelial isoform a;ankyrin 3, epithelial isoform f	4.0933	5.0366	6.2661e-05	3.9675e-05	38.349	13	0.50154	34778000	6333700	28444000
IPI:IPI00109482.3;IPI:IPI00880463.1	8;7	8;7	8;7	N(G),N(G)-dimethylarginine dimethylaminohydrolase 1;DDAHI;Dimethylargininase-1;Putative uncharacterized protein	Ddah1	N(G),N(G)-dimethylarginine dimethylaminohydrolase 1;Putative uncharacterized protein	4.0024	5.0183	6.4911e-05	0.00045902	16.627	20	0.41975	82118000	13525000	68592000
IPI:IPI00469095.5;IPI:IPI00857323.1	3;1	3;1	3;1	Dchs1 protein	Dchs1	dachsous 1	4.0943	4.9829	6.9487e-05	0.0007092	51.549	3	1	5135900	366870	4769000
IPI:IPI00923056.1;IPI:IPI00850740.1;IPI:IPI00416280.3;IPI:IPI00850539.1;IPI:IPI00914157.1;IPI:IPI00605733.1	3;3;3;3;2;1	3;3;3;3;2;1	3;3;3;3;2;1	Sept5 protein;Septin-5;Peanut-like protein 1;Cell division control-related protein 1	Sept5;Pnutl1;Gp1bb	Sept5 protein;similar to CDCrel-1AI isoform 2;Septin-5;similar to CDCrel-1AI isoform 1;Sept5 protein (Fragment)	4.1846	4.953	7.3604e-05	5.8681e-05	42.556	4	1	18552000	2246500	16305000
IPI:IPI00123709.1;IPI:IPI00867770.1;IPI:IPI00625462.1	55;53;25	55;53;25	55;53;25	A-kinase anchor protein 12;Src-suppressed C kinase substrate;Germ cell lineage protein gercelin	Akap12;Gag12;Ssecks	Isoform 1 of A-kinase anchor protein 12;Isoform 3 of A-kinase anchor protein 12	4.1236	4.7907	0.00010094	1.2206e-05	28.648	133	0.99498	841610000	146360000	695240000
IPI:IPI00626793.3;IPI:IPI00230013.3;IPI:IPI00319970.1;IPI:IPI00410982.1;IPI:IPI00407868.1	9;9;8;8;7	9;9;8;8;7	9;9;8;8;7	Voltage-dependent calcium channel subunit alpha-2/delta-1;Voltage-gated calcium channel subunit alpha-2/delta-1;Voltage-dependent calcium channel subunit alpha-2-1;Voltage-dependent calcium channel subunit delta-1	Cacna2d1;Cacna2	Isoform 2A of Voltage-dependent calcium channel subunit alpha-2/delta-1;Isoform 2B of Voltage-dependent calcium channel subunit alpha-2/delta-1;Isoform 2E of Voltage-dependent calcium channel subunit alpha-2/delta-1;Isoform 2C of Voltage-dependent calcium	3.7636	4.7879	0.0001015	0.00065051	23.868	11	0.4064	67241000	11616000	55626000
IPI:IPI00457960.4;IPI:IPI00776338.2	5;4	5;4	5;4	Nesprin-3		Isoform 1 of Nesprin-3;Isoform 2 of Nesprin-3	3.6024	4.6693	0.00012822	0.00014886	29.968	5	0.9494	9256500	1751300	7505200
IPI:IPI00311123.3;IPI:IPI00874349.1;IPI:IPI00664676.1;IPI:IPI00876283.1	3;3;1;1	3;3;1;1	3;3;1;1	Axin interactor, dorsalization-associated protein;Axin interaction partner and dorsalization antagonist	Aida	Isoform 1 of Axin interactor, dorsalization-associated protein;similar to RIKEN cDNA 2610208M17 gene	3.5308	4.5948	0.00014869	0.0012115	25.886	3	1	4058600	1294300	2764300
IPI:IPI00752027.1;IPI:IPI00409019.2;IPI:IPI00876536.1;IPI:IPI00330302.3;IPI:IPI00757856.2;IPI:IPI00886033.1	2;2;2;1;1;1	2;2;2;1;1;1	2;2;2;1;1;1	Acyl-CoA synthetase short-chain family member 2;Putative uncharacterized protein;Acetyl-coenzyme A synthetase, cytoplasmic;Acetate--CoA ligase;Acyl-activating enzyme;Acetyl-CoA synthetase	Myh7b;Acss2;RP23-260N23.4-003;RP23-260N23.4-002;RP23-260N23.4-001;Acas2;Acecs1;RP23-260N23.4-008	Acyl-CoA synthetase short-chain family member 2;Acyl-CoA synthetase short-chain family member 2;Putative uncharacterized protein;Acetyl-coenzyme A synthetase, cytoplasmic;38 kDa protein;Acyl-CoA synthetase short-chain family member 2 (Fragment)	3.6057	4.5677	0.00015695	0.00012924	28.396	4	1	18097000	3534000	14563000
IPI:IPI00331439.1;IPI:IPI00134435.1	3;3	2;2	2;2	Alcohol dehydrogenase 4;Alcohol dehydrogenase class 4 mu/sigma chain;Alcohol dehydrogenase class IV mu/sigma chain;Retinol dehydrogenase;Gastric alcohol dehydrogenase;ADH-C2;Alcohol dehydrogenase 7	Adh7;Rg9mtd2;Adh-3;Adh3	alcohol dehydrogenase 7;Alcohol dehydrogenase class 4 mu/sigma chain	3.7888	4.5498	0.0001627	0.0012909	22.622	2	1	2720000	430860	2289100
IPI:IPI00130621.4	10	10	10	Putative uncharacterized protein	Rasa1	RAS p21 protein activator 1	3.7141	4.5398	0.00016598	0.0001088	24.464	16	0.066688	34858000	6489700	28368000
IPI:IPI00314779.1	2	2	2	TGF-beta receptor type III;TGFR-3;Transforming growth factor beta receptor III;Betaglycan	Tgfbr3	TGF-beta receptor type III	3.6059	4.4678	0.00019187	0.00022002	14.098	3	1	8762100	1698800	7063300
IPI:IPI00929892.1;IPI:IPI00114044.1;IPI:REV_IPI00653896.1	26;26;1	26;26;1	26;26;1	Mannosidase 2, alpha 1;Alpha-mannosidase 2;Alpha-mannosidase II;Mannosyl-oligosaccharide 1,3-1,6-alpha-mannosidase;Golgi alpha-mannosidase II;Mannosidase alpha class 2A member 1	Man2a1;Mana2	mannosidase 2, alpha 1;Alpha-mannosidase 2	3.7791	4.4514	0.0001983	2.8811e-05	21.659	88	0.91946	389550000	76312000	313240000
IPI:IPI00845840.1	52	2	2	Pyruvate kinase isozymes M1/M2;Pyruvate kinase muscle isozyme	Pkm2;Pk3;Pykm	Isoform M1 of Pyruvate kinase isozymes M1/M2	3.8541	4.3394	0.00024902	4.061e-06	13.107	11	0.8927	124650000	25876000	98778000
IPI:IPI00915484.1;IPI:IPI00319581.3;IPI:IPI00407349.1;IPI:IPI00126550.2;IPI:IPI00117219.1;IPI:IPI00758353.1;IPI:IPI00127559.1;IPI:IPI00874608.1;IPI:IPI00136366.2;IPI:IPI00115634.1;IPI:IPI00132598.1;IPI:IPI00742358.2;IPI:IPI00230342.4;IPI:IPI00227026.1;IPI:IPI00403838.1;IPI:IPI00114250.1;IPI:IPI00625691.1;IPI:IPI00757942.2;IPI:IPI00132995.1;IPI:IPI00121059.1;IPI:IPI00896701.1;IPI:IPI00280476.2	4;4;2;1;1;1;1;1;1;1;1;1;1;1;1;1;1;1;1;1;1;1	2;2;0;0;0;0;0;0;0;0;0;0;0;0;0;0;0;0;0;0;0;0	2;2;0;0;0;0;0;0;0;0;0;0;0;0;0;0;0;0;0;0;0;0	Paired related homeobox 2;Paired mesoderm homeobox protein 2;Homeobox protein S8;Putative uncharacterized protein	Prrx2;RP23-221O14.5-002;Prx2;S8;RP23-221O14.5-001	paired related homeobox 2;Paired mesoderm homeobox protein 2;Putative uncharacterized protein	3.4156	4.3116	0.00026357	0.0018146	0.64631	2	1	91515	15611	75904
IPI:IPI00117829.1;IPI:IPI00857970.1;IPI:IPI00760070.1;IPI:IPI00856199.1	4;4;4;1	4;4;4;1	4;4;4;1	Caveolin-1	Cav1;Cav	Isoform Alpha of Caveolin-1;19 kDa protein;Isoform Beta of Caveolin-1	3.5826	4.306	0.00026659	0.0013818	15.133	11	1	99630000	17698000	81932000
IPI:IPI00844650.1;IPI:IPI00885559.1	6;3	5;3	5;3	Alpha-type platelet-derived growth factor receptor;PDGF-R-alpha;CD140 antigen-like family member A	Pdgfra	Isoform 1 of Alpha-type platelet-derived growth factor receptor;Isoform 2 of Alpha-type platelet-derived growth factor receptor	3.4265	4.2448	0.00030235	0.0015245	114.66	11	0.13594	51655000	10725000	40930000
IPI:IPI00458717.3;IPI:IPI00273914.2;IPI:IPI00649871.3;IPI:IPI00655015.1;IPI:IPI00655142.1	14;14;12;3;2	14;14;12;3;2	14;14;12;3;2	Probable ATP-dependent RNA helicase DDX58;DEAD-box protein 58;Retinoic acid-inducible gene 1 protein;DEAD (Asp-Glu-Ala-Asp) box polypeptide 58	Ddx58;RP23-9F23.2-006	DEAD/H box polypeptide RIG-I;Isoform 1 of Probable ATP-dependent RNA helicase DDX58;DEAD (Asp-Glu-Ala-Asp) box polypeptide 58	3.3851	4.2433	0.00030324	5.5849e-06	34.072	28	0.30297	130830000	30358000	100470000
IPI:IPI00126072.2	16	16	16	Synaptic vesicle membrane protein VAT-1 homolog	Vat1;Vat-1	Synaptic vesicle membrane protein VAT-1 homolog	3.5378	4.2358	0.00030802	5.0419e-05	28.233	71	0.61737	323640000	66991000	256640000
IPI:IPI00653438.1;IPI:IPI00468202.4	2;2	2;2	2;2	Putative uncharacterized protein;Trophoblast glycoprotein;5T4 oncofetal trophoblast glycoprotein	Tpbg;5t4	Putative uncharacterized protein;Trophoblast glycoprotein	3.2861	4.2275	0.00031332	0.00035399	2.663	2	1	9827600	2236900	7590700
IPI:IPI00228716.8;IPI:IPI00889310.1	27;10	27;10	27;10	Protocadherin Fat 4;FAT tumor suppressor homolog 4;Fat-like cadherin protein FAT-J	Fat4;Fatj	Isoform 1 of Protocadherin Fat 4	3.5975	4.1749	0.00034933	0.0017064	21.396	40	0.04283	72456000	13574000	58881000
IPI:IPI00849448.1;IPI:IPI00115850.1	4;4	4;4	4;4	Isopentenyl-diphosphate Delta-isomerase 1;Isopentenyl pyrophosphate isomerase 1	Idi1	similar to Isopentenyl-diphosphate delta isomerase;Isopentenyl-diphosphate Delta-isomerase 1	3.5953	4.1528	0.00036569	0.00041125	28.977	7	1	8960600	1806400	7154200
IPI:IPI00116859.1;IPI:IPI00377563.1;IPI:IPI00228181.1	2;1;1	2;1;1	2;1;1	Poly [ADP-ribose] polymerase 9;B aggressive lymphoma protein homolog	Parp9;Bal	Isoform 2 of Poly [ADP-ribose] polymerase 9;Isoform 1 of Poly [ADP-ribose] polymerase 9;Isoform 3 of Poly [ADP-ribose] polymerase 9	3.1328	4.1271	0.00038584	0.0023757	26.942	2	1	3807500	82612	3724900
IPI:IPI00126939.1	3	3	3	Protein kinase C delta-binding protein;Serum deprivation response factor-related gene product that binds to C-kinase	Prkcdbp;Srbc	Protein kinase C delta-binding protein	3.1934	4.1021	0.00040644	0.00045563	24.536	4	1	8237400	1650100	6587300
IPI:IPI00874518.1;IPI:IPI00830912.3;IPI:IPI00622540.2;IPI:IPI00624138.3;IPI:IPI00608044.4;IPI:IPI00109996.1;IPI:IPI00874827.1;IPI:IPI00126969.4;IPI:IPI00126966.1;IPI:IPI00845660.1;IPI:IPI00553278.2;IPI:IPI00654993.1;IPI:IPI00655224.1;IPI:IPI00869446.1;IPI:IPI00875163.1;IPI:IPI00321666.1;IPI:IPI00845713.1;IPI:IPI00785542.1;IPI:IPI00918061.1;IPI:IPI00467377.5;IPI:IPI00556810.1;IPI:IPI00474494.3;IPI…	2;2;2;2;2;2;2;2;2;2;2;2;2;2;2;2;2;2;1;1;1;1;1;1;1;1;1;1	2;2;2;2;2;2;2;2;2;2;2;2;2;2;2;2;2;2;1;1;1;1;1;1;1;1;1;1	2;2;2;2;2;2;2;2;2;2;2;2;2;2;2;2;2;2;1;1;1;1;1;1;1;1;1;1	MHC classIb T5;Major histocompability complex Q1b;MCG68121, isoform CRA_b;H-2 class I histocompatibility antigen, D-B alpha chain;H-2 class I histocompatibility antigen, L-D alpha chain;H-2D cell surface glycoprotein;MHC class I antigen;MHC class I antigen splice variant Bl.1;Major histocompatibility complex class I b;H2-D1 protein;MHC class I like protein GS10;H-2 class I histocompatibility anti…	EG667977;H2-T5;H2-Q1;mCG_68121;H2-D1;H2-L;H-2D;H2-Q2;H2-Bl;H2-GS10;H2-Q10;H2-GS8;667782	hypothetical protein LOC667977;MHC classIb T5;MCG68121, isoform CRA_b;H-2 class I histocompatibility antigen, D-B alpha chain;41 kDa protein;H-2 class I histocompatibility antigen, L-D alpha chain;40 kDa protein;H-2D cell surface glycoprotein;Major histoco	3.3724	4.041	0.00046196	0.00051591	9.5627	3	1	12444000	2396300	10048000
IPI:IPI00221817.5;IPI:IPI00880505.1;IPI:IPI00880884.1;IPI:IPI00881765.1;IPI:IPI00221591.2;IPI:IPI00460122.1	24;3;2;1;1;1	24;3;2;1;1;1	24;3;2;1;1;1	Loss of heterozygosity 11 chromosomal region 2 gene A protein homolog	Loh11cr2a	Loss of heterozygosity 11 chromosomal region 2 gene A protein homolog	3.1385	3.989	0.00051537	9.6925e-05	26.659	55	0.74057	334920000	71852000	263060000
IPI:IPI00750595.2	7	1	1	Myosin regulatory light polypeptide 9;Myosin regulatory light chain 9;Myosin regulatory light chain 2, smooth muscle isoform	Myl9;Myrl2	Myosin regulatory light polypeptide 9	2.9459	3.9361	0.00057641	0.0031568	16.688	2	0.0664	1976200	446220	1529900
IPI:IPI00896700.1;IPI:IPI00130920.1	53;51	53;51	51;49	Mtap1b protein;Microtubule-associated protein 1B;MAP1.2;MAP1(X);MAP1 light chain LC1	Mtap1b;Map1b;Mtap5	microtubule-associated protein 1B;Microtubule-associated protein 1B	3.3859	3.8965	0.00062695	0.00012429	24.059	118	0.54244	576010000	121170000	454840000
IPI:IPI00128642.1;IPI:IPI00648012.3	4;2	4;2	4;2	Carbonyl reductase [NADPH] 2;NADPH-dependent carbonyl reductase 2;Lung carbonyl reductase;Adipocyte protein P27;Carbonyl reductase 2	Cbr2;RP23-84C12.20-002	Carbonyl reductase [NADPH] 2;Carbonyl reductase 2	3.1795	3.8844	0.00064335	0.00056154	16.785	9	1	23872000	4403500	19469000
IPI:IPI00113271.2;IPI:IPI00808203.2;IPI:IPI00915517.1;IPI:IPI00831676.1;IPI:IPI00831354.1	5;5;5;5;5	4;4;4;4;4	4;4;4;4;4	Dysferlin;Dystrophy-associated fer-1-like protein;Fer-1-like protein 1;Dysferlin variant a	Dysf;Fer1l1	Isoform 2 of Dysferlin;dysferlin isoform 2;Isoform 1 of Dysferlin;237 kDa protein;Isoform 3 of Dysferlin	2.9832	3.6982	0.00096004	0.00085145	24.045	4	0.3496	14520000	2890100	11630000
IPI:IPI00869453.1;IPI:IPI00454081.1;IPI:IPI00454084.1;IPI:IPI00454082.3;IPI:IPI00454083.1;IPI:IPI00652784.1	3;2;2;2;2;1	3;2;2;2;2;1	3;2;2;2;2;1	Putative uncharacterized protein;Kinesin-like protein KIF21A	Kif21a;Kiaa1708	kinesin family member 21A isoform 2;Isoform 1 of Kinesin-like protein KIF21A;Isoform 4 of Kinesin-like protein KIF21A;Isoform 2 of Kinesin-like protein KIF21A;Isoform 3 of Kinesin-like protein KIF21A	2.9188	3.6543	0.0010559	0.004852	98.164	3	1	3080100	584390	2495700
IPI:IPI00229510.5;IPI:IPI00280156.2;IPI:IPI00776197.1	17;13;11	15;11;9	15;11;9	L-lactate dehydrogenase B chain;LDH heart subunit	Ldhb;Ldh-2;Ldh2	L-lactate dehydrogenase B chain;hypothetical protein isoform 7;21 kDa protein	2.964	3.6483	0.0010699	4.2651e-05	20.97	41	0.41123	275170000	62507000	212660000
IPI:IPI00132958.1	7	7	7	Acyl-coenzyme A thioesterase 13;Thioesterase superfamily member 2	Acot13;Them2	Acyl-coenzyme A thioesterase 13	3.0974	3.6438	0.0010805	0.00075924	11.79	13	0.2002	38539000	8742300	29796000
IPI:IPI00280103.3;IPI:IPI00874662.1	12;9	12;9	12;9	JRAB;Putative uncharacterized protein;RIKEN cDNA A930021H16, isoform CRA_b;MICAL-like 2	Micall2;JRAB;mCG_121432	RIKEN cDNA A930021H16, isoform CRA_b;MICAL-like 2	2.9912	3.6403	0.0010886	0.00076514	26.181	14	1	31455000	7040300	24415000
IPI:IPI00125505.2	6	6	6	Cdc42 GTPase-activating protein	Cdgap;Kiaa1204	Cdc42 GTPase-activating protein	2.8252	3.6374	0.0010957	0.0011931	19.184	6	0.17504	12007000	2993300	9013200
IPI:IPI00114710.2	6	6	6	Pyruvate carboxylase, mitochondrial;Pyruvic carboxylase	Pc;Pcx	Putative uncharacterized protein	2.8838	3.5536	0.0013163	0.00093194	76.249	8	0.3965	31138000	10005000	21133000
IPI:IPI00129304.8	7	7	7	Collectin-12;Collectin placenta protein 1;Scavenger receptor with C-type lectin	Colec12;Clp1;Srcl	Collectin-12	2.9163	3.5471	0.0013352	6.0879e-05	22.669	16	0.10956	104370000	26487000	77881000
IPI:IPI00756996.1;IPI:IPI00126732.2;IPI:IPI00677125.1;IPI:IPI00776133.1	8;7;7;3	8;7;7;3	8;7;7;3	Mevalonate kinase;Putative uncharacterized protein	Mvk	Mevalonate kinase;Putative uncharacterized protein;similar to mevalonate kinase	3.022	3.5053	0.0014638	0.005225	19.671	13	0.23294	88705000	19361000	69344000
IPI:IPI00225337.5	12	12	12	Retinol-binding protein 1;Cellular retinol-binding protein I;Cellular retinol-binding protein	Rbp1;Crbpi;Rbp-1	Retinol-binding protein 1	2.8086	3.4806	0.0015461	7.7033e-05	14.088	35	0.15174	189020000	46091000	142930000
IPI:IPI00623114.5;IPI:IPI00666346.4;IPI:IPI00874921.1	16;16;3	16;16;3	16;16;3	Cadherin FAT1 isoform +12	Fat1	FAT tumor suppressor homolog 1;Fat 1 cadherin	2.9651	3.4786	0.0015529	0.0011066	19.782	26	0.020991	43342000	8477600	34864000
IPI:IPI00120457.1	16	16	16	Farnesyl pyrophosphate synthetase;Farnesyl diphosphate synthetase;Cholesterol-regulated 39 kDa protein;Dimethylallyltranstransferase;Geranyltranstransferase	Fdps	Farnesyl pyrophosphate synthetase	2.839	3.4532	0.0016428	0.0004213	17.842	66	0.21716	486730000	119720000	367010000
IPI:IPI00378469.4;IPI:IPI00895388.1;IPI:IPI00816989.1;IPI:IPI00319489.3;IPI:IPI00875090.1;IPI:IPI00668590.2	5;3;3;3;2;1	5;3;3;3;2;1	5;3;3;3;2;1	Interferon-activable protein 205-B;Interferon-inducible protein p205-B;Myeloid cell nuclear differentiation antigen;Protein D3;Interferon-activable protein 204;Interferon-inducible protein p204;Interferon-activable protein 205-A;Interferon-inducible protein p205-A;Protein D3'	Ifi205b;Mnda;Ifi204;Ifi205a;Ifi205	Interferon-activable protein 205-B;Isoform 1 of Interferon-activable protein 204;Isoform 2 of Interferon-activable protein 204;Interferon-activable protein 205-A	2.8451	3.4444	0.0016751	0.0018022	36.705	5	0.7822	11981000	2447700	9533300
IPI:IPI00399761.1;IPI:IPI00280961.4	2;2	2;2	2;2	Protein diaphanous homolog 2;Diaphanous-related formin-2	Diaph2;Diap2	Isoform 2 of Protein diaphanous homolog 2;diaphanous homolog 2 isoform 2	2.5535	3.4437	0.0016777	0.006747	18.97	2	1	984740	286900	697850
IPI:IPI00380103.3	2	2	2	LIX1-like protein	Lix1l	LIX1-like protein	2.7243	3.4254	0.0017473	0.0018776	26.77	4	1	8909600	2035900	6873700
IPI:IPI00125266.1;IPI:IPI00831107.1;IPI:IPI00831029.1	12;7;4	12;7;4	12;7;4	Acid ceramidase;Acylsphingosine deacylase;N-acylsphingosine amidohydrolase;Acid ceramidase subunit alpha;Acid ceramidase subunit beta	Asah1;Asah	Acid ceramidase;24 kDa protein	2.8342	3.4205	0.0017664	9.538e-05	23.011	21	0.72919	104680000	25651000	79030000
IPI:IPI00118291.3;IPI:IPI00808355.1	6;6	5;5	5;5	Oncostatin-M specific receptor subunit beta	Osmr;Osmrb	Oncostatin M receptor;Isoform 2 of Oncostatin-M specific receptor subunit beta	2.7641	3.416	0.0017843	0.0016212	25.074	7	0.4498	17939000	4267200	13672000
IPI:IPI00130948.3	10	10	10	Switch-associated protein 70	Swap70;Kiaa0640	Switch-associated protein 70	2.7714	3.4007	0.0018464	0.0013245	20.317	12	0.62719	32308000	7733200	24574000
IPI:IPI00133243.1;IPI:IPI00663540.2	4;1	4;1	3;0	Fragilis;Interferon induced transmembrane protein 3;Interferon-inducible protein 15;Putative uncharacterized protein;MCG22590	Ifitm3;mCG_22590	MCG22590	2.8021	3.3377	0.0021251	0.0015329	14.364	12	1	31544000	7215700	24328000
IPI:IPI00930771.1;IPI:IPI00128040.1	2;2	2;2	2;2	Putative uncharacterized protein;Serine protease HTRA1;Serine protease 11	Htra1;Prss11;Htra	HtrA serine peptidase 1;Serine protease HTRA1	2.5639	3.3112	0.0022555	0.0083342	5.328	2	1	4307700	756560	3551200
IPI:IPI00453867.3	3	3	3	24-dehydrocholesterol reductase;3-beta-hydroxysterol delta-24-reductase	Dhcr24;Kiaa0018	24-dehydrocholesterol reductase	2.7124	3.3016	0.0023047	0.0021146	27.381	7	1	19665000	4351300	15314000
IPI:IPI00311851.5;IPI:IPI00867851.1;IPI:IPI00881947.1;IPI:IPI00881431.1;IPI:IPI00881681.1	4;3;3;1;1	4;3;3;1;1	4;3;3;1;1	Guanine nucleotide exchange factor for Rab3A;Rab3A-interacting-like protein 1;Rabin3-like 1	Rab3il1	Isoform 1 of Guanine nucleotide exchange factor for Rab3A;Isoform 2 of Guanine nucleotide exchange factor for Rab3A;35 kDa protein	2.9435	3.2944	0.0023422	0.0075455	20.933	4	1	47353000	11245000	36108000
IPI:IPI00830749.1	55	55	23	Collagen alpha 3 chain type VI	Col6a3	Col6a3 protein	2.737	3.2765	0.0024387	0.00069446	33.585	115	0.50583	558180000	134430000	423750000
IPI:IPI00111946.1	2	2	2	Putative uncharacterized protein	1810009N02Rik	Putative uncharacterized protein	2.7314	3.2337	0.0026865	0.0094442	7.6396	2	1	4533200	960800	3572400
IPI:IPI00224570.3	11	11	8	cAMP-dependent protein kinase type II-beta regulatory subunit	Prkar2b	cAMP-dependent protein kinase type II-beta regulatory subunit	2.8013	3.2143	0.002807	0.00020016	16.347	22	0.97884	228450000	55346000	173100000
IPI:IPI00875492.1;IPI:IPI00312407.1	7;7	7;7	6;6	Glypican-4;K-glypican;Secreted glypican-4	Gpc4	70 kDa protein;Glypican-4	2.5433	3.2036	0.0028758	0.0088594	31.523	13	0.87905	56085000	13805000	42280000
IPI:IPI00466258.2;IPI:IPI00406812.2;IPI:IPI00312101.1;IPI:IPI00153932.1;IPI:IPI00405001.2;IPI:IPI00312105.3;IPI:IPI00885294.1;IPI:IPI00153931.1	5;5;5;5;5;5;4;3	5;5;5;5;5;5;4;3	5;5;5;5;5;5;4;3	SH3 domain-containing kinase-binding protein 1;SH3-containing, expressed in tumorigenic astrocytes;Regulator of ubiquitous kinase	Sh3kbp1;Ruk;Seta	Isoform 1 of SH3 domain-containing kinase-binding protein 1;Isoform 2 of SH3 domain-containing kinase-binding protein 1;Isoform 3 of SH3 domain-containing kinase-binding protein 1;Isoform 4 of SH3 domain-containing kinase-binding protein 1;Isoform 5 of SH3	2.4314	3.1964	0.0029233	0.0089736	43.231	16	0.6826	61479000	18355000	43123000
IPI:IPI00121827.4;IPI:IPI00751332.1;IPI:IPI00929863.1	20;20;20	19;19;19	19;19;19	Tyrosine-protein kinase receptor;Beta-type platelet-derived growth factor receptor;PDGF-R-beta;CD140 antigen-like family member B	Pdgfrb;Pdgfr	Tyrosine-protein kinase receptor;platelet-derived growth factor receptor beta isoform 1;Beta-type platelet-derived growth factor receptor	2.5787	3.1933	0.0029441	0.00021601	13.372	41	0.027966	133370000	35221000	98150000
IPI:IPI00409176.1;IPI:IPI00230645.1;IPI:IPI00230641.1;IPI:IPI00754820.1;IPI:IPI00230642.1;IPI:IPI00230643.1;IPI:IPI00230644.1	14;14;14;14;13;5;5	14;14;14;14;13;5;5	14;14;14;14;13;5;5	Calpastatin;Calpain inhibitor	Cast	Isoform 1 of Calpastatin;Isoform 6 of Calpastatin;Isoform 2 of Calpastatin;Putative uncharacterized protein;Isoform 3 of Calpastatin	2.6108	3.1887	0.002975	0.00021964	18.245	31	0.44813	171190000	43419000	127770000
IPI:IPI00128692.1	10	10	10	Sterol-4-alpha-carboxylate 3-dehydrogenase, decarboxylating	Nsdhl	Sterol-4-alpha-carboxylate 3-dehydrogenase, decarboxylating	2.5555	3.183	0.0030133	0.00022417	24.253	31	0.96024	176470000	47554000	128920000
IPI:IPI00114285.1;IPI:IPI00459308.2;IPI:IPI00880872.1	5;1;1	5;1;1	5;1;1	Glutathione S-transferase omega-1;GSTO 1-1;p28	Gsto1;Gstx;Gtsttl	Glutathione S-transferase omega-1	2.697	3.1683	0.003116	0.0028915	13.417	9	1	15905000	4527000	11378000
IPI:IPI00116921.1;IPI:IPI00856595.1;IPI:IPI00857130.1	4;4;1	4;4;1	4;4;1	Scavenger receptor class B member 1;SR-BI	Scarb1;Srb1	Scavenger receptor class B member 1;56 kDa protein	2.5319	3.1443	0.0032912	0.0024156	7.9807	7	1	38248000	7928600	30319000
IPI:IPI00131021.2;IPI:IPI00620272.4	2;2	2;2	2;2	Heparan sulfate 2-O-sulfotransferase 1	Hs2st1;Hs2st	Heparan sulfate 2-O-sulfotransferase 1;38 kDa protein	2.6783	3.1392	0.0033297	0.011013	1.4349	2	1	570560	199110	371450
IPI:IPI00405390.1;IPI:IPI00752921.2;IPI:IPI00831138.1;IPI:IPI00831231.1	2;1;1;1	2;1;1;1	2;1;1;1	ADP-ribose pyrophosphatase, mitochondrial;ADP-ribose diphosphatase;Adenosine diphosphoribose pyrophosphatase;ADP-ribose phosphohydrolase;Nucleoside diphosphate-linked moiety X motif 9;Nudix (Nucleoside diphosphate linked moiety X)-type motif 9	Nudt9;RP23-102H7.1-003;RP23-102H7.1-002;RP23-102H7.1-004	ADP-ribose pyrophosphatase, mitochondrial;Nudix (Nucleoside diphosphate linked moiety X)-type motif 9;Nudix (Nucleoside diphosphate linked moiety X)-type motif 9;Nudix (Nucleoside diphosphate linked moiety X)-type motif 9	2.4655	3.1372	0.0033452	0.01105	17.549	3	1	3646500	999470	2647000
IPI:IPI00323885.1;IPI:IPI00719844.1;IPI:IPI00719900.1	5;5;4	5;5;4	5;5;4	Atrial natriuretic peptide clearance receptor;Atrial natriuretic peptide C-type receptor;EF-2;Putative uncharacterized protein	Npr3	Atrial natriuretic peptide clearance receptor;natriuretic peptide receptor 3 isoform a;natriuretic peptide receptor 3 isoform b	2.5149	3.1208	0.003473	0.0032358	10.314	5	1	14650000	4141700	10508000
IPI:IPI00403031.5;IPI:IPI00276822.5	2;1	2;1	2;1	Pleckstrin homology domain-containing family O member 2;Pleckstrin homology domain-containing family Q member 1	Plekho2;Plekhq1	Pleckstrin homology domain-containing family O member 2;46 kDa protein	2.4663	3.0897	0.0037286	0.011944	38.884	2	1	1815100	632810	1182300
IPI:IPI00890880.1;IPI:IPI00117780.1;IPI:IPI00230620.2;IPI:IPI00875366.1;IPI:IPI00652263.1	7;6;6;5;3	7;6;6;5;3	7;6;6;5;3	Putative uncharacterized protein;NGFI-A-binding protein 2;EGR-1-binding protein 2	Nab2	Ngfi-A binding protein 2 isoform 1;Isoform 1 of NGFI-A-binding protein 2;Ngfi-A binding protein 2 isoform 2;Isoform 2 of NGFI-A-binding protein 2	2.4103	3.0566	0.0040228	0.011521	37.272	17	0.58872	82690000	20354000	62337000
IPI:IPI00112377.1	2	2	2	Retinol dehydrogenase 14;Alcohol dehydrogenase PAN2	Rdh14	Retinol dehydrogenase 14	2.571	3.045	0.0041319	0.012857	28.399	3	1	5389700	1681000	3708800
IPI:IPI00130804.1;IPI:IPI00895351.1	2;1	2;1	2;1	Delta(3,5)-Delta(2,4)-dienoyl-CoA isomerase, mitochondrial	Ech1	Delta(3,5)-Delta(2,4)-dienoyl-CoA isomerase, mitochondrial;19 kDa protein	2.4522	3.0429	0.0041517	0.012901	4.0258	2	1	198430	48858	149570
IPI:IPI00319950.4	2	2	2	Diphosphomevalonate decarboxylase;Mevalonate pyrophosphate decarboxylase;Mevalonate (diphospho)decarboxylase	Mvd	Diphosphomevalonate decarboxylase	2.5243	3.0374	0.0042049	0.004411	32.321	3	1	8240200	2046100	6194100
IPI:IPI00807999.1;IPI:IPI00677447.3;IPI:IPI00674006.3;IPI:IPI00651829.3	3;3;3;3	3;3;3;3	3;3;3;3	Transmembrane protein 173;Stimulator of interferon genes protein;Mediator of IRF3 activation	Tmem173;Mita;Mpys;Sting	hypothetical protein LOC72512 isoform 1;Isoform 2 of Transmembrane protein 173;Isoform 1 of Transmembrane protein 173;Isoform 3 of Transmembrane protein 173	2.4773	3.0266	0.0043103	0.0040479	21.484	8	1	22080000	4835400	17245000
IPI:IPI00135324.2;IPI:IPI00755909.1	4;2	4;2	4;2	Solute carrier family 12 member 2;Bumetanide-sensitive sodium-(potassium)-chloride cotransporter 1;Basolateral Na-K-Cl symporter	Slc12a2;Nkcc1	solute carrier family 12, member 2;similar to solute carrier family 12, member 2	2.5243	3.0202	0.0043752	0.013396	31.02	6	1	5739500	1634700	4104700
IPI:IPI00124614.1	6	6	6	EPM2A-interacting protein 1;Laforin-interacting protein	Epm2aip1;Kiaa0766	EPM2A-interacting protein 1	2.2901	2.9184	0.0055376	0.014796	22.235	8	0.3965	60369000	19172000	41197000
IPI:IPI00874750.2;IPI:IPI00930840.1;IPI:IPI00754663.2	2;2;1	2;2;1	2;2;1	Ubiquitin/ISG15-conjugating enzyme E2 L6;Ubiquitin-protein ligase L6;Ubiquitin carrier protein L6;UbcM8;Ubiquitin carrier protein;Ubiquitin-conjugating enzyme E2L 6	Ube2l6;Ubce8;RP23-399J8.4-001;RP23-399J8.4-002	Ubiquitin/ISG15-conjugating enzyme E2 L6;Ubiquitin carrier protein;Ubiquitin-conjugating enzyme E2L 6	2.4824	2.8818	0.0060304	0.016874	48.96	2	1	4170400	653050	3517400
IPI:IPI00230395.5;IPI:IPI00652811.1	35;30	35;30	34;29	Annexin A1;Annexin-1;Annexin I;Lipocortin I;Calpactin II;Chromobindin-9;p35;Phospholipase A2 inhibitory protein;Putative uncharacterized protein	Anxa1;Anx1;Lpc-1;Lpc1	Annexin A1;Putative uncharacterized protein	2.4065	2.8778	0.0060866	0.0022034	16.358	246	0.07039	4731500000	1269700000	3461800000
IPI:IPI00408215.1;IPI:IPI00124281.4;IPI:IPI00720223.2;IPI:IPI00720185.1;IPI:IPI00751896.2	2;2;2;2;1	2;2;2;2;1	2;2;2;2;1	Myosin-Ib;Myosin I alpha;MMI-alpha;MIH-L;Putative uncharacterized protein	Myo1b	myosin IB;myosin IB;Isoform 2 of Myosin-Ib;Putative uncharacterized protein;34 kDa protein	2.3929	2.8749	0.0061276	0.0063645	28.702	2	1	10194000	2861800	7332100
IPI:IPI00221791.5;IPI:IPI00129158.1;IPI:IPI00876489.1;IPI:IPI00775779.11;IPI:IPI00221792.1	3;2;2;1;1	3;2;2;1;1	3;2;2;1;1	Tyrosine-protein phosphatase non-receptor type substrate 1;Inhibitory receptor SHPS-1;Signal-regulatory protein alpha-1;MyD-1 antigen;Brain Ig-like molecule with tyrosine-based activation motifs;p84;CD172 antigen-like family member A;Ptpns1	Sirpa;Bit;Myd1;Ptpns1;Shps1;Sirp	Isoform 2 of Tyrosine-protein phosphatase non-receptor type substrate 1;Isoform 1 of Tyrosine-protein phosphatase non-receptor type substrate 1;Ptpns1	2.2211	2.8698	0.0062018	0.0064395	20.964	3	1	7852000	2114300	5737800
IPI:IPI00319933.4;IPI:IPI00856930.1	2;1	2;1	2;1	Protein kinase C and casein kinase II substrate protein 3;Protein kinase C and casein kinase substrate in neurons 3	Pacsin3;RP23-42N14.1-012	Protein kinase C and casein kinase II substrate protein 3;Protein kinase C and casein kinase substrate in neurons 3	2.1227	2.8668	0.0062454	0.0059437	7.9291	3	1	14074000	4331200	9743100
IPI:IPI00788494.1;IPI:IPI00762091.3;IPI:IPI00649313.1	14;14;8	14;14;8	14;14;8	Mannose receptor, C type 2;C-type mannose receptor 2;Macrophage mannose receptor 2;Lectin lambda	Mrc2;RP23-35E7.1-001;Kiaa0709	mannose receptor, C type 2;Isoform 1 of C-type mannose receptor 2;Mannose receptor, C type 2	2.3107	2.8581	0.0063729	0.0023348	15.491	30	0.95738	298930000	86322000	212610000
IPI:IPI00227838.4	5	5	5	Guanine nucleotide-binding protein G(I)/G(S)/G(O) subunit gamma-12	Gng12	Guanine nucleotide-binding protein G(I)/G(S)/G(O) subunit gamma-12	2.6497	2.8187	0.0069887	0.0052893	15.281	11	0.3496	42309000	12189000	30120000
IPI:IPI00322339.1	2	2	2	Uncharacterized protein C9orf150 homolog	D4Bwg0951e	Uncharacterized protein C9orf150 homolog	2.1967	2.8165	0.0070251	0.018837	19.727	2	1	1402400	387530	1014900
IPI:IPI00226563.4;IPI:IPI00877256.1	3;3	3;3	3;3	Protein tweety homolog 3	Ttyh3;Kiaa1691	Isoform 1 of Protein tweety homolog 3;Isoform 2 of Protein tweety homolog 3	2.4099	2.8051	0.0072164	0.018207	27.719	10	1	52933000	14538000	38395000
IPI:IPI00119622.1	6	6	6	Cysteine sulfinic acid decarboxylase;Cysteine-sulfinate decarboxylase;Sulfinoalanine decarboxylase	Csad	Cysteine sulfinic acid decarboxylase	2.4356	2.7961	0.0073691	0.018508	14.706	10	0.356	52631000	12977000	39654000
IPI:IPI00122245.2	9	2	2	Rho-related GTP-binding protein RhoC;Silica-induced gene 61 protein	Rhoc;Arhc	Rho-related GTP-binding protein RhoC	2.4841	2.7858	0.0075506	0.0078005	4.8659	3	0.3085	12441000	2719600	9721400
IPI:IPI00228253.2;IPI:IPI00881591.1;IPI:IPI00776358.1;IPI:IPI00330685.8;IPI:IPI00880627.1	21;18;16;13;13	21;18;16;13;13	21;18;16;13;13	Acetyl-CoA acetyltransferase, cytosolic;Cytosolic acetoacetyl-CoA thiolase;Acetyl-Coenzyme A acetyltransferase 3;Putative uncharacterized protein;Acetyl CoA transferase-like protein	Acat2;Acat3	Acetyl-CoA acetyltransferase, cytosolic;38 kDa protein;acetyl-Coenzyme A acetyltransferase 3;Acetyl CoA transferase-like protein;26 kDa protein	2.3886	2.7809	0.0076383	0.002933	18.232	71	0.87124	614600000	163000000	451610000
IPI:IPI00400048.6;IPI:IPI00230065.3;IPI:IPI00474367.2;IPI:IPI00468074.2;IPI:IPI00314556.2	8;8;8;6;2	4;4;4;2;2	4;4;4;2;2	Collagen alpha-1(XI) chain;A1(XI) collagen;Putative uncharacterized protein	Col11a1	Isoform Long of Collagen alpha-1(XI) chain;procollagen, type XI, alpha 1;A1(XI) collagen;Putative uncharacterized protein	2.2246	2.7787	0.0076781	0.0079288	66.496	4	0.77889	9388600	2790800	6597800
IPI:IPI00121471.1;IPI:IPI00460019.1	24;11	24;11	22;10	Serpin B6;Placental thrombin inhibitor;Proteinase inhibitor 6	Serpinb6;Serpinb6a;Spi3	Serpin B6	2.3772	2.7785	0.0076807	0.0029535	18.199	101	0.37946	905040000	268390000	636650000
IPI:IPI00135231.2;IPI:IPI00762452.2;IPI:IPI00830693.1	24;24;8	24;24;8	23;23;7	Isocitrate dehydrogenase [NADP] cytoplasmic;Cytosolic NADP-isocitrate dehydrogenase;Oxalosuccinate decarboxylase;NADP(+)-specific ICDH;IDP;Isocitrate dehydrogenase 1	Idh1;IDH1	Putative uncharacterized protein;isocitrate dehydrogenase 1 (NADP+), soluble	2.3795	2.7496	0.0082222	0.003218	16.197	65	0.77133	824590000	225620000	598970000
IPI:IPI00278804.1;IPI:IPI00928306.1;IPI:IPI00928212.1	2;1;1	2;1;1	2;1;1	Secretory carrier-associated membrane protein 1;Putative uncharacterized protein	Scamp1	Secretory carrier-associated membrane protein 1;Putative uncharacterized protein;14 kDa protein	2.1368	2.6877	0.0095179	0.023457	9.5494	6	1	5873000	1651900	4221000
IPI:IPI00121427.1	12	12	12	Protein S100-A6;S100 calcium-binding protein A6;Calcyclin;Prolactin receptor-associated protein;5B10	S100a6;Cacy	Protein S100-A6	2.2674	2.6669	0.0099968	0.0041148	14.762	43	0.23562	677250000	188780000	488470000
IPI:IPI00467908.5;IPI:IPI00621767.2	11;9	11;9	11;9	Neurogenic locus notch homolog protein 2;Motch B;Notch 2 extracellular truncation;Notch 2 intracellular domain	Notch2	Notch gene homolog 2;Isoform 2 of Neurogenic locus notch homolog protein 2	2.0901	2.6618	0.010119	0.007778	11.543	13	0.87345	27596000	8661700	18935000
IPI:IPI00230145.5	6	6	6	Ferritin heavy chain	Fth1;Fth	Ferritin heavy chain	2.2434	2.6594	0.010177	0.0098505	33.321	12	0.3965	18758000	4320800	14437000
IPI:IPI00118569.1;IPI:IPI00649388.1	6;2	5;2	5;2	Guanine nucleotide-binding protein subunit alpha-13	Gna13;Gna-13	Guanine nucleotide-binding protein subunit alpha-13	2.1595	2.6554	0.010275	0.0079029	15.734	6	0.62279	28015000	6117900	21897000
IPI:IPI00911135.1;IPI:IPI00654216.2;IPI:IPI00117929.1;IPI:IPI00277552.2;IPI:IPI00890838.1	4;4;4;4;1	4;4;4;4;1	4;4;4;4;1	Putative uncharacterized protein;Oxidation resistance protein 1;Protein C7	Oxr1;C7;Gm1238	oxidation resistance 1 isoform E;oxidation resistance 1 isoform D;Isoform 2 of Oxidation resistance protein 1;Isoform 1 of Oxidation resistance protein 1	2.1169	2.6545	0.010297	0.0099702	22.661	7	1	23454000	6308200	17146000
IPI:IPI00222809.1;IPI:IPI00624765.3;IPI:IPI00895496.1;IPI:IPI00894776.1;IPI:IPI00649636.1;IPI:IPI00894599.1	9;9;8;8;4;3	9;9;8;8;4;3	9;9;8;8;4;3	Hexose-6-phosphate dehydrogenase (Glucose 1-dehydrogenase);GDH/6PGL endoplasmic bifunctional protein;Glucose 1-dehydrogenase;Hexose-6-phosphate dehydrogenase;6-phosphogluconolactonase	H6pd;RP23-169H13.3-001;RP23-169H13.3-002	Hexose-6-phosphate dehydrogenase;Hexose-6-phosphate dehydrogenase;Hexose-6-phosphate dehydrogenase;GDH/6PGL endoplasmic bifunctional protein	2.0402	2.6481	0.010454	0.024346	16.03	14	0.28611	68288000	22439000	45849000
IPI:IPI00469840.1	2	2	2	Pterin-4-alpha-carbinolamine dehydratase 2;4-alpha-hydroxy-tetrahydropterin dehydratase 2;DcoH-like protein DCoHm;Dimerization cofactor of hepatocyte nuclear factor 1 from muscle;HNF-1-alpha dimerization cofactor	Pcbd2;Dcoh2;Dcohm	Pterin-4-alpha-carbinolamine dehydratase 2	2.3009	2.6476	0.010467	0.025128	5.8882	2	1	901490	280510	620980
IPI:IPI00875672.1;IPI:IPI00121038.2;IPI:IPI00230441.2;IPI:IPI00469565.3;IPI:IPI00469172.3;IPI:IPI00473932.2;IPI:IPI00656277.1	4;3;3;2;2;1;1	4;3;3;2;2;1;1	4;3;3;2;2;1;1	Versican core protein;Large fibroblast proteoglycan;Chondroitin sulfate proteoglycan core protein 2;PG-M	Vcan;Cspg2	versican isoform 1;Isoform V0 of Versican core protein;Isoform V1 of Versican core protein;versican isoform 3;versican isoform 4	2.2688	2.6448	0.010536	0.010794	30.485	6	1	7267900	2232600	5035300
IPI:IPI00315463.4	7	7	7	Receptor expression-enhancing protein 5;Polyposis locus protein 1 homolog;TB2 protein homolog;GP106	Reep5;Dp1	receptor accessory protein 5	2.1853	2.6391	0.010681	0.010355	10.433	11	0.93941	23707000	6795100	16912000
IPI:IPI00134836.1;IPI:IPI00338068.2	2;1	2;1	2;1	Squalene synthetase;Farnesyl-diphosphate farnesyltransferase;FPP:FPP farnesyltransferase;Putative uncharacterized protein	Fdft1;Erg9	Squalene synthetase;Putative uncharacterized protein	2.0451	2.6368	0.010739	0.025599	6.3465	2	1	2581200	630090	1951100
IPI:IPI00111149.1	6	6	6	[Protein ADP-ribosylarginine] hydrolase;ADP-ribose-L-arginine cleaving enzyme	Adprh;Arh1	[Protein ADP-ribosylarginine] hydrolase	2.1786	2.6348	0.01079	0.0016999	14.368	17	0.62279	104910000	29928000	74978000
IPI:IPI00129613.1;IPI:IPI00626467.1;IPI:IPI00129572.1;IPI:IPI00129610.1;IPI:IPI00463006.3;IPI:IPI00129686.1;IPI:IPI00129632.1;IPI:IPI00129672.4;IPI:IPI00129663.3;IPI:IPI00229003.1;IPI:IPI00129668.1;IPI:IPI00229636.2;IPI:IPI00129620.2;IPI:IPI00129615.1;IPI:IPI00129727.1;IPI:IPI00129621.1;IPI:IPI00129687.1;IPI:IPI00129675.2;IPI:IPI00129628.1;IPI:IPI00129680.1;IPI:IPI00129625.1;IPI:IPI00762745.1;IPI…	5;3;1;1;1;1;1;1;1;1;1;1;1;1;1;1;1;1;1;1;1;1;1;1;1	5;3;1;1;1;1;1;1;1;1;1;1;1;1;1;1;1;1;1;1;1;1;1;1;1	5;3;1;1;1;1;1;1;1;1;1;1;1;1;1;1;1;1;1;1;1;1;1;1;1	Protocadherin gamma C3;Protocadherin gamma subfamily C, 3;Pcdhgc3 protein	Pcdhgc3	protocadherin gamma subfamily C, 3;Pcdhgc3 protein	2.1759	2.6281	0.010962	0.0084551	20.556	8	0.13282	40983000	11208000	29775000
IPI:IPI00112549.1;IPI:IPI00556840.1;IPI:IPI00857226.1;IPI:IPI00857822.1;IPI:IPI00856996.1	2;2;2;1;1	1;1;1;1;1	1;1;1;1;1	Long-chain-fatty-acid--CoA ligase 1;Long-chain acyl-CoA synthetase 1;Acyl-CoA synthetase long-chain family member 1;Putative uncharacterized protein	Acsl1;Acsl2;Facl2	Long-chain-fatty-acid--CoA ligase 1;acyl-CoA synthetase long-chain family member 1;78 kDa protein;16 kDa protein;10 kDa protein	2.0843	2.6265	0.011004	0.011261	2.775	2	1	7030300	1970000	5060300
IPI:IPI00667117.2	8	8	2	Acyl-CoA-binding protein;Diazepam-binding inhibitor;Endozepine	Dbi	Acyl-CoA-binding protein	2.3192	2.6072	0.011522	0.026276	14.999	18	0.49273	69888000	19164000	50723000
IPI:IPI00469195.2;IPI:IPI00875372.1;IPI:IPI00649552.2;IPI:IPI00649314.2;IPI:IPI00650047.3;IPI:IPI00649771.1	3;3;3;2;1;1	3;3;3;2;1;1	3;3;3;2;1;1	Enoyl-CoA hydratase domain-containing protein 2, mitochondrial;Enoyl Coenzyme A hydratase domain containing 2	Echdc2;D4Ertd765e;RP23-379K6.3-011	Isoform 1 of Enoyl-CoA hydratase domain-containing protein 2, mitochondrial;Isoform 2 of Enoyl-CoA hydratase domain-containing protein 2, mitochondrial;Enoyl Coenzyme A hydratase domain containing 2;Isoform 3 of Enoyl-CoA hydratase domain-containing protei	1.9414	2.6026	0.01165	0.0090089	66.068	9	1	40056000	13592000	26464000
IPI:IPI00323465.3;IPI:IPI00856935.1;IPI:IPI00856851.1	6;3;1	6;3;1	6;3;1	Putative N-acetylglucosamine-6-phosphate deacetylase;GlcNAc 6-P deacetylase;Amidohydrolase domain-containing protein 2	Amdhd2	Putative N-acetylglucosamine-6-phosphate deacetylase;22 kDa protein	2.1638	2.6008	0.0117	0.009049	19.501	11	0.704	40600000	12149000	28451000
IPI:IPI00117832.1	2	2	2	LYR motif-containing protein 7	Lyrm7	LYR motif containing 7	2.1519	2.5975	0.011793	0.027397	18.247	2	1	1454100	466050	988040
IPI:IPI00224776.8	4	4	3	Heat shock 70 kDa protein 12B	Hspa12b	Heat shock 70 kDa protein 12B	1.9329	2.5951	0.011858	0.011536	43.014	5	1	13166000	6649600	6516000
IPI:IPI00113517.1	6	6	6	Cathepsin B;Cathepsin B1;Cathepsin B light chain;Cathepsin B heavy chain	Ctsb	Cathepsin B	2.171	2.583	0.012207	0.027494	23.557	22	0.356	98810000	32547000	66263000
IPI:IPI00271594.6;IPI:IPI00831041.1	5;2	5;2	5;2	Low-density lipoprotein receptor-related protein 6	Lrp6	Low-density lipoprotein receptor-related protein 6	2.0471	2.5818	0.012242	0.011922	14.371	6	0.9494	18356000	5173400	13182000
IPI:IPI00331182.4;IPI:IPI00876084.1	24;24	24;24	24;24	Glycerol phosphate dehydrogenase 2, mitochondrial;Glycerol-3-phosphate dehydrogenase, mitochondrial;Protein TISP38	Gpd2;RP23-236H15.1-001;Gdm1	Glycerol phosphate dehydrogenase 2, mitochondrial;Glycerol-3-phosphate dehydrogenase, mitochondrial	2.0873	2.5802	0.012289	0.0020868	28.381	36	0.16072	257920000	70946000	186980000
IPI:IPI00230349.9	2	2	1	Microtubule-associated proteins 1A/1B light chain 3B;Microtubule-associated protein 1 light chain 3 beta;MAP1A/1B light chain 3 B;MAP1A/MAP1B LC3 B;MAP1 light chain 3-like protein 2;Autophagy-related protein LC3 B;Autophagy-related ubiquitin-like modifier LC3 B	Map1lc3b;Map1alc3;Map1lc3	Microtubule-associated proteins 1A/1B light chain 3B	2.1876	2.5743	0.012462	0.027944	4.2859	4	1	53481000	15244000	38237000
IPI:IPI00466711.2;IPI:IPI00828615.1;IPI:IPI00310109.2;IPI:IPI00222967.1;IPI:IPI00134549.1;IPI:IPI00222968.1	3;3;3;2;2;2	3;3;3;2;2;2	3;3;3;2;2;2	Lysosomal membrane glycoprotein 2;Putative uncharacterized protein;Lysosomal membrane glycoprotein 2, isoform CRA_a;Lysosomal membrane glycoprotein 2, isoform CRA_d;Lysosomal membrane glycoprotein 2, isoform CRA_b;Lysosomal-associated membrane protein 2;Lysosome-associated membrane glycoprotein 2;Lysosomal membrane glycoprotein type B;CD107 antigen-like family member B	Lamp2;RP23-193O17.2-003;mCG_1450;RP23-193O17.2-001;RP23-193O17.2-002;Lamp-2	Lysosomal membrane glycoprotein 2, isoform CRA_a;lysosomal membrane glycoprotein 2 isoform 1;lysosomal membrane glycoprotein 2 isoform 2;Isoform LAMP-2B of Lysosome-associated membrane glycoprotein 2;Isoform LAMP-2A of Lysosome-associated membrane glycopro	2.1795	2.573	0.012502	0.0021441	23.379	12	1	110390000	36646000	73740000
IPI:IPI00276926.3;IPI:IPI00885254.1	5;2	5;2	5;2	Putative uncharacterized protein	Slc25a1	solute carrier family 25, member 1	2.1911	2.5444	0.013385	0.029556	9.7338	15	0.6826	91850000	26053000	65797000
IPI:IPI00114979.1;IPI:IPI00894610.1;IPI:IPI00114982.1;IPI:IPI00649294.2	3;2;1;1	3;2;1;1	3;2;1;1	Signal transducer and activator of transcription 5A;Mammary gland factor;STAT5a variant delta E18	Stat5a;Mgf;Mpf	Signal transducer and activator of transcription 5A;STAT5a variant delta E18	1.9119	2.5375	0.013607	0.030396	28.991	4	1	5646500	1712200	3934300
IPI:IPI00124513.1;IPI:IPI00459384.1	2;1	2;1	2;1	LIM and cysteine-rich domains protein 1;Putative uncharacterized protein	Lmcd1	LIM and cysteine-rich domains protein 1;Putative uncharacterized protein	2.1697	2.5297	0.013864	0.014109	32.028	2	1	9831000	2955400	6875600
IPI:IPI00316989.7;IPI:IPI00889272.1	3;1	3;1	3;1	Mammalian ependymin-related protein 1	Epdr1;Epdr2;Merp1;Merp2	Isoform 1 of Mammalian ependymin-related protein 1	2.065	2.5285	0.013903	0.030875	4.7643	2	1	421130	113070	308060
IPI:IPI00117689.1;IPI:IPI00651975.1;IPI:IPI00654405.1	12;7;6	12;7;6	12;7;6	Polymerase I and transcript release factor;Putative uncharacterized protein	Ptrf	Polymerase I and transcript release factor;Putative uncharacterized protein;Putative uncharacterized protein	2.0643	2.5248	0.014027	0.00257	16.913	30	0.37857	284560000	93111000	191450000
IPI:IPI00828338.1;IPI:IPI00649955.1;IPI:IPI00345772.3	5;4;2	5;4;2	5;4;2	Four and a half LIM domains 3	Fhl3;RP23-230F2.4-001;RP23-230F2.4-002	four and a half LIM domains 3;Four and a half LIM domains 3	2.0389	2.5202	0.014183	0.011061	16.634	11	0.7822	24588000	8041900	16547000
IPI:IPI00123140.2	5	5	5	FYVE and coiled-coil domain-containing protein 1	Fyco1	FYVE and coiled-coil domain containing 1	1.8525	2.5151	0.014358	0.014598	35.373	5	0.6826	7531700	2360800	5170900
IPI:IPI00112901.1;IPI:IPI00894856.1	3;1	3;1	3;1	Probable ergosterol biosynthetic protein 28	ORF11	Probable ergosterol biosynthetic protein 28	2.1047	2.513	0.014433	0.011264	6.2326	4	1	26988000	8160800	18827000
IPI:IPI00111169.1;IPI:IPI00751863.1	16;15	16;15	16;15	Cytosolic phospholipase A2;Phospholipase A2 group IVA;Phospholipase A2;Phosphatidylcholine 2-acylhydrolase;Lysophospholipase;Putative uncharacterized protein	Pla2g4a;Cpla2;Pla2g4	Cytosolic phospholipase A2;Putative uncharacterized protein	2.0075	2.4933	0.015131	0.002895	14.64	44	0.62511	245410000	71334000	174070000
IPI:IPI00830768.3;IPI:IPI00886292.1;IPI:IPI00876260.1	3;2;1	3;2;1	3;2;1	SH3 domain-containing protein 19;Kryn	Sh3d19	Isoform 1 of SH3 domain-containing protein 19;Isoform 2 of SH3 domain-containing protein 19	1.9481	2.4878	0.015331	0.015041	74.435	6	1	12767000	4241200	8526100
IPI:IPI00136134.1;IPI:IPI00759847.1	3;3	3;3	3;3	Protein NDRG2;Protein Ndr2	Ndrg2;Kiaa1248;Ndr2	Isoform 1 of Protein NDRG2;Isoform 2 of Protein NDRG2	2.0141	2.4861	0.015394	0.012048	14.361	7	1	45947000	13320000	32627000
IPI:IPI00114948.1;IPI:IPI00664731.1	3;3	2;2	2;2	Putative uncharacterized protein	Ifitm2	MCG22584;similar to Interferon induced transmembrane protein 2	2.0848	2.4854	0.015419	0.033288	5.4571	2	1	402380	136170	266220
IPI:IPI00466590.3;IPI:IPI00130549.1;IPI:IPI00399479.1;IPI:IPI00894695.1;IPI:IPI00894725.1;IPI:IPI00128462.4;IPI:IPI00828688.4;IPI:IPI00894877.1;IPI:IPI00895204.1;IPI:IPI00828871.2;IPI:IPI00223033.1;IPI:IPI00126264.1;IPI:IPI00762691.2;IPI:IPI00742377.3;IPI:IPI00129219.2;IPI:IPI00895549.1;IPI:IPI00844785.2;IPI:IPI00895362.1;IPI:IPI00894775.1;IPI:IPI00894990.1;IPI:IPI00895144.1;IPI:IPI00828852.2;IPI…	2;2;2;2;2;1;1;1;1;1;1;1;1;1;1;1;1;1;1;1;1;1;1;1;1;1;1	2;2;2;2;2;1;1;1;1;1;1;1;1;1;1;1;1;1;1;1;1;1;1;1;1;1;1	2;2;2;2;2;1;1;1;1;1;1;1;1;1;1;1;1;1;1;1;1;1;1;1;1;1;1	Basic fibroblast growth factor receptor 1;MFR;Fibroblast growth factor receptor 1 IIIB;Putative uncharacterized protein;Fibroblast growth factor receptor 2;Keratinocyte growth factor receptor;FGFR2;Fibroblast growth factor receptor 3;Heparin-binding growth factor receptor;Fibroblast growth factor receptor 4;Protein-tyrosine kinase receptor MPK-11	Fgfr1;Flg;Fgfr2;Bek;Ect1;Fgfr3;Mfr3;Sam3;Fgfr4;Fgfr-4;Mpk-11	Isoform 3 of Basic fibroblast growth factor receptor 1;Isoform 1 of Basic fibroblast growth factor receptor 1;Isoform 2 of Basic fibroblast growth factor receptor 1;Fibroblast growth factor receptor 1-IIIb;Fibroblast growth factor receptor 1;fibroblast gro	1.874	2.4732	0.015877	0.034005	40.436	2	1	2569800	546670	2023200
IPI:IPI00130624.1	2	2	2	Phospholipase D3;Choline phosphatase 3;Phosphatidylcholine-hydrolyzing phospholipase D3;Schwannoma-associated protein 9	Pld3;Sam9	Phospholipase D3	1.8519	2.4711	0.015959	0.016185	36.129	2	1	10344000	3118700	7225800
IPI:IPI00112856.1	4	4	4	Serine/threonine-protein kinase Nek7;NimA-related protein kinase 7	Nek7	Serine/threonine-protein kinase Nek7	1.9229	2.4368	0.01733	0.013634	8.2979	5	1	26468000	8996200	17472000
IPI:IPI00322193.2;IPI:IPI00670522.3	2;1	2;1	2;1	AP-3 complex subunit sigma-1;Adapter-related protein complex 3 sigma-1 subunit;AP-3 complex sigma-3A subunit;Sigma-adaptin 3a;Sigma-3A-adaptin;Sigma3A-adaptin	Ap3s1	AP-3 complex subunit sigma-1;similar to adaptor-related protein complex 3, sigma 1 subunit	1.9149	2.4188	0.018098	0.037409	11.814	4	1	2779400	906020	1873400
IPI:IPI00761255.2;IPI:IPI00849085.1;IPI:IPI00654187.2;IPI:IPI00653910.2	3;3;3;2	3;3;3;2	3;3;3;2	Protein capicua homolog	Cic;Kiaa0306	Isoform 1 of Protein capicua homolog;Isoform 3 of Protein capicua homolog;Isoform 2 of Protein capicua homolog;Isoform 4 of Protein capicua homolog	1.9516	2.4186	0.01811	0.018313	20.339	4	1	7360300	2307000	5053300
IPI:IPI00316067.5;IPI:IPI00474810.2	2;1	2;1	2;1	3-keto-steroid reductase;Estradiol 17-beta-dehydrogenase 7;17-beta-hydroxysteroid dehydrogenase 7;Putative uncharacterized protein	Hsd17b7	3-keto-steroid reductase;Putative uncharacterized protein	1.843	2.4173	0.018163	0.018365	24.272	2	1	10018000	3127200	6890400
IPI:IPI00111167.1;IPI:IPI00228912.1;IPI:IPI00869401.1	2;2;1	2;2;1	2;2;1	Collagen type IV alpha-3-binding protein;Ceramide transfer protein;Goodpasture antigen-binding protein;StAR-related lipid transfer protein 11;START domain-containing protein 11	Col4a3bp;Stard11	Isoform 1 of Collagen type IV alpha-3-binding protein;Isoform 2 of Collagen type IV alpha-3-binding protein;Isoform 3 of Collagen type IV alpha-3-binding protein	1.8625	2.3942	0.019206	0.039066	4.8756	2	1	5399500	1949700	3449800
IPI:IPI00330870.2;IPI:IPI00830433.1;IPI:IPI00312509.1;IPI:IPI00461227.1;IPI:IPI00885542.1	11;11;10;6;1	11;11;10;6;1	11;11;10;6;1	Putative uncharacterized protein;Axl protein;Tyrosine-protein kinase receptor UFO;Adhesion-related kinase	Axl;Ark;Ufo	Putative uncharacterized protein;Axl protein;Tyrosine-protein kinase receptor UFO;Putative uncharacterized protein	1.8782	2.3869	0.019549	0.015461	31.941	17	0.61154	43753000	14352000	29401000
IPI:IPI00914724.1;IPI:IPI00119320.4;IPI:IPI00918052.1;IPI:IPI00473315.1	2;2;1;1	2;2;1;1	2;2;1;1	Putative uncharacterized protein;T-cell, immune regulator 1, ATPase, H+ transporting, lysosomal V0 protein A3;Vacuolar proton-translocating ATPase 100 kDa subunit isoform a3	Tcirg1	T-cell, immune regulator 1, ATPase, H+ transporting, lysosomal V0 protein A3, isoform CRA_b;T-cell, immune regulator 1, ATPase, H+ transporting, lysosomal V0 protein A3;Protein;Vacuolar proton-translocating ATPase 100 kDa subunit isoform a3 (Fragment)	1.8661	2.3663	0.020548	0.041387	27.605	8	1	57166000	19352000	37814000
IPI:IPI00474228.2;IPI:IPI00776074.1	6;6	6;6	3;3	Serine/threonine-protein kinase 3;STE20-like kinase MST2;Mammalian STE20-like protein kinase 2	Stk3;Mess1;Mst2	Isoform 1 of Serine/threonine-protein kinase 3;Isoform 2 of Serine/threonine-protein kinase 3	1.9127	2.3619	0.020766	0.016468	22.754	8	0.78717	42210000	11585000	30625000
IPI:IPI00407527.1;IPI:IPI00881731.1	8;3	8;3	8;3	Prolyl 3-hydroxylase 3;Leprecan-like protein 2;Protein B	Leprel2;P3h3	Prolyl 3-hydroxylase 3	1.8131	2.3533	0.021202	0.042419	14.749	12	0.11953	83924000	27625000	56300000
IPI:IPI00719890.2;IPI:IPI00113873.1;IPI:IPI00221651.1;IPI:IPI00221649.1;IPI:IPI00742440.1;IPI:IPI00719865.1;IPI:IPI00742428.1	4;4;4;3;2;2;1	4;4;4;3;2;2;1	4;4;4;3;2;2;1	Nuclear factor NF-kappa-B p105 subunit;DNA-binding factor KBF1;EBP-1;NF-kappa-B1 p84/NF-kappa-B1 p98;Nuclear factor NF-kappa-B p50 subunit	Nfkb1	nuclear factor kappa-B, subunit 1;Isoform 1 of Nuclear factor NF-kappa-B p105 subunit;Isoform 3 of Nuclear factor NF-kappa-B p105 subunit;Isoform 2 of Nuclear factor NF-kappa-B p105 subunit;Isoform 6 of Nuclear factor NF-kappa-B p105 subunit;Isoform 4 of N	1.9163	2.351	0.021323	0.016929	21.62	6	1	24398000	7788900	16609000
IPI:IPI00896710.1;IPI:IPI00457485.2;IPI:IPI00454041.2;IPI:IPI00454039.3;IPI:IPI00896681.1	9;9;9;9;9	9;9;9;9;9	9;9;9;9;9	Protein LAP2;Erbb2-interacting protein;Densin-180-like protein;Erbb2ip protein	Erbb2ip;Erbin;Kiaa1225;Lap2	Erbb2 interacting protein isoform 1;Isoform 2 of Protein LAP2;157 kDa protein;Isoform 1 of Protein LAP2;Erbb2ip protein	1.8334	2.3471	0.021521	0.017093	20.881	14	0.96605	38733000	13139000	25594000
IPI:IPI00377953.15;IPI:IPI00229516.1	6;5	6;5	6;5	Integrin beta-5	Itgb5	integrin beta 5 isoform 1;Isoform Beta-5B of Integrin beta-5	1.9242	2.3425	0.021766	0.0051177	13.028	12	0.46848	125680000	41811000	83865000
IPI:IPI00127447.3	5	5	5	Lysosome membrane protein 2;Lysosome membrane protein II;LIMP II;Scavenger receptor class B member 2;85 kDa lysosomal membrane sialoglycoprotein;LGP85	Scarb2	Lysosome membrane protein 2	1.8872	2.3308	0.022392	0.017816	20.872	6	0.08326	31641000	10527000	21114000
IPI:IPI00108150.1;IPI:IPI00853802.1	20;19	20;19	17;16	Rho-associated protein kinase 2;Rho-associated, coiled-coil-containing protein kinase 2;p164 ROCK-2;ROCK2 splice variant	Rock2	Rho-associated protein kinase 2;ROCK2 splice variant (Fragment)	1.8848	2.3286	0.022511	0.005394	18.044	39	0.3216	175830000	56541000	119290000
IPI:IPI00676243.2;IPI:IPI00408909.4	24;24	22;22	22;22	Microtubule-associated protein 1A;MAP1 light chain LC2	Map1a;Mtap1;Mtap1a	Microtubule-associated protein 1 A;Isoform 1 of Microtubule-associated protein 1A	1.988	2.326	0.022651	0.0054466	22.386	36	0.82123	137880000	44009000	93869000
IPI:IPI00120264.1;IPI:IPI00889294.1;IPI:IPI00648089.1	7;7;6	7;7;6	7;7;6	Immunity-related GTPase family M protein;Immunity-related GTPase family M protein 1;Interferon-inducible protein 1;LPS-stimulated RAW 264.7 macrophage protein 47;Immunity-related GTPase family M member 1	Irgm;Ifi1;Iigp3;Irgm1;RP23-14F5.1-003	Isoform 1 of Immunity-related GTPase family M protein;Isoform 2 of Immunity-related GTPase family M protein;Immunity-related GTPase family M member 1	2.0395	2.3229	0.022824	0.04495	14.333	10	0.2002	64276000	19334000	44942000
IPI:IPI00229072.2;IPI:IPI00122615.3;IPI:IPI00874512.1;IPI:IPI00919252.1;IPI:IPI00919160.1;IPI:IPI00918130.1;IPI:IPI00918183.1;IPI:IPI00918046.1	6;6;6;4;4;4;1;1	6;6;6;4;4;4;1;1	6;6;6;4;4;4;1;1	Probable transcription factor PML	Pml	Isoform 1 of Probable transcription factor PML;Isoform 2 of Probable transcription factor PML;90 kDa protein;71 kDa protein;70 kDa protein;Protein	1.8201	2.3184	0.02307	0.022927	20.855	7	0.356	21398000	6993500	14404000
IPI:IPI00221569.1	3	3	3	Zinc-binding alcohol dehydrogenase domain-containing protein 2	Zadh2	Zinc-binding alcohol dehydrogenase domain-containing protein 2	1.9038	2.3178	0.023105	0.022963	23.944	3	1	18603000	5617800	12985000
IPI:IPI00129193.1	3	3	3	Periplakin	Ppl	Periplakin	1.79	2.3102	0.023534	0.023655	0.27953	3	1	7068400	2392300	4676100
IPI:IPI00280250.5;IPI:IPI00828947.1;IPI:IPI00828487.1	3;3;3	3;3;3	3;3;3	SH3 and PX domain-containing protein 2A;SH3 multiple domains protein 1;Five SH3 domain-containing protein	Sh3pxd2a;Fish;Sh3md1	Isoform 1 of SH3 and PX domain-containing protein 2A;Isoform 2 of SH3 and PX domain-containing protein 2A;Isoform 3 of SH3 and PX domain-containing protein 2A	1.8379	2.3071	0.023713	0.045576	20.565	2	1	3756600	1101500	2655100
IPI:IPI00626433.2	4	4	4	Receptor tyrosine-protein kinase erbB-2;p185erbB2;C-erbB-2;NEU proto-oncogene	Erbb2;Kiaa3023;Neu	Receptor tyrosine-protein kinase erbB-2	1.8543	2.3064	0.023756	0.023873	102.35	6	1	11008000	4611600	6395900
IPI:IPI00411115.1	3	1	1	Ras-related protein Rab-8B	Rab8b	Ras-related protein Rab-8B	1.9144	2.3045	0.023864	0.02374	6.1471	2	1	12880000	4193400	8686300
IPI:IPI00108811.1	5	5	5	Glucosylceramidase;Beta-glucocerebrosidase;Acid beta-glucosidase;D-glucosyl-N-acylsphingosine glucohydrolase	Gba	Glucosylceramidase	1.8273	2.3033	0.023931	0.0059346	11.302	10	0.6826	122160000	40108000	82051000
IPI:IPI00551411.5;IPI:IPI00473340.3;IPI:IPI00661059.2;IPI:IPI00761666.2	3;3;3;3	3;3;3;3	3;3;3;3	Vacuolar protein sorting-associated protein 13C;Chorein	Vps13c;Kiaa3021;Vps13c 3' variant II	Isoform 1 of Vacuolar protein sorting-associated protein 13C;Chorein;Isoform 3 of Vacuolar protein sorting-associated protein 13C;Isoform 2 of Vacuolar protein sorting-associated protein 13C	1.7768	2.3003	0.024109	0.046132	26.124	7	1	5299900	1263600	4036300
IPI:IPI00118205.1	3	3	3	Four and a half LIM domains protein 2;Skeletal muscle LIM-protein 3	Fhl2	Four and a half LIM domains protein 2	1.7718	2.2948	0.024433	0.024538	5.3425	3	1	7971000	2552200	5418800
IPI:IPI00221426.3	11	11	11	N-acetylglucosamine-6-sulfatase	Gns	N-acetylglucosamine-6-sulfatase	1.9682	2.288	0.024839	0.048044	18.878	19	0.66958	78218000	22529000	55689000
IPI:IPI00123198.3	2	2	2	Zinc transporter 7;Znt-like transporter 2;Solute carrier family 30 member 7	Slc30a7;Znt7;Zntl2	Zinc transporter 7	1.8125	2.2785	0.02542	0.047956	46.97	2	1	834920	307310	527610
IPI:IPI00315452.5;IPI:IPI00607023.1;IPI:IPI00751493.2;IPI:IPI00850054.1;IPI:IPI00468039.1;IPI:IPI00875288.1	15;15;15;13;10;10	15;15;15;13;10;10	15;15;15;13;10;10	Purine nucleoside phosphorylase;Inosine phosphorylase;Pnp protein;Putative uncharacterized protein	Np;Pnp;Pnp1;Pnp2	Purine nucleoside phosphorylase;purine-nucleoside phosphorylase 1;32 kDa protein;similar to purine nucleoside phosphorylase;Putative uncharacterized protein;32 kDa protein	1.9411	2.2757	0.025592	0.013373	19.243	78	0.22647	482080000	153480000	328610000
IPI:IPI00874364.1;IPI:IPI00131329.1	6;5	6;5	6;5	Putative uncharacterized protein;Sorting nexin-18;Sorting nexin-associated Golgi protein 1	Snx18;Snag1	Sorting nexin 18;Sorting nexin-18	1.8529	2.2567	0.0268	0.051003	13.391	9	0.95715	51379000	15644000	35735000
IPI:IPI00165730.4;IPI:IPI00845794.1	6;6	6;6	6;6	Putative phospholipase B-like 2;Phospholipase B domain-containing protein 2;Lamina ancestor homolog 2;LAMA-like protein 2;76 kDa protein;p76;66.3 kDa protein;Putative phospholipase B-like 2 28 kDa form;Putative phospholipase B-like 2 40 kDa form;Putative phospholipase B-like 2 15 kDa form	Plbd2	Isoform 1 of Putative phospholipase B-like 2;Isoform 2 of Putative phospholipase B-like 2	1.9225	2.2558	0.026862	0.051095	19.052	11	0.46848	55451000	17362000	38089000
IPI:IPI00124115.1	5	5	5	Protein S100-A13;S100 calcium-binding protein A13	S100a13	Protein S100-A13	1.9297	2.2458	0.027521	0.027565	36.142	6	0.2328	10451000	3406500	7044200
IPI:IPI00135609.2;IPI:IPI00551426.1	3;3	3;3	3;3	PDZ domain-containing RING finger protein 3;Semaphorin cytoplasmic domain-associated protein 3	Pdzrn3;Kiaa1095;Semcap3	Isoform 1 of PDZ domain-containing RING finger protein 3;Isoform 2 of PDZ domain-containing RING finger protein 3	1.6822	2.2446	0.027599	0.050939	13.44	3	1	2939500	562470	2377000
IPI:IPI00130627.1	3	3	3	Legumain;Asparaginyl endopeptidase;Protease, cysteine 1	Lgmn;Prsc1	Legumain	1.8044	2.2398	0.027927	0.0075489	10.205	8	1	173140000	58577000	114570000
IPI:IPI00127691.1;IPI:IPI00754965.1;IPI:IPI00752835.1	4;3;2	4;3;2	4;3;2	Glutathione synthetase;Glutathione synthase;GSH synthetase	Gss;Myh7b;RP23-260N23.6-004;RP23-260N23.6-005	Glutathione synthetase;Glutathione synthetase;Glutathione synthetase	1.9002	2.2385	0.028011	0.052809	12.672	9	1	62087000	19797000	42290000
IPI:IPI00338211.4;IPI:IPI00515177.1;IPI:IPI00624235.3	4;4;4	4;4;4	4;4;4	Cytokine receptor-like factor 3;Cytokine receptor-related factor 4;Cytokine receptor-like molecule 9	Crlf3;Creme9;Cytor4	Isoform 1 of Cytokine receptor-like factor 3;41 kDa protein;Isoform 2 of Cytokine receptor-like factor 3	1.8233	2.2192	0.029358	0.054797	23.477	6	1	60174000	19833000	40341000
IPI:IPI00230194.5	4	3	3	Guanine nucleotide-binding protein G(I)/G(S)/G(O) subunit gamma-2;G gamma-I	Gng2	Guanine nucleotide-binding protein G(I)/G(S)/G(O) subunit gamma-2	1.8564	2.2184	0.029419	0.053384	3.4305	2	1	3083200	1049000	2034300
IPI:IPI00555069.3	34	34	29	Phosphoglycerate kinase 1	Pgk1;Pgk-1	Phosphoglycerate kinase 1	1.8191	2.2082	0.030158	0.016418	15.355	214	0.3391	5031600000	1670600000	3361000000
IPI:IPI00762273.1;IPI:IPI00122215.1;IPI:IPI00830554.2;IPI:IPI00654057.1	6;6;5;1	6;6;5;1	6;6;5;1	Lamina-associated polypeptide 1B;Torsin-1A-interacting protein 1	Tor1aip1;Lap1B	Lamina-associated polypeptide 1B;Torsin-1A-interacting protein 1;torsin A interacting protein 1 isoform 3	1.8021	2.2025	0.030578	0.056582	9.5205	9	0.2328	61416000	20531000	40885000
IPI:IPI00109142.4;IPI:IPI00461665.2;IPI:IPI00850487.1	19;3;3	19;3;3	19;3;3	S-formylglutathione hydrolase;Esterase D;Esterase 10;Sid 478	Esd;Es10;Sid478	S-formylglutathione hydrolase	1.8526	2.1953	0.031119	0.017073	25.058	109	0.020207	1067600000	347460000	720180000
IPI:IPI00331628.5	12	12	12	Peroxisomal multifunctional enzyme type 2;D-bifunctional protein;17-beta-hydroxysteroid dehydrogenase 4;3-hydroxyacyl-CoA dehydrogenase;3-alpha,7-alpha,12-alpha-trihydroxy-5-beta-cholest-24-enoyl-CoA hydratase	Hsd17b4;Edh17b4	Peroxisomal multifunctional enzyme type 2	1.7581	2.1909	0.031453	0.057854	18.173	24	0.45004	77708000	25589000	52119000
IPI:IPI00120155.1	8	8	8	Interleukin-6 receptor subunit beta;Interleukin-6 signal transducer;Membrane glycoprotein 130;Oncostatin-M receptor subunit alpha	Il6st	Interleukin-6 receptor subunit beta	1.7848	2.1822	0.032127	0.058828	29.452	12	0.45564	64351000	20142000	44209000
IPI:IPI00468203.3;IPI:IPI00605518.1;IPI:IPI00885455.1;IPI:IPI00885292.1;IPI:IPI00885367.1	43;36;31;25;22	43;36;31;25;22	43;36;31;25;22	Annexin A2;Annexin-2;Annexin II;Lipocortin II;Calpactin I heavy chain;Chromobindin-8;p36;Protein I;Placental anticoagulant protein IV	Anxa2;Anx2;Cal1h;CT009708.1-005;CT009708.1-003;CT009708.1-004	Annexin A2;similar to Annexin A2;Annexin A2;Annexin A2;Annexin A2	1.8109	2.1745	0.032742	0.018191	25.389	226	0.41426	3424500000	1246900000	2177700000
IPI:IPI00356888.4	3	3	3	Fibronectin type-III domain-containing protein 3a	Fndc3a;D14Ertd453e;Fndc3;Kiaa0970	fibronectin type III domain containing 3a	1.757	2.1714	0.032988	0.032912	11.375	4	1	7091100	2414800	4676300
IPI:IPI00131577.1;IPI:IPI00652020.1	10;5	10;5	10;5	Heme oxygenase 1;P32 protein;Putative uncharacterized protein	Hmox1	Heme oxygenase 1;Putative uncharacterized protein	1.7901	2.1681	0.03325	0.060441	15.12	19	0.48878	80057000	24908000	55149000
IPI:IPI00134131.2;IPI:IPI00648476.1	9;8	9;8	9;8	Non-specific lipid-transfer protein;Propanoyl-CoA C-acyltransferase;NSL-TP;Sterol carrier protein 2;Sterol carrier protein X;SCP-chi;SCPX	Scp2;Scp-2	Isoform SCPx of Non-specific lipid-transfer protein;Isoform SCP2 of Non-specific lipid-transfer protein	1.8408	2.1667	0.033365	0.060606	18.411	17	0.18272	47342000	15867000	31474000
IPI:IPI00263878.1;IPI:IPI00322466.5	3;3	3;3	3;3	Phosphatidylinositol 3-kinase regulatory subunit alpha;PI3-kinase p85 subunit alpha;PtdIns-3-kinase p85-alpha;Phosphoinositide 3-kinase p85alpha	Pik3r1	Phosphatidylinositol 3-kinase regulatory subunit alpha;phosphatidylinositol 3-kinase, regulatory subunit, polypeptide 1 isoform 2	1.6728	2.1638	0.033604	0.033514	22.905	3	1	12619000	4537800	8081300
IPI:IPI00114352.1;IPI:IPI00458777.2;IPI:IPI00282748.4	9;9;9	9;9;9	9;9;9	Myc box-dependent-interacting protein 1;Bridging integrator 1;Amphiphysin-like protein;SH3 domain-containing protein 9;Bin1 protein	Bin1;Amphl;Sh3p9	Isoform 1 of Myc box-dependent-interacting protein 1;bridging integrator 1 isoform 2;Isoform 2 of Myc box-dependent-interacting protein 1	1.8791	2.1548	0.034348	0.01041	44.625	18	0.66823	146200000	46245000	99960000
IPI:IPI00222496.3	23	23	6	Protein disulfide-isomerase A6;Thioredoxin domain-containing protein 7	Pdia6;Txndc7	Putative uncharacterized protein	1.8285	2.1526	0.034533	0.019441	24.244	85	0.35394	2049300000	666230000	1383100000
IPI:IPI00410802.2;IPI:IPI00265503.4;IPI:IPI00265504.4;IPI:IPI00223771.3;IPI:IPI00828623.1;IPI:IPI00265505.4;IPI:IPI00223773.4;IPI:IPI00466077.1;IPI:IPI00875240.1;IPI:IPI00266152.4;IPI:IPI00223772.2;IPI:IPI00756545.1;IPI:IPI00828592.1;IPI:IPI00753669.1;IPI:IPI00223770.2;IPI:IPI00757131.1;IPI:IPI00223769.5;IPI:IPI00720073.1;IPI:IPI00874953.1;IPI:IPI00266155.1;IPI:IPI00266154.1	5;5;5;5;5;5;5;5;5;5;5;5;5;5;5;5;5;5;1;1;1	5;5;5;5;5;5;5;5;5;5;5;5;5;5;5;5;5;5;1;1;1	5;5;5;5;5;5;5;5;5;5;5;5;5;5;5;5;5;5;1;1;1	CD44 antigen;Phagocytic glycoprotein 1;HUTCH-I;Extracellular matrix receptor III;GP90 lymphocyte homing/adhesion receptor;Hermes antigen;Hyaluronate receptor;Lymphocyte antigen 24;Cd44 protein;Putative uncharacterized protein	Cd44;Ly-24;RP23-203N8.3-010;RP23-203N8.3-003;RP23-203N8.3-004;RP23-203N8.3-009;RP23-203N8.3-006	CD44 antigen isoform a;Isoform 2 of CD44 antigen;Isoform 3 of CD44 antigen;CD44 antigen;Isoform 4 of CD44 antigen;Isoform 5 of CD44 antigen;Isoform 8 of CD44 antigen;CD44 antigen isoform b;63 kDa protein;Isoform 9 of CD44 antigen;Isoform 6 of CD44 antigen;	1.7927	2.1472	0.034993	0.062924	18.575	15	0.3496	68635000	23807000	44828000
IPI:IPI00556827.1;IPI:IPI00875219.1;IPI:IPI00751474.1;IPI:IPI00463589.2;IPI:IPI00750917.2;IPI:IPI00664111.2;IPI:IPI00850204.1;IPI:IPI00265299.3;IPI:IPI00776035.1;IPI:IPI00621162.2	9;3;2;2;2;2;2;1;1;1	9;3;2;2;2;2;2;1;1;1	9;3;2;2;2;2;2;1;1;1	Putative uncharacterized protein	Atp2b1	plasma membrane calcium ATPase 1	1.7512	2.1446	0.035217	0.063241	17.687	31	0.77889	84165000	29428000	54736000
IPI:IPI00110588.4	49	49	37	Moesin;Membrane-organizing extension spike protein	Msn	Moesin	1.7412	2.1443	0.035242	0.019939	44.876	258	0.95949	1928500000	753060000	1175500000
IPI:IPI00320188.5	10	10	10	Nicotinamide phosphoribosyltransferase;Pre-B-cell colony-enhancing factor 1 homolog;Visfatin	Nampt;Pbef1	Nicotinamide phosphoribosyltransferase	1.7341	2.1422	0.035424	0.010919	62.06	17	0.67607	153830000	56553000	97273000
IPI:IPI00224728.1	3	3	3	CD63 antigen	Cd63	Putative uncharacterized protein	1.7856	2.1421	0.035428	0.035293	11.254	6	1	11994000	4373800	7620400
IPI:IPI00620227.1;IPI:IPI00467062.2;IPI:IPI00226205.3	3;3;3	3;3;3	3;3;3	Putative uncharacterized protein;Tapasin;TAP-binding protein;TAP-associated protein	Tapbp;Tapa	TAP binding protein isoform 1;Isoform Long of Tapasin;Isoform Short of Tapasin	1.6598	2.1407	0.035553	0.035786	10.667	5	1	17698000	6255000	11443000
IPI:IPI00125522.1;IPI:IPI00607947.2	10;8	10;8	10;8	Beta-hexosaminidase subunit alpha;N-acetyl-beta-glucosaminidase subunit alpha;Beta-N-acetylhexosaminidase subunit alpha;Putative uncharacterized protein	Hexa	Beta-hexosaminidase subunit alpha;Putative uncharacterized protein	1.9168	2.1403	0.035584	0.06376	15.628	15	0.75142	78984000	24535000	54450000
IPI:IPI00667973.3;IPI:IPI00620148.2;IPI:IPI00407623.3	5;1;1	5;1;1	5;1;1	Centrosomal protein of 170 kDa	Cep170;Kiaa0470	Isoform 1 of Centrosomal protein of 170 kDa	1.7156	2.132	0.03632	0.03658	7.5268	6	0.3496	19903000	6921900	12981000
IPI:IPI00131843.3;IPI:IPI00886293.1;IPI:IPI00816859.1	2;2;2	2;2;2	2;2;2	Coiled-coil domain-containing protein 127	Ccdc127	Isoform 1 of Coiled-coil domain-containing protein 127;20 kDa protein;Isoform 2 of Coiled-coil domain-containing protein 127	1.6447	2.1282	0.036658	0.062771	4.1709	2	1	1741300	706730	1034600
IPI:IPI00416279.3;IPI:IPI00649669.1	4;2	4;2	4;2	Golgi-associated plant pathogenesis-related protein 1;Glioma pathogenesis-related protein 2;GLI pathogenesis-related 2	Glipr2;Gapr1;RP23-209M8.2-002	Golgi-associated plant pathogenesis-related protein 1;GLI pathogenesis-related 2	1.7848	2.1215	0.037259	0.03034	8.9758	8	1	44228000	15089000	29139000
IPI:IPI00119114.2;IPI:IPI00894588.1	9;9	9;9	9;9	Long-chain specific acyl-CoA dehydrogenase, mitochondrial	Acadl	Long-chain specific acyl-CoA dehydrogenase, mitochondrial;long-chain acyl-CoA dehydrogenase	1.7647	2.1181	0.037566	0.066543	18.72	23	0.63682	69475000	24152000	45323000
IPI:IPI00308609.1;IPI:IPI00321634.1	9;9	9;9	9;9	Putative uncharacterized protein;Lectin, mannose-binding 2;Vesicular integral-membrane protein VIP36;Lectin mannose-binding 2	Lman2;mCG_3198	Lectin, mannose-binding 2;Vesicular integral-membrane protein VIP36	1.6666	2.1129	0.038054	0.012198	10.103	18	0.86469	163890000	54102000	109790000
IPI:IPI00310056.3	3	3	3	Protein-lysine 6-oxidase;Lysyl oxidase;Ras excision protein	Lox;Rrg	Protein-lysine 6-oxidase	1.9287	2.1069	0.038609	0.038952	24.343	5	1	21059000	6852200	14206000
IPI:IPI00109334.2;IPI:IPI00808015.1;IPI:IPI00122458.2	3;3;2	3;3;2	3;3;2	Proto-oncogene tyrosine-protein kinase FER;p94-FER;Tyrosine kinase (ferT)	Fer;Fert2	Isoform 1 of Proto-oncogene tyrosine-protein kinase FER;Isoform 2 of Proto-oncogene tyrosine-protein kinase FER;fer (fms/fps related) protein kinase, testis specific 2 isoform b	1.6707	2.1066	0.038639	0.065258	44.552	3	1	5843000	2290200	3552700
IPI:IPI00761863.1;IPI:IPI00338748.3;IPI:IPI00857339.1;IPI:IPI00761700.1	15;12;12;10	15;12;12;10	13;10;10;9	Insulin-like growth factor 2 mRNA-binding protein 2;IGF-II mRNA-binding protein 2;VICKZ family member 2;Insulin-like growth factor 2 mRNA binding protein 2	Igf2bp2;Imp2;Vickz2;RP23-50H13.1-004	Isoform 1 of Insulin-like growth factor 2 mRNA-binding protein 2;Isoform 2 of Insulin-like growth factor 2 mRNA-binding protein 2;Insulin-like growth factor 2 mRNA binding protein 2;Isoform 3 of Insulin-like growth factor 2 mRNA-binding protein 2	1.7248	2.1023	0.039052	0.02266	21.261	40	0.35486	421730000	152510000	269220000
IPI:IPI00662244.2	8	8	8	Putative uncharacterized protein	Agl	amylo-1,6-glucosidase, 4-alpha-glucanotransferase	1.6725	2.0997	0.0393	0.039669	16.324	10	0.41975	23779000	8517500	15261000
IPI:IPI00314829.5;IPI:IPI00874680.1;IPI:IPI00405682.1	7;7;1	7;7;1	7;7;1	Neurolysin, mitochondrial;Neurotensin endopeptidase;Mitochondrial oligopeptidase M;Microsomal endopeptidase	Nln	Neurolysin, mitochondrial;80 kDa protein	1.6798	2.0971	0.039549	0.069296	8.7904	10	0.70166	82764000	30156000	52608000
IPI:IPI00462482.3;IPI:IPI00311569.7;IPI:IPI00889248.1	16;14;11	16;14;11	15;13;11	UDP-N-acetylhexosamine pyrophosphorylase-like protein 1	Uap1l1	Isoform 1 of UDP-N-acetylhexosamine pyrophosphorylase-like protein 1;50 kDa protein;Isoform 2 of UDP-N-acetylhexosamine pyrophosphorylase-like protein 1	1.7598	2.0939	0.039856	0.013103	20.432	25	0.67229	240600000	86175000	154430000
IPI:IPI00129186.1	4	4	4	Epididymal secretory protein E1;Niemann Pick type C2 protein homolog	Npc2	Epididymal secretory protein E1	1.7086	2.089	0.040337	0.067364	61.706	6	1	2385500	948290	1437300
IPI:IPI00263899.6	7	7	7	NAD(P)H dehydrogenase [quinone] 1;Quinone reductase 1;NAD(P)H:quinone oxidoreductase 1;DT-diaphorase;Azoreductase;Phylloquinone reductase;Menadione reductase	Nqo1;Dia4;Nmo1;Nmor1	NAD(P)H dehydrogenase [quinone] 1	1.6899	2.0887	0.040372	0.040781	11.485	10	0.48207	18700000	6610000	12090000
IPI:IPI00111931.1	3	2	2	ADP-ribosylation factor GTPase-activating protein 3	Arfgap3	ADP-ribosylation factor GTPase-activating protein 3	1.6292	2.0873	0.040502	0.040236	42.86	2	1	10516000	3858200	6657600
IPI:IPI00402968.1;IPI:IPI00857483.1	25;1	24;1	23;1	EH domain-containing protein 2	Ehd2	EH domain-containing protein 2	1.7309	2.0843	0.040799	0.013585	14.218	40	0.60838	281070000	95699000	185370000
IPI:IPI00467327.4;IPI:IPI00857100.1	2;1	2;1	2;1	Actin filament-associated protein 1;110 kDa actin filament-associated protein;AFAP-110;Putative uncharacterized protein	Afap1;Kiaa3018	Actin filament-associated protein 1;Putative uncharacterized protein	1.5627	2.0818	0.04105	0.068243	27.682	2	1	4336600	1472200	2864400
IPI:IPI00126248.3;IPI:IPI00762047.1;IPI:IPI00830265.1;IPI:REV_IPI00380739.5	45;45;18;1	45;45;18;1	45;45;18;1	Putative uncharacterized protein;ATP-citrate synthase;ATP-citrate (pro-S-)-lyase;Citrate cleavage enzyme	Acly	Putative uncharacterized protein;ATP-citrate synthase	1.7227	2.0807	0.041168	0.024198	21.083	200	0.8126	1901000000	640030000	1260900000
IPI:IPI00830807.1;IPI:IPI00120176.1;IPI:IPI00830331.1;IPI:IPI00830161.1;IPI:IPI00885380.1	4;4;3;3;3	4;4;3;3;3	4;4;3;3;3	Procollagen C-endopeptidase enhancer 1;Procollagen COOH-terminal proteinase enhancer 1;Type I procollagen COOH-terminal proteinase enhancer;Type 1 procollagen C-proteinase enhancer protein;P14	Pcolce;Pcpe1	53 kDa protein;Procollagen C-endopeptidase enhancer 1;23 kDa protein;18 kDa protein;13 kDa protein	1.7727	2.0803	0.041203	0.071571	15.796	11	1	53644000	19306000	34338000
IPI:IPI00121305.1;IPI:IPI00756302.2;IPI:IPI00874800.1;IPI:IPI00876174.1	3;3;2;2	3;3;2;2	3;3;2;2	1,5-anhydro-D-fructose reductase;Aldo-keto reductase family 1 member C-like protein 2;Aldo-keto reductase family 1 member E1;Putative uncharacterized protein	Akr1e1;Akr1cl2	1,5-anhydro-D-fructose reductase;Putative uncharacterized protein;35 kDa protein;28 kDa protein	1.6147	2.0787	0.041368	0.068633	16.367	2	1	5582600	1701400	3881300
IPI:IPI00331318.2;IPI:IPI00648852.2;IPI:IPI00652776.2;IPI:IPI00881289.3	3;3;2;2	3;3;2;2	3;3;2;2	Palmitoyl-protein thioesterase 1;Palmitoyl-protein hydrolase 1;Putative uncharacterized protein	Ppt1;Ppt;RP23-232N16.2-002;RP23-232N16.2-004;RP23-232N16.2-003	Palmitoyl-protein thioesterase;Putative uncharacterized protein;Putative uncharacterized protein;Palmitoyl-protein thioesterase 1	1.671	2.0669	0.042574	0.042251	2.926	3	1	7988300	2584000	5404300
IPI:IPI00119809.1	3	3	3	Galectin-3-binding protein;Lectin galactoside-binding soluble 3-binding protein;Cyp-C-associated protein;Protein MAMA	Lgals3bp;Cycap;Mama	Galectin-3-binding protein	1.65	2.0587	0.043443	0.043095	44.165	2	1	7299000	1974700	5324300
IPI:IPI00136107.1;IPI:IPI00338327.1;IPI:IPI00751809.1;IPI:IPI00660153.3	5;4;4;1	5;4;4;1	5;4;4;1	Protein NDRG3;Protein Ndr3;N-myc downstream regulated gene 3;Ndrg3 protein;Putative uncharacterized protein	Ndrg3;Ndr3;RP24-482A24.9-002;RP24-482A24.9-004	Protein NDRG3;Ndrg3 protein;Putative uncharacterized protein	1.6514	2.0573	0.043583	0.03575	23.887	13	1.0496	41389000	15178000	26211000
IPI:IPI00848728.1;IPI:IPI00469941.2	7;7	7;7	7;7	Enhanced at puberty protein 1	Eap1;Kiaa1865	similar to polyglutamine-containing protein;Enhanced at puberty protein 1	1.6047	2.0522	0.044131	0.075554	14.542	11	0.13892	64103000	22615000	41487000
IPI:IPI00459642.1;IPI:IPI00135915.1	9;9	9;9	9;9	Beta-galactosidase;Acid beta-galactosidase	Glb1;Bgl;Glb-1	Beta-galactosidase;Beta-galactosidase	1.6226	2.0519	0.044169	0.075605	18.631	12	0.20539	63760000	21477000	42283000
IPI:IPI00867895.1;IPI:IPI00785394.1	4;3	4;3	4;3	ARFGAP with coiled-coil, ANK repeat and PH domain-containing protein 2;Centaurin-beta-2	Acap2;Centb2;Kiaa0041	Isoform 1 of ARFGAP with coiled-coil, ANK repeat and PH domain-containing protein 2;Isoform 2 of ARFGAP with coiled-coil, ANK repeat and PH domain-containing protein 2	1.5731	2.0366	0.045852	0.046477	38.469	4	1	18436000	6068500	12368000
IPI:IPI00313275.7;IPI:IPI00849698.1	12;11	12;11	12;11	Sorting nexin-9	Snx9	Sorting nexin-9;similar to Sorting nexin 9	1.6171	2.0273	0.046903	0.079275	13.898	18	0.96559	91236000	32645000	58591000
IPI:IPI00170307.1	6	6	6	Apolipoprotein A-I-binding protein	Apoa1bp;Aibp	Apolipoprotein A-I-binding protein	1.6974	2.0263	0.047023	0.047697	22.62	8	0.10288	19668000	6502600	13165000
IPI:IPI00163011.2	14	14	14	Thioredoxin domain-containing protein 5;Thioredoxin-like protein p46;Endoplasmic reticulum protein ERp46;Plasma cell-specific thioredoxin-related protein	Txndc5;Tlp46	Thioredoxin domain-containing protein 5	1.8483	2.0237	0.047319	0.028774	12.782	33	0.16403	539030000	173470000	365560000
IPI:IPI00828479.1;IPI:IPI00409360.3;IPI:IPI00127558.3;IPI:IPI00404355.1	4;4;4;3	4;4;4;3	4;4;4;3	Acyl-Coenzyme A oxidase 1, palmitoyl;Acyl-Coenzyme A oxidase 1, palmitoyl, isoform CRA_a;Putative uncharacterized protein;Peroxisomal acyl-coenzyme A oxidase 1;Palmitoyl-CoA oxidase	Acox1;RP23-42F6.11-002;mCG_6832;Acox;Paox;RP23-42F6.11-003	Acyl-Coenzyme A oxidase 1, palmitoyl, isoform CRA_a;Putative uncharacterized protein;Peroxisomal acyl-coenzyme A oxidase 1;Putative uncharacterized protein	1.7428	2.017	0.048104	0.048822	30.421	5	1	12828000	4112900	8714900
IPI:IPI00775863.1;IPI:IPI00162780.3;IPI:IPI00758356.1;IPI:IPI00756766.1;IPI:IPI00776388.1	20;20;15;14;12	20;20;15;14;12	11;11;7;7;5	Guanine nucleotide-binding protein G(I)/G(S)/G(T) subunit beta-2;Transducin beta chain 2;G protein subunit beta-2	Gnb2	41 kDa protein;Guanine nucleotide-binding protein G(I)/G(S)/G(T) subunit beta-2;32 kDa protein;25 kDa protein;21 kDa protein	1.657	2.0138	0.048483	0.029657	16.288	73	0.058396	564770000	195960000	368810000
IPI:IPI00134961.1;IPI:IPI00894719.1	6;1	6;1	6;1	Medium-chain specific acyl-CoA dehydrogenase, mitochondrial	Acadm	Medium-chain specific acyl-CoA dehydrogenase, mitochondrial	1.7081	2.0117	0.048732	0.040185	12.644	12	0.3965	40578000	12931000	27647000
IPI:IPI00124282.1;IPI:IPI00121110.1	3;1	3;1	3;1	Ras-related protein Ral-A	Rala;Ral;Ral-a	Ras-related protein Ral-A	1.6325	2.0071	0.049278	0.050046	18.321	6	1	20677000	7780300	12897000
IPI:IPI00127811.1;IPI:IPI00331228.3	2;2	2;2	2;2	Fractalkine;C-X3-C motif chemokine 1;Neurotactin;CX3C membrane-anchored chemokine;Small-inducible cytokine D1;Processed fractalkine;Putative uncharacterized protein	Cx3cl1;Cx3c;Fkn;Scyd1	Fractalkine;chemokine (C-X3-C motif) ligand 1	1.4874	2.0029	0.049794	0.049261	4.9511	2	1	7453100	2736000	4717100
IPI:IPI00121378.2	6	6	6	CD166 antigen;Activated leukocyte cell adhesion molecule;Protein DM-GRASP	Alcam	CD166 antigen	1.6355	2.0025	0.049835	0.083162	19.035	14	0.95715	75732000	26002000	49730000
IPI:IPI00135189.3	12	12	12	Acetoacetyl-CoA synthetase	Aacs	Acetoacetyl-CoA synthetase	1.623	2.0009	0.050029	0.018597	11.503	29	0.030676	202980000	75059000	127920000
IPI:IPI00404551.1;IPI:IPI00111013.1;IPI:IPI00881091.1;IPI:IPI00927957.1	6;6;6;6	6;6;6;6	6;6;6;6	Putative uncharacterized protein;Cathepsin D	Ctsd	Putative uncharacterized protein;Cathepsin D;Putative uncharacterized protein;Protein	1.7273	1.9992	0.050246	0.018721	27.743	25	0.356	214740000	64999000	149740000
IPI:IPI00124479.2;IPI:IPI00127135.2;IPI:IPI00881982.1;IPI:IPI00867847.1;IPI:IPI00136775.1	6;6;6;6;2	6;6;6;6;2	5;5;5;5;2	Kinesin-like protein KIF2A	Kif2a;Kif2;Kns2	Isoform 1 of Kinesin-like protein KIF2A;Isoform 3 of Kinesin-like protein KIF2A;75 kDa protein;Isoform 2 of Kinesin-like protein KIF2A	1.5468	1.9939	0.050903	0.05174	21.21	6	0.6826	21236000	8313800	12922000
IPI:IPI00620256.3;IPI:IPI00400300.1;IPI:IPI00230435.1;IPI:IPI00886130.1;IPI:IPI00226249.1	58;55;45;10;1	58;55;45;10;1	56;53;43;10;1	Lamin-A/C	Lmna;Lmn1	Isoform A of Lamin-A/C;Isoform C of Lamin-A/C;Isoform C2 of Lamin-A/C	1.5742	1.9906	0.051314	0.031822	20.022	204	0.39491	1682400000	623060000	1059300000
IPI:IPI00349032.2;IPI:IPI00134544.3;IPI:IPI00349033.1;IPI:IPI00468726.2;IPI:IPI00849638.1;IPI:IPI00874740.1;IPI:IPI00849524.1	9;9;9;9;8;8;3	9;9;9;9;8;8;3	8;8;8;8;7;7;3	Arf-GAP with SH3 domain, ANK repeat and PH domain-containing protein 1;130 kDa phosphatidylinositol 4,5-biphosphate-dependent ARF1 GTPase-activating protein;PIP2-dependent ARF1 GAP;ADP-ribosylation factor-directed GTPase-activating protein 1;Development and differentiation-enhancing factor 1	Asap1;Ddef1;Kiaa1249;Shag1	ArfGAP with SH# domain, ankyrin repeat and PH domain1;Isoform 1 of Arf-GAP with SH3 domain, ANK repeat and PH domain-containing protein 1;Isoform 4 of Arf-GAP with SH3 domain, ANK repeat and PH domain-containing protein 1;Isoform 2 of Arf-GAP with SH3 doma	1.6075	1.9901	0.05138	0.052238	16.148	10	0.38071	23598000	8197400	15401000
IPI:IPI00929853.1;IPI:IPI00122529.1;IPI:IPI00403706.2	5;5;5	5;5;5	5;5;5	Putative uncharacterized protein;Arginyl aminopeptidase (Aminopeptidase B), isoform CRA_a;Aminopeptidase B;Arginine aminopeptidase;Arginyl aminopeptidase;Cytosol aminopeptidase IV	Rnpep;mCG_9148	arginyl aminopeptidase isoform 1;Aminopeptidase B;arginyl aminopeptidase isoform 2	1.6264	1.9885	0.051576	0.042645	11.392	7	0.9494	42240000	13431000	28809000
IPI:IPI00221494.7;IPI:IPI00656290.1;IPI:IPI00656313.1;IPI:IPI00656172.1;IPI:IPI00656185.1	15;12;9;3;3	15;12;9;3;3	15;12;9;3;3	Lipoma-preferred partner homolog	Lpp	Isoform 1 of Lipoma-preferred partner homolog;Isoform 4 of Lipoma-preferred partner homolog;Isoform 5 of Lipoma-preferred partner homolog	1.5495	1.9877	0.051676	0.085578	14.935	25	0.7229	71664000	28213000	43451000
IPI:IPI00169998.2	6	6	6	Carbonyl reductase 3;Putative uncharacterized protein	Cbr3;mCG_22192	carbonyl reductase 3	1.6223	1.9793	0.052747	0.053665	21.047	10	0.03336	19651000	6761800	12889000
IPI:IPI00133725.1;IPI:IPI00896056.1	8;8	8;8	8;8	Matrix metalloproteinase-14;Membrane-type matrix metalloproteinase 1;Membrane-type-1 matrix metalloproteinase;MMP-X1;MT-MMP;Putative uncharacterized protein	Mmp14;Mtmmp	Matrix metalloproteinase-14;matrix metalloproteinase 14	1.6433	1.9782	0.052893	0.087166	11.766	11	0.6514	49179000	18897000	30282000
IPI:IPI00470167.3	10	1	1	RTN4;Reticulon 4	Rtn4;RP23-176O5.4-007	Nogo-B	1.5937	1.9765	0.053109	0.054043	6.441	5	0.55631	17767000	6303900	11463000
IPI:IPI00336318.1	3	3	3	Phosphatidylinositol-5-phosphate 4-kinase type-2 beta;Phosphatidylinositol-5-phosphate 4-kinase type II beta;1-phosphatidylinositol-5-phosphate 4-kinase 2-beta;PtdIns(5)P-4-kinase isoform 2-beta;Diphosphoinositide kinase 2-beta	Pip4k2b;Pip5k2b	Phosphatidylinositol-5-phosphate 4-kinase type-2 beta	1.6459	1.9753	0.053263	0.054203	11.995	6	1	23057000	9081000	13976000
IPI:IPI00309768.7	13	13	13	PDZ and LIM domain protein 1;Elfin;LIM domain protein CLP-36;C-terminal LIM domain protein 1	Pdlim1;Clim1	PDZ and LIM domain protein 1	1.6	1.9694	0.054048	0.033941	31.498	49	0.78895	287270000	98824000	188450000
IPI:IPI00129517.1;IPI:IPI00915044.1;IPI:IPI00759999.1;IPI:IPI00475031.1;IPI:IPI00474055.1	13;13;13;8;6	13;13;13;8;6	13;13;13;8;6	Peroxiredoxin-5, mitochondrial;Prx-V;Peroxisomal antioxidant enzyme;PLP;Thioredoxin reductase;Thioredoxin peroxidase PMP20;Antioxidant enzyme B166;Liver tissue 2D-page spot 2D-0014IV;Prdx5 protein;Putative uncharacterized protein	Prdx5;Prdx6	Isoform Mitochondrial of Peroxiredoxin-5, mitochondrial;Prdx5 protein;Isoform Cytoplasmic+peroxisomal of Peroxiredoxin-5, mitochondrial;Putative uncharacterized protein	1.673	1.9644	0.054702	0.034452	32.178	45	0.21702	598030000	211210000	386830000
IPI:IPI00923036.1;IPI:IPI00323483.3;IPI:IPI00453818.2;IPI:IPI00468415.2	38;37;37;7	38;37;37;7	38;37;37;7	Programmed cell death 6 interacting protein;Programmed cell death 6-interacting protein;ALG-2-interacting protein X;ALG-2-interacting protein 1;E2F1-inducible protein;Eig2	Pdcd6ip;RP24-159F5.1-002;Aip1;Alix	Programmed cell death 6 interacting protein;Isoform 3 of Programmed cell death 6-interacting protein;Isoform 1 of Programmed cell death 6-interacting protein	1.583	1.9638	0.054792	0.034522	19.587	113	0.75366	816490000	297610000	518880000
IPI:IPI00122928.1	27	14	12	Tubulin beta-6 chain	Tubb6	Tubulin beta-6 chain	1.6897	1.963	0.054894	0.034601	21.906	58	0.57487	1078200000	375900000	702340000
IPI:IPI00918305.1	17	2	2			Protein	1.7128	1.9611	0.055145	0.056169	17.617	6	0.23169	16850000	5432600	11417000
IPI:IPI00169958.3	7	7	7	Lanosterol synthase;Oxidosqualene--lanosterol cyclase;2,3-epoxysqualene--lanosterol cyclase	Lss	Lanosterol synthase	1.4344	1.9595	0.055372	0.090378	21.978	8	0.54409	49221000	18038000	31183000
IPI:IPI00515319.2;IPI:IPI00125497.3	3;3	3;3	3;3	Prostaglandin F2 alpha receptor regulatory protein;Prostaglandin F2 receptor negative regulator;Prostaglandin F2-alpha receptor regulatory protein;Prostaglandin F2-alpha receptor-associated protein	Ptgfrn;Fprp	prostaglandin F2 receptor negative regulator precursor;Prostaglandin F2 receptor negative regulator	1.5748	1.9552	0.055959	0.055235	8.4431	4	1	8573400	3251400	5322000
IPI:IPI00124900.1;IPI:IPI00880589.1;IPI:IPI00880712.1	2;2;2	2;2;2	2;2;2	Methylglutaconyl-CoA hydratase, mitochondrial;AU-specific RNA-binding enoyl-CoA hydratase	Auh	Isoform 1 of Methylglutaconyl-CoA hydratase, mitochondrial;Protein;23 kDa protein	1.6408	1.9489	0.056817	0.086856	50.056	2	1	5299900	1635200	3664700
IPI:IPI00115454.3	11	11	10	Sideroflexin-1	Sfxn1;F	Sideroflexin-1	1.6105	1.9476	0.057008	0.02272	29.412	27	0.45004	194020000	64081000	129940000
IPI:IPI00751369.1;IPI:IPI00319994.6;IPI:IPI00756114.1;IPI:IPI00754398.1;IPI:IPI00467457.3;IPI:IPI00881151.1;IPI:IPI00881267.1;IPI:IPI00225945.1	31;31;23;23;2;2;2;1	31;31;23;23;2;2;2;1	29;29;21;21;1;1;1;0	L-lactate dehydrogenase;L-lactate dehydrogenase A chain;LDH muscle subunit;Ldha protein	Ldha;Ldh1;Ldh-1	L-lactate dehydrogenase;L-lactate dehydrogenase A chain;30 kDa protein;Ldha protein	1.599	1.9474	0.057036	0.036284	16.497	179	0.34752	2118000000	673290000	1444700000
IPI:IPI00130828.1	3	3	3	Tubby-related protein 3;Tubby-like protein 3	Tulp3	Tubby-related protein 3	1.5457	1.9468	0.057118	0.087199	48.223	3	1	4376100	1998500	2377600
IPI:IPI00320480.3;IPI:IPI00894742.1;IPI:IPI00895501.1;IPI:IPI00895441.1;IPI:IPI00895436.1	4;4;2;1;1	4;4;2;1;1	4;4;2;1;1	Sphingosine-1-phosphate lyase 1;Sphingosine-1-phosphate aldolase	Sgpl1	Sphingosine-1-phosphate lyase 1;55 kDa protein;23 kDa protein	1.5715	1.9434	0.057588	0.093224	22.424	9	1	54238000	18773000	35465000
IPI:IPI00658539.1;IPI:IPI00137177.1;IPI:IPI00876204.1;IPI:IPI00751338.1	8;8;1;1	8;8;1;1	8;8;1;1	Putative uncharacterized protein;Lysosomal protective protein;Cathepsin A;Carboxypeptidase C;Protective protein for beta-galactosidase;Lysosomal protective protein 32 kDa chain;Lysosomal protective protein 20 kDa chain	Ctsa;Ppgb	cathepsin A isoform a;Lysosomal protective protein	1.5731	1.9417	0.057829	0.048079	116.58	14	0.38512	27560000	10065000	17495000
IPI:IPI00467854.1;IPI:IPI00408543.5;IPI:IPI00750151.1	9;9;8	8;8;8	8;8;8	CAP-Gly domain-containing linker protein 2;Cytoplasmic linker protein 2;Cytoplasmic linker protein 115;MKIAA0291 protein	Clip2;Cyln2;Kiaa0291;mKIAA0291	Isoform 1 of CAP-Gly domain-containing linker protein 2;Isoform 2 of CAP-Gly domain-containing linker protein 2;MKIAA0291 protein (Fragment)	1.4813	1.9406	0.057983	0.048213	7.9802	10	0.93216	28052000	10841000	17210000
IPI:IPI00114380.1;IPI:IPI00130368.4;IPI:IPI00649450.1;IPI:IPI00649719.1	3;1;1;1	2;0;0;0	2;0;0;0	Glutathione S-transferase Mu 5;GST class-mu 5;Fibrous sheath component 2	Gstm5;Fsc2;Gstm3	Glutathione S-transferase Mu 5	1.5825	1.9392	0.058185	0.057391	19.824	3	1	12627000	5367300	7259800
IPI:IPI00121013.1;IPI:IPI00830525.1;IPI:IPI00336400.1	6;6;2	6;6;2	6;6;2	Astrocytic phosphoprotein PEA-15	Pea15;Pea15a	Isoform 1 of Astrocytic phosphoprotein PEA-15;11 kDa protein	1.5812	1.9366	0.058565	0.023677	8.8897	14	0.13594	104950000	39244000	65711000
IPI:IPI00109611.1	7	7	7	UPF0389 protein FAM162A;E2-induced gene 5 protein homolog	Fam162a;E2ig5	UPF0389 protein FAM162A	1.5867	1.9259	0.060111	0.096438	13.847	12	0.62279	85180000	32651000	52529000
IPI:IPI00117167.2;IPI:IPI00759948.1	44;44	44;44	27;27	Gelsolin;Actin-depolymerizing factor;Brevin	Gsn;Gsb	Isoform 1 of Gelsolin;Isoform 2 of Gelsolin	1.5731	1.9251	0.060235	0.038824	20.106	211	0.68688	2250100000	806690000	1443400000
IPI:IPI00652902.1;IPI:IPI00228617.6;IPI:IPI00849958.1;IPI:IPI00467152.4;IPI:IPI00338854.3;IPI:IPI00665576.2	14;13;5;4;3;3	14;13;5;4;3;3	12;11;4;2;1;3	Putative uncharacterized protein;Guanine nucleotide-binding protein G(i), alpha-2 subunit;Adenylate cyclase-inhibiting G alpha protein	Gnai2;Gnai-2	Putative uncharacterized protein;Guanine nucleotide-binding protein G(i), alpha-2 subunit	1.5975	1.9242	0.060367	0.0248	17.195	37	0.62612	285740000	103780000	181960000
IPI:IPI00222937.1;IPI:IPI00607013.2	3;1	3;1	3;1	Heat shock 70 kDa protein 13;Stress 70 protein chaperone microsome-associated 60 kDa protein;Microsomal stress 70 protein ATPase core	Hspa13;Stch	Isoform 1 of Heat shock 70 kDa protein 13	1.4519	1.9167	0.061471	0.062783	26.681	3	1	17671000	6815400	10855000
IPI:IPI00458711.2	14	14	14	Lanosterol 14-alpha demethylase;Cytochrome P450 51A1;CYPLI;P450LI;Sterol 14-alpha demethylase;P450-14DM	Cyp51a1;Cyp51	Lanosterol 14-alpha demethylase	1.6793	1.9114	0.062283	0.040466	12.889	36	0.43643	384770000	130110000	254670000
IPI:IPI00110679.5;IPI:IPI00652508.3	2;2	2;2	2;2	Sorting nexin-7;Putative uncharacterized protein	Snx7	Sorting nexin-7;Putative uncharacterized protein	1.5999	1.9086	0.062712	0.052344	8.9661	3	1	28846000	10322000	18524000
IPI:IPI00129519.3;IPI:IPI00848502.1	5;2	5;2	5;2	Brain acid soluble protein 1;Neuronal axonal membrane protein NAP-22;22 kDa neuronal tissue-enriched acidic protein	Basp1;Nap22	Brain acid soluble protein 1	1.5756	1.9064	0.063044	0.093859	12.336	8	0.7822	1010600	383050	627550
IPI:IPI00666885.3;IPI:IPI00458074.3;IPI:IPI00378580.6	31;9;7	31;9;7	31;9;7	Putative uncharacterized protein	Dnajc13	DnaJ (Hsp40) homolog, subfamily C, member 13	1.5215	1.9055	0.06319	0.026593	15.595	61	0.98111	219160000	81670000	137490000
IPI:IPI00830570.1;IPI:IPI00323360.1	3;1	3;1	3;1	STAT6	Stat6	signal transducer and activator of transcription 6	1.5195	1.9043	0.063379	0.062413	7.7596	3	1	11281000	3997500	7283100
IPI:IPI00109434.1;IPI:IPI00886360.1;IPI:IPI00462131.1	3;3;3	2;2;2	2;2;2	Guanine nucleotide exchange factor GEFT;RhoA/Rac/Cdc42 guanine nucleotide exchange factor GEFT;Rac/Cdc42/Rho exchange factor GEFT;p63RhoGEF;D10Ertd610e protein	Geft;D10Ertd610e	Isoform 1 of Guanine nucleotide exchange factor GEFT;Isoform 2 of Guanine nucleotide exchange factor GEFT;D10Ertd610e protein	1.482	1.9013	0.06384	0.065263	4.8446	3	1	13976000	5432300	8543800
IPI:IPI00130235.2	4	4	4	HCLS1-binding protein 3;HS1-binding protein 3;HSP1BP-3	Hs1bp3	HCLS1-binding protein 3	1.7508	1.8997	0.064093	0.10146	177.84	5	1	74901000	48275000	26626000
IPI:IPI00408119.6;IPI:IPI00848818.1;IPI:IPI00473748.5	31;31;31	31;31;31	21;21;21	Microtubule-associated protein 4	Map4;Mtap4	Isoform 1 of Microtubule-associated protein 4;microtubule-associated protein 4;Isoform 3 of Microtubule-associated protein 4	1.5787	1.8986	0.064264	0.042066	16.593	135	0.0099974	1184600000	418110000	766520000
IPI:IPI00266942.6;IPI:IPI00828672.1	14;6	14;6	14;6	Extended synaptotagmin-2;Protein FAM62B	Fam62b;D12Ertd551e;Esyt2	Isoform 1 of Extended synaptotagmin-2	1.56	1.8969	0.064532	0.102	40.369	28	0.48335	98219000	35640000	62579000
IPI:IPI00331707.1;IPI:IPI00459269.1	16;7	16;7	16;7	Hydroxymethylglutaryl-CoA synthase, cytoplasmic;3-hydroxy-3-methylglutaryl coenzyme A synthase	Hmgcs1	Hydroxymethylglutaryl-CoA synthase, cytoplasmic	1.5933	1.8956	0.06473	0.042444	67.975	31	0.044864	356530000	123520000	233010000
IPI:IPI00222972.5;IPI:IPI00673974.1	8;2	8;2	8;2	Tubulin-specific chaperone A;Tubulin-folding cofactor A;TCP1-chaperonin cofactor A	Tbca	Tubulin-specific chaperone A	1.5246	1.8936	0.065057	0.027801	7.1237	12	0.2894	120550000	45835000	74719000
IPI:IPI00130225.1	7	7	7	Sorting nexin-4	Snx4	Sorting nexin-4	1.5181	1.8932	0.065121	0.10274	58.938	11	0.08812	92964000	39914000	53050000
IPI:IPI00850843.2	19	19	4	Putative uncharacterized protein	Ahnak2;AI450948	similar to KIAA2019 protein	1.6593	1.8921	0.065294	0.042903	22.917	128	0.54714	1411600000	468920000	942730000
IPI:IPI00406790.6;IPI:IPI00828919.2;IPI:IPI00858128.1;IPI:IPI00112584.3;IPI:IPI00475044.3;IPI:IPI00858144.1;IPI:IPI00857865.1;IPI:IPI00649778.1;IPI:IPI00875723.1;IPI:IPI00649296.1;IPI:IPI00470962.1;IPI:IPI00474502.2;IPI:IPI00475302.2;IPI:IPI00624499.1;IPI:IPI00648630.1;IPI:IPI00515669.1;IPI:IPI00420725.4;IPI:IPI00515172.1;IPI:IPI00621806.2;IPI:IPI00856305.1;IPI:IPI00405384.1;IPI:IPI00754301.2;IPI…	8;8;8;8;8;8;8;3;3;3;3;3;3;3;3;3;3;3;3;3;2;2;1;1	8;8;8;8;8;8;8;3;3;3;3;3;3;3;3;3;3;3;3;3;2;2;1;1	4;4;4;4;4;4;4;0;0;0;0;0;0;0;0;0;0;0;0;1;0;0;0;0	Calcium/calmodulin-dependent protein kinase type II delta chain;Putative uncharacterized protein	Camk2d;Kiaa4163	Isoform 4 of Calcium/calmodulin-dependent protein kinase type II delta chain;Isoform 3 of Calcium/calmodulin-dependent protein kinase type II delta chain;calcium/calmodulin-dependent protein kinase II, delta isoform 1;Isoform 1 of Calcium/calmodulin-depend	1.5251	1.8911	0.065441	0.028052	18.264	18	0.45564	149690000	50138000	99550000
IPI:IPI00266752.2;IPI:IPI00170387.1;IPI:IPI00120173.1;IPI:IPI00108980.2;IPI:IPI00129451.1;IPI:IPI00262349.2;IPI:IPI00927968.1;IPI:IPI00313899.4;IPI:IPI00848924.1;IPI:IPI00407137.1;IPI:IPI00785288.1;IPI:IPI00554878.1;IPI:IPI00649444.1	6;1;1;1;1;1;1;1;1;1;1;1;1	6;1;1;1;1;1;1;1;1;1;1;1;1	5;0;0;0;0;0;0;0;0;0;0;0;1	Copine-3;Copine III	Cpne3;Kiaa0636	Copine-3	1.5561	1.8854	0.066375	0.1043	16.314	18	0.2974	89566000	30874000	58692000
IPI:IPI00421157.4	3	3	3	Torsin-1A-interacting protein 2	Tor1aip2	Torsin-1A-interacting protein 2	1.4619	1.8845	0.066519	0.065449	18.107	6	1	9072900	3710200	5362700
IPI:IPI00265386.5;IPI:IPI00761513.1;IPI:IPI00918561.1;IPI:IPI00918624.1;IPI:IPI00918709.1;IPI:IPI00919117.1	11;9;6;6;2;1	11;9;6;6;2;1	11;9;6;6;2;1	FAS-associated factor 2;UBX domain-containing protein 8	Faf2;Kiaa0887;Ubxd8	Isoform 1 of FAS-associated factor 2;Isoform 2 of FAS-associated factor 2;31 kDa protein;16 kDa protein	1.5901	1.8772	0.067715	0.044881	13.535	31	0.95769	353580000	127010000	226570000
IPI:IPI00127358.1;IPI:IPI00649952.1	5;1	5;1	5;1	SH3 domain-binding glutamic acid-rich-like protein 3	Sh3bgrl3	SH3 domain-binding glutamic acid-rich-like protein 3	1.6141	1.8763	0.067862	0.10615	9.3244	12	0.4498	65147000	23197000	41951000
IPI:IPI00338302.1	5	5	5	Phosphoglucomutase-2;Glucose phosphomutase 2	Pgm2	Phosphoglucomutase-2	1.5556	1.8751	0.06806	0.10639	29.244	9	0.6826	58332000	20904000	37428000
IPI:IPI00134704.1;IPI:IPI00857132.1;IPI:IPI00857341.1;IPI:IPI00857537.1;IPI:IPI00857469.1	5;5;2;2;2	5;5;2;2;2	5;5;2;2;2	Quinone oxidoreductase;NADPH:quinone reductase;Zeta-crystallin;Crystallin, zeta	Cryz	Quinone oxidoreductase;Crystallin, zeta	1.5032	1.8747	0.068125	0.057092	17.395	10	0.3496	35866000	14375000	21491000
IPI:IPI00121472.1	2	2	2	Receptor-interacting serine/threonine-protein kinase 1;Serine/threonine-protein kinase RIP;Cell death protein RIP;Receptor-interacting protein	Ripk1;Rinp;Rip	Receptor-interacting serine/threonine-protein kinase 1	1.4489	1.8746	0.068136	0.09947	4.8364	2	1	5481600	2209000	3272600
IPI:IPI00262127.3	3	3	3	Endosialin;Tumor endothelial marker 1	Cd248;Tem1	Endosialin	1.414	1.8743	0.068187	0.06706	15.45	4	1	12640000	3970300	8670100
IPI:IPI00227392.5;IPI:IPI00403324.1	13;2	7;1	7;1	14-3-3 protein eta	Ywhah	14-3-3 protein eta	1.5183	1.8721	0.068562	0.030115	14.606	21	0.70739	159140000	59408000	99733000
IPI:IPI00830670.2;IPI:IPI00275810.6;IPI:IPI00755121.1;IPI:IPI00754594.1	2;2;2;2	2;2;2;2	2;2;2;2	Sperm-specific antigen 2 homolog;Ki-ras-induced actin-interacting protein;Sperm specific antigen 2	Ssfa2;Kiaa1927;Krap;RP23-20E18.1-003	sperm specific antigen 2;Isoform 1 of Sperm-specific antigen 2 homolog;Sperm specific antigen 2;Sperm specific antigen 2	1.443	1.87	0.068908	0.067756	28.425	2	1	6994000	3091300	3902800
IPI:IPI00153644.3;IPI:IPI00749789.1	5;5	5;5	5;5	Pre-B-cell leukemia transcription factor-interacting protein 1;Hematopoietic PBX-interacting protein	Pbxip1;Hpip	Pre-B-cell leukemia transcription factor-interacting protein 1;similar to Pre-B-cell leukemia transcription factor interacting protein 1	1.6771	1.8697	0.06896	0.1075	15.69	7	0.3496	63834000	22196000	41638000
IPI:IPI00416906.2;IPI:IPI00469793.3;IPI:IPI00119853.1;IPI:IPI00463891.1;IPI:IPI00750570.1;IPI:IPI00798462.1;IPI:IPI00272681.2;IPI:IPI00229525.1;IPI:IPI00228620.5;IPI:IPI00347770.3;IPI:IPI00330646.4;IPI:IPI00649933.1;IPI:IPI00750823.1;IPI:IPI00648939.1;IPI:IPI00775947.1	10;10;10;10;10;9;2;2;1;1;1;1;1;1;1	9;9;9;9;9;9;1;1;0;0;0;0;0;0;0	9;9;9;9;9;9;1;1;0;0;0;0;0;0;0	Guanine nucleotide-binding protein G(s) subunit alpha isoforms XLas;Adenylate cyclase-stimulating G alpha protein;Extra large alphas protein;Guanine nucleotide-binding protein G(s) subunit alpha isoforms short	Gnas;Gnas1;MNCb-5546	Isoform XLas-1 of Guanine nucleotide-binding protein G(s) subunit alpha isoforms XLas;Isoform XLas-4 of Guanine nucleotide-binding protein G(s) subunit alpha isoforms XLas;Isoform Gnas-1 of Guanine nucleotide-binding protein G(s) subunit alpha isoforms sho	1.5942	1.8687	0.069132	0.030497	19.703	16	0.60322	172020000	61646000	110370000
IPI:IPI00453798.3	8	8	8	Protein disulfide-isomerase TMX3;Thioredoxin-related transmembrane protein 3;Thioredoxin domain-containing protein 10	Tmx3;Kiaa1830;Txndc10	Protein disulfide-isomerase TMX3	1.5351	1.8679	0.069273	0.030591	20.139	17	0.86653	125700000	49220000	76483000
IPI:IPI00133776.1	3	3	3	Methylmalonyl-CoA epimerase, mitochondrial;DL-methylmalonyl-CoA racemase	Mcee	Methylmalonyl-CoA epimerase, mitochondrial	1.4428	1.8663	0.069534	0.06836	11.957	6	1	7585700	2614200	4971500
IPI:IPI00115530.1	4	4	4	Beta-hexosaminidase subunit beta;N-acetyl-beta-glucosaminidase subunit beta;Beta-N-acetylhexosaminidase subunit beta	Hexb	Beta-hexosaminidase subunit beta	1.6332	1.8634	0.070039	0.10154	16.828	4	1	6065500	2265900	3799700
IPI:IPI00119978.2;IPI:IPI00751508.2	2;2	2;2	2;2	Putative uncharacterized protein;Tumor necrosis factor, alpha-induced protein 2;Primary response gene B94 protein	Tnfaip2	Putative uncharacterized protein;tumor necrosis factor, alpha-induced protein 2	1.4398	1.8602	0.070584	0.10213	5.4089	2	1	2920600	1190900	1729800
IPI:IPI00116649.1;IPI:IPI00830538.1	13;9	12;8	12;8	Calponin-2;Calponin H2, smooth muscle;Neutral calponin	Cnn2	Calponin-2;29 kDa protein	1.5843	1.8559	0.07133	0.047863	17.94	60	0.032524	870720000	295930000	574790000
IPI:IPI00108937.1;IPI:IPI00856668.1;IPI:IPI00856421.1	3;3;3	3;3;3	3;3;3	Ser/Thr-rich protein T10 in DGCR region;D16H22S680E protein	T10;D16H22S680E	Ser/Thr-rich protein T10 in DGCR region;D16H22S680E protein;13 kDa protein	1.4249	1.8507	0.072243	0.10393	21.461	3	1	2422700	899580	1523100
IPI:IPI00407130.4;IPI:IPI00133605.2;IPI:IPI00775829.1	54;3;3	54;3;3	4;0;0	Pyruvate kinase isozymes M1/M2;Pyruvate kinase muscle isozyme	Pkm2;Pk3;Pykm	Isoform M2 of Pyruvate kinase isozymes M1/M2	1.517	1.8476	0.072787	0.049074	21.438	665	0.18368	10198000000	3750500000	6447600000
IPI:IPI00461290.1;IPI:IPI00461212.1	3;3	2;2	2;2	Oxysterol-binding protein	Osbpl8;mCG_21329;mKIAA1451	oxysterol-binding protein-like protein 8 isoform a;oxysterol-binding protein-like protein 8 isoform b	1.4914	1.8462	0.073044	0.071748	18.454	2	1	6479600	2405500	4074100
IPI:IPI00114802.1	5	4	4	Protein phosphatase 1A;Protein phosphatase 2C isoform alpha	Ppm1a;Pppm1a	Protein phosphatase 1A	1.5188	1.8436	0.073509	0.075402	12.661	8	0.9494	19042000	7341300	11701000
IPI:IPI00342603.7	12	6	6	Ogdhl protein	Ogdhl	oxoglutarate dehydrogenase-like	1.456	1.8424	0.07372	0.11334	74.136	14	0.6488	65778000	17191000	48587000
IPI:IPI00136098.4	5	5	5	Retinol dehydrogenase 11;Retinal reductase 1;Prostate short-chain dehydrogenase/reductase 1;Androgen-regulated short-chain dehydrogenase/reductase 1;Short-chain aldehyde dehydrogenase;Cell line MC/9.IL4-derived protein 1;M42C60	Rdh11;Arsdr1;Mdt1;Psdr1	Retinol dehydrogenase 11	1.6324	1.841	0.073974	0.062246	25.194	7	0.9494	25497000	9626300	15871000
IPI:IPI00112850.1;IPI:IPI00754501.1	3;3	3;3	3;3	Serine/threonine-protein kinase Nek6;NimA-related protein kinase 6;NIMA (Never in mitosis gene a)-related expressed	Nek6;RP23-42H18.3-002	Serine/threonine-protein kinase Nek6;NIMA (Never in mitosis gene a)-related expressed	1.4945	1.8409	0.073987	0.075903	14.28	4	1	13289000	5308800	7980500
IPI:IPI00112648.1;IPI:IPI00331152.2;IPI:IPI00229667.1;IPI:IPI00271198.2;IPI:IPI00461862.3;IPI:IPI00875915.2;IPI:IPI00719862.1;IPI:IPI00885742.1	3;3;1;1;1;1;1;1	3;3;1;1;1;1;1;1	3;3;1;1;1;1;1;1	Tyrosine-protein kinase CSK;C-SRC kinase;Protein-tyrosine kinase MPK-2;p50CSK;Putative uncharacterized protein	Csk	Tyrosine-protein kinase CSK;Putative uncharacterized protein	1.5507	1.8406	0.074034	0.072703	11.525	4	1	8199200	2939000	5260200
IPI:IPI00137594.2	2	1	1	Microtubule-associated proteins 1A/1B light chain 3A;Microtubule-associated protein 1 light chain 3 alpha;MAP1A/1B light chain 3 A;MAP1A/MAP1B LC3 A;MAP1 light chain 3-like protein 1;Autophagy-related protein LC3 A;Autophagy-related ubiquitin-like modifier LC3 A	Map1lc3a	Microtubule-associated proteins 1A/1B light chain 3A	1.5816	1.8394	0.074266	0.062504	8.3168	3	1	35041000	11506000	23535000
IPI:IPI00127407.1;IPI:IPI00649962.3;IPI:IPI00856182.1;IPI:IPI00653813.1	15;9;2;2	13;7;2;2	13;7;2;2	Procollagen-lysine,2-oxoglutarate 5-dioxygenase 1;Lysyl hydroxylase 1;Procollagen-lysine, 2-oxoglutarate 5-dioxygenase 1	Plod1;Plod;RP23-406N5.6-005	Procollagen-lysine,2-oxoglutarate 5-dioxygenase 1;Procollagen-lysine, 2-oxoglutarate 5-dioxygenase 1	1.435	1.839	0.074324	0.034046	19.58	25	0.74205	109980000	36368000	73613000
IPI:IPI00272878.6;IPI:IPI00331291.2;IPI:IPI00331293.3;IPI:IPI00845595.1;IPI:IPI00753037.3;IPI:IPI00890133.1;IPI:IPI00465648.3;IPI:IPI00754628.3;IPI:IPI00895517.1;IPI:IPI00894596.1	27;27;27;27;27;25;25;3;3;3	19;19;19;19;19;17;17;2;2;2	18;18;18;18;18;16;16;2;2;2	Dynamin-1	Dnm1;Dnm;Kiaa4093	Isoform 1 of Dynamin-1;Isoform 6 of Dynamin-1;Isoform 4 of Dynamin-1;Isoform 2 of Dynamin-1;Isoform 5 of Dynamin-1;98 kDa protein;Isoform 3 of Dynamin-1	1.5374	1.8379	0.074527	0.034187	24.727	43	0.96625	281490000	100310000	181180000
IPI:IPI00831547.1;IPI:IPI00221464.2;IPI:IPI00831655.1;IPI:IPI00153987.4;IPI:IPI00830301.1	2;2;2;2;2	2;2;2;2;2	2;2;2;2;2	RING finger protein 214	Rnf214	Isoform 4 of RING finger protein 214;Isoform 1 of RING finger protein 214;Isoform 3 of RING finger protein 214;Isoform 2 of RING finger protein 214;Isoform 5 of RING finger protein 214	1.4634	1.8373	0.074647	0.073294	3.4255	2	1	10949000	4132500	6817000
IPI:IPI00321190.1;IPI:IPI00928204.1;IPI:IPI00928070.1;IPI:IPI00928581.1;IPI:IPI00928320.1;IPI:IPI00928284.1	3;3;3;3;3;3	3;3;3;3;3;3	3;3;3;3;3;3	Sulfated glycoprotein 1;Prosaposin;Psap protein;Putative uncharacterized protein;Prosaposin, isoform CRA_a	Psap;Sgp1;mCG_61290	Sulfated glycoprotein 1;prosaposin isoform C preproprotein;prosaposin isoform A preproprotein;prosaposin isoform D preproprotein;prosaposin isoform F preproprotein;prosaposin isoform E preproprotein	1.5178	1.8364	0.074798	0.07344	11.531	3	1	12025000	4694600	7330600
IPI:IPI00655135.1;IPI:IPI00222306.5	18;17	7;6	7;6	Serine/threonine-protein phosphatase 2A 65 kDa regulatory subunit A beta isoform;PP2A, subunit A, PR65-beta isoform;PP2A, subunit A, R1-beta isoform;Putative uncharacterized protein	Ppp2r1b	Serine/threonine-protein phosphatase 2A 65 kDa regulatory subunit A beta isoform;Putative uncharacterized protein	1.5951	1.8353	0.075008	0.1149	18.736	7	0.27976	66985000	26243000	40742000
IPI:IPI00338039.1;IPI:IPI00109061.1	32;31	9;8	5;4	Tubulin beta-2A chain;Tubulin beta-2B chain	Tubb2a;Tubb2;Tubb2b	Tubulin beta-2A chain;Tubulin beta-2B chain	1.5591	1.8322	0.07558	0.051412	20.961	60	0.28915	855100000	320680000	534420000
IPI:IPI00755697.2;IPI:IPI00816910.1	11;9	11;9	11;9	Dedicator of cytokinesis protein 1;180 kDa protein downstream of CRK;DOCK180	Dock1	Isoform 1 of Dedicator of cytokinesis protein 1;Isoform 2 of Dedicator of cytokinesis protein 1	1.451	1.8295	0.076074	0.064102	12.219	11	0.1252	41764000	15923000	25840000
IPI:IPI00677756.1	6	6	6	AHNAK nucleoprotein 2;Putative uncharacterized protein	Ahnak2;AI450948	Putative uncharacterized protein	1.537	1.8274	0.076473	0.11668	13.913	21	0.46848	78769000	29621000	49148000
IPI:IPI00309704.1;IPI:IPI00911151.1	5;4	4;3	4;3	Nucleobindin-2;DNA-binding protein NEFA;Putative uncharacterized protein	Nucb2;Nefa	Nucleobindin-2;nucleobindin 2 isoform 2	1.5443	1.8221	0.077455	0.065324	10.933	5	0.08326	31248000	12309000	18939000
IPI:IPI00330094.4	5	5	5	Carnitine O-palmitoyltransferase 1, liver isoform;Carnitine O-palmitoyltransferase I, liver isoform;Carnitine palmitoyltransferase 1A	Cpt1a;Cpt-1;Cpt1	Carnitine O-palmitoyltransferase 1, liver isoform	1.5676	1.8205	0.077756	0.06559	20.548	7	1	26613000	10536000	16076000
IPI:IPI00110583.1	3	2	2	Guanine nucleotide-binding protein G(I)/G(S)/G(O) subunit gamma-10	Gng10	Guanine nucleotide-binding protein G(I)/G(S)/G(O) subunit gamma-10	1.6219	1.8143	0.078956	0.11109	11.487	3	1	2526500	1002500	1523900
IPI:IPI00132600.1;IPI:IPI00742278.1	2;2	2;2	2;2	Niemann-Pick C1 protein;Putative uncharacterized protein	Npc1	Niemann-Pick C1 protein;Niemann Pick type C1	1.4025	1.8137	0.07907	0.11121	14.785	3	1	2177000	730010	1447000
IPI:IPI00110724.2;IPI:IPI00762362.1	6;6	3;3	3;3	60S ribosomal protein L22-like 1	Rpl22l1	Isoform 1 of 60S ribosomal protein L22-like 1;Isoform 2 of 60S ribosomal protein L22-like 1	1.5173	1.8132	0.079156	0.037459	12.454	6	0.78717	152990000	55472000	97515000
IPI:IPI00314191.6;IPI:IPI00380068.3;IPI:IPI00459374.3	15;5;5	15;5;5	15;5;5	Carbonyl reductase [NADPH] 1;NADPH-dependent carbonyl reductase 1	Cbr1;Cbr	Carbonyl reductase [NADPH] 1	1.5333	1.8121	0.079381	0.03762	30.652	35	0.34117	143230000	48043000	95188000
IPI:IPI00124127.1;IPI:IPI00831209.1	3;1	3;1	3;1	Spermine synthase;Spermidine aminopropyltransferase	Sms	Spermine synthase	1.5767	1.8102	0.07975	0.081958	16.461	3	1	14048000	5385600	8661900
IPI:IPI00622390.2;IPI:IPI00762437.1;IPI:IPI00856503.1;IPI:IPI00858206.1;IPI:IPI00856640.1	7;7;5;3;2	7;7;5;3;2	7;7;5;3;2	Epidermal growth factor receptor kinase substrate 8;Putative uncharacterized protein	Eps8	Putative uncharacterized protein;Putative uncharacterized protein;Putative uncharacterized protein	1.4961	1.8101	0.079765	0.12064	12.15	12	0.81915	59525000	22460000	37065000
IPI:IPI00468924.5	10	10	10	Calcium-binding mitochondrial carrier protein SCaMC-1;Small calcium-binding mitochondrial carrier protein 1;Solute carrier family 25 member 24	Slc25a24;Scamc1	Calcium-binding mitochondrial carrier protein SCaMC-1	1.5865	1.8084	0.080087	0.038129	10.232	21	0.033041	205320000	67825000	137500000
IPI:IPI00262966.3;IPI:IPI00621663.3	3;3	3;3	3;3	Zinc finger CCHC domain-containing protein 6;Zcchc6 protein	Zcchc6	Zinc finger CCHC domain-containing protein 6;zinc finger, CCHC domain containing 6	1.4286	1.8023	0.081296	0.11356	10.582	2	1	4214100	1637800	2576300
IPI:IPI00170126.4;IPI:IPI00788337.1;IPI:IPI00788353.1	45;45;42	45;45;42	45;45;42	Presequence protease, mitochondrial;Pitrilysin metalloproteinase 1	Pitrm1;Kiaa1104;Ntup1	Isoform 1 of Presequence protease, mitochondrial;Isoform 2 of Presequence protease, mitochondrial;Isoform 3 of Presequence protease, mitochondrial	1.4808	1.8014	0.081482	0.056414	13.926	115	0.76988	1047100000	395660000	651450000
IPI:IPI00128154.1	2	2	2	Cathepsin L1;Major excreted protein;p39 cysteine proteinase;Cathepsin L1 heavy chain;Cathepsin L1 light chain	Ctsl1;Ctsl	Cathepsin L1	1.4878	1.8002	0.081717	0.080111	11.336	4	1	7736600	3099000	4637600
IPI:IPI00116558.1	5	5	5	Rho-related GTP-binding protein RhoG;Sid 10750	Rhog;Arhg;Sid10750	Rho-related GTP-binding protein RhoG	1.4456	1.7995	0.081844	0.084158	20.149	7	0.7822	13579000	5213400	8365200
IPI:IPI00118344.1;IPI:IPI00881216.1;IPI:IPI00881557.1;IPI:IPI00886102.1	31;30;26;1	31;30;26;1	31;30;26;1	UDP-glucose 6-dehydrogenase;Putative uncharacterized protein	Ugdh	UDP-glucose 6-dehydrogenase;Putative uncharacterized protein;47 kDa protein	1.5366	1.7976	0.08224	0.057062	17.837	83	0.032597	1107100000	410950000	696130000
IPI:IPI00222589.3	17	17	17	Tyrosine-protein kinase-like 7	Ptk7	Tyrosine-protein kinase-like 7	1.4879	1.7969	0.082368	0.039785	11.442	40	0.88859	250740000	96730000	154010000
IPI:IPI00111960.2;IPI:IPI00649103.1;IPI:IPI00649278.2;IPI:IPI00649022.1;IPI:IPI00649375.1	21;7;5;4;3	21;7;5;4;3	21;7;5;4;3	Lysosomal alpha-glucosidase;Acid maltase	Gaa	Lysosomal alpha-glucosidase	1.4661	1.7969	0.082375	0.057178	26.692	73	0.49994	717020000	275970000	441050000
IPI:IPI00876567.1;IPI:IPI00416942.1	2;2	2;2	2;2	Putative uncharacterized protein;Serine/threonine-protein phosphatase 2A 56 kDa regulatory subunit alpha isoform;PP2A, B subunit, B' alpha isoform;PP2A, B subunit, B56 alpha isoform;PP2A, B subunit, PR61 alpha isoform;PP2A, B subunit, R5 alpha isoform	Ppp2r5a	Putative uncharacterized protein;Serine/threonine-protein phosphatase 2A 56 kDa regulatory subunit alpha isoform	1.3963	1.7921	0.083333	0.081668	6.5126	2	1	6845700	2430400	4415300
IPI:IPI00130661.1	3	3	3	Tripeptidyl-peptidase 1;Tripeptidyl-peptidase I;Tripeptidyl aminopeptidase;Lysosomal pepstatin-insensitive protease	Tpp1;Cln2	Tripeptidyl-peptidase 1	1.5551	1.7906	0.083638	0.040716	13.18	11	1	177200000	67000000	110200000
IPI:IPI00678133.3;IPI:IPI00762596.3;IPI:IPI00857644.1;IPI:IPI00462471.2;IPI:IPI00227183.6	18;18;1;1;1	18;18;1;1;1	18;18;1;1;1	Inverted formin-2	Inf2	Isoform 1 of Inverted formin-2;Isoform 2 of Inverted formin-2	1.5035	1.7863	0.084532	0.041376	18.2	41	0.81033	168540000	66606000	101930000
IPI:IPI00314069.1;IPI:IPI00127260.2	14;8	14;8	14;8	Acyl-coenzyme A thioesterase 9, mitochondrial;Acyl-CoA thioester hydrolase 9;Acyl coenzyme A thioester hydrolase 2;Mitochondrial 48 kDa acyl-CoA thioester hydrolase 1;p48;Protein U8;Acyl-coenzyme A thioesterase 10, mitochondrial;Mitochondrial 48 kDa acyl-CoA thioester hydrolase 2	Acot9;Acate2;Acot10	Acyl-coenzyme A thioesterase 9, mitochondrial;Acyl-coenzyme A thioesterase 10, mitochondrial	1.4817	1.786	0.084595	0.041422	14.337	35	0.71403	161400000	62760000	98637000
IPI:IPI00123814.4	3	3	3	Alpha-galactosidase A;Alpha-D-galactoside galactohydrolase;Alpha-D-galactosidase A;Melibiase	Gla;Ags	alpha-galactosidase A	1.5563	1.7856	0.084673	0.07173	11.141	4	1	24423000	9207800	15215000
IPI:IPI00135660.5	4	4	4	Serum deprivation-response protein;Phosphatidylserine-binding protein	Sdpr;Sdr	Serum deprivation-response protein	1.4382	1.7843	0.084934	0.071962	15.926	7	1	46297000	19799000	26498000
IPI:IPI00469392.2;IPI:IPI00270767.3;IPI:IPI00275539.6;IPI:IPI00120415.1	27;19;9;3	27;19;9;3	18;16;0;0	Reticulon-4;Neurite outgrowth inhibitor	Rtn4;Kiaa0886;Nogo	Isoform 1 of Reticulon-4;Isoform 2 of Reticulon-4	1.486	1.7805	0.085734	0.060067	34.762	109	0.15059	630710000	264890000	365820000
IPI:IPI00130947.3;IPI:IPI00875870.1;IPI:IPI00648038.1;IPI:IPI00316333.3	7;7;6;1	7;7;6;1	7;7;6;1	Adipocyte enhancer-binding protein 1;Aortic carboxypeptidase-like protein	Aebp1;Aclp	128 kDa protein;Isoform 1 of Adipocyte enhancer-binding protein 1;Isoform 2 of Adipocyte enhancer-binding protein 1	1.4096	1.7789	0.086055	0.088588	54.07	11	0.58872	22571000	9957700	12613000
IPI:IPI00553798.2;IPI:IPI00605894.1;IPI:IPI00875448.1;IPI:IPI00408251.1;IPI:IPI00229231.1	302;88;6;6;4	302;88;6;6;4	302;88;6;6;4	Ahnak protein	Ahnak	AHNAK nucleoprotein isoform 1	1.5616	1.7764	0.086587	0.060805	29.645	1678	0.26851	18153000000	6388100000	11765000000
IPI:IPI00464166.2;IPI:IPI00606716.2	10;10	10;10	10;10	Tyrosine-protein phosphatase non-receptor type 23	Ptpn23;Kiaa1471	Isoform 1 of Tyrosine-protein phosphatase non-receptor type 23;Isoform 2 of Tyrosine-protein phosphatase non-receptor type 23	1.4554	1.7758	0.086725	0.043008	11.147	23	0.65148	111230000	41294000	69932000
IPI:IPI00124707.1;IPI:IPI00556878.1;IPI:IPI00876527.1	2;2;2	2;2;2	2;2;2	Follistatin-related protein 1;Follistatin-like 1;TGF-beta-inducible protein TSC-36;Putative uncharacterized protein	Fstl1;Frp;Fstl;Tsc36;mCG_129092	Follistatin-related protein 1;Putative uncharacterized protein;34 kDa protein	1.623	1.7748	0.086923	0.073733	5.7975	3	1	33920000	11026000	22895000
IPI:IPI00315974.3	4	4	4	Bcl10-interacting CARD protein	1110007C09Rik;mCG_15663	Bcl10-interacting CARD protein	1.4438	1.7739	0.087116	0.11962	25.663	5	1	4213100	1800700	2412400
IPI:IPI00275992.3;IPI:IPI00830364.1;IPI:IPI00831347.1;IPI:IPI00830249.1;IPI:IPI00830476.1	5;5;5;4;4	5;5;5;4;4	5;5;5;4;4	Serine protease HTRA2, mitochondrial;High temperature requirement protein A2;Omi stress-regulated endoprotease;Serine proteinase OMI;Serine protease 25	Htra2;Omi;Prss25	Serine protease HTRA2, mitochondrial;46 kDa protein;32 kDa protein;39 kDa protein;Protein	1.4206	1.7722	0.087476	0.12979	10.806	9	0.6826	48947000	19194000	29753000
IPI:IPI00857048.1;IPI:IPI00136625.3;IPI:IPI00856355.1	3;3;3	3;3;3	3;3;3	Putative uncharacterized protein;N-acetylglucosamine kinase, isoform CRA_a;N-acetyl-D-glucosamine kinase;GlcNAc kinase	Nagk;mCG_133583;Gnk	N-acetylglucosamine kinase, isoform CRA_a;N-acetyl-D-glucosamine kinase;36 kDa protein	1.4297	1.7717	0.087576	0.074315	5.4929	4	1	28672000	10553000	18120000
IPI:IPI00137731.5;IPI:IPI00749697.1;IPI:IPI00758146.1;IPI:IPI00749981.2	4;4;1;1	3;3;0;0	3;3;0;0	Signal transducing adapter molecule 1;Putative uncharacterized protein;Signal transducing adaptor molecule (SH3 domain and ITAM motif) 1	Stam;Stam1;RP23-211O3.1-002	Putative uncharacterized protein;Signal transducing adaptor molecule (SH3 domain and ITAM motif) 1	1.4771	1.7708	0.087786	0.074502	12.122	5	1	36789000	13590000	23199000
IPI:IPI00133349.1	2	2	2	Calcium-regulated heat stable protein 1;Calcium-regulated heat-stable protein of 24 kDa	Carhsp1	Calcium-regulated heat stable protein 1	1.5958	1.7703	0.087882	0.074588	15.436	5	1	35957000	13969000	21989000
IPI:IPI00124428.1	4	4	4	1-O-acylceramide synthase;Lysosomal phospholipase A2;Lysophospholipase 3;LCAT-like lysophospholipase	Lypla3	1-O-acylceramide synthase	1.5563	1.7601	0.090086	0.076554	74.484	6	1	41154000	15122000	26032000
IPI:IPI00415403.1;IPI:IPI00415402.3;IPI:IPI00756061.1	9;9;5	9;9;5	9;9;5	Syntaxin-binding protein 1;Unc-18 homolog;Unc-18-1;Unc-18A	Stxbp1	Isoform 2 of Syntaxin-binding protein 1;Isoform 1 of Syntaxin-binding protein 1;49 kDa protein	1.3834	1.7584	0.090464	0.1333	13.227	10	0.43285	64550000	23265000	41285000
IPI:IPI00230264.5	8	3	2	Histone H2A.x	H2afx;H2a.x;H2ax;Hist5-2ax	Histone H2A.x	1.4295	1.7543	0.091371	0.13436	13.908	7	0.08288	58153000	22591000	35562000
IPI:IPI00131143.1;IPI:IPI00224252.5	6;6	6;6	6;6	Protein sel-1 homolog 1;Suppressor of lin-12-like protein 1	Sel1l;Sel1h	Isoform 1 of Protein sel-1 homolog 1;Isoform 2 of Protein sel-1 homolog 1	1.4063	1.7541	0.091413	0.13441	19.499	9	0.95715	59795000	25941000	33854000
IPI:IPI00313968.8;IPI:IPI00622916.2;IPI:IPI00798593.1;IPI:IPI00798528.2;IPI:IPI00830495.1;IPI:IPI00885786.1	4;3;3;1;1;1	4;3;3;1;1;1	4;3;3;1;1;1	SET domain-containing protein 3;Endothelial differentiation inhibitory protein D10	Setd3;D12Ertd771e	Isoform 1 of SET domain-containing protein 3;Isoform 2 of SET domain-containing protein 3;Isoform 3 of SET domain-containing protein 3	1.501	1.7528	0.091708	0.094537	37.803	4	1	24128000	9269400	14859000
IPI:IPI00122620.6	2	2	2	UPF0696 protein C11orf68 homolog;Basophilic leukemia-expressed protein Bles03;Protein WF-3	Bles03	basophilic leukemia expressed protein BLES03	1.4412	1.7517	0.091944	0.094786	12.352	3	1	14078000	5727300	8350500
IPI:IPI00346073.1;IPI:IPI00798482.12;IPI:IPI00669474.1	15;15;4	10;10;2	7;7;1	Heat shock 70 kDa protein 1B;HSP70.1;Heat shock 70 kDa protein 1A;Heat shock 70 kDa protein 3;HSP70.3;Hsp68	Hspa1b;Hcp70.1;Hsp70-1;Hsp70a1;Hspa1;Hspa1a;Hsp70-3;Hsp70A1	Heat shock 70 kDa protein 1B;Heat shock 70 kDa protein 1A	1.4134	1.7503	0.09227	0.13541	14.538	20	0.43539	94578000	38089000	56489000
IPI:IPI00653604.2;IPI:IPI00880509.1	2;1	2;1	2;1	Coiled-coil domain-containing protein 102A	Ccdc102a	Coiled-coil domain-containing protein 102A;3 kDa protein	1.349	1.7433	0.093852	0.096795	10.847	3	1	22886000	9501000	13385000
IPI:IPI00124178.1	4	4	4	Serine palmitoyltransferase 2;Serine-palmitoyl-CoA transferase 2;Long chain base biosynthesis protein 2;Long chain base biosynthesis protein 2a	Sptlc2;Lcb2	Serine palmitoyltransferase 2	1.4624	1.7425	0.094031	0.08008	22.199	5	1	28109000	11036000	17073000
IPI:IPI00121341.1	4	4	4	Thioredoxin-related transmembrane protein 1;Thioredoxin domain-containing protein 1	Tmx1;Txndc;Txndc1	Thioredoxin-related transmembrane protein 1	1.4447	1.7417	0.094218	0.13767	10.401	8	1	50272000	20466000	29805000
IPI:IPI00405596.1;IPI:IPI00318898.3	3;2	3;2	3;2	Putative uncharacterized protein;Phosphoacetylglucosamine mutase;Acetylglucosamine phosphomutase;N-acetylglucosamine-phosphate mutase;Phosphoglucomutase 3	Pgm3;Agm1;Pgm-3	Putative uncharacterized protein;Putative uncharacterized protein	1.3021	1.7384	0.094982	0.080932	18.715	7	1	43428000	17863000	25565000
IPI:IPI00321922.2;IPI:IPI00830208.1;IPI:IPI00341619.7	5;1;1	5;1;1	5;1;1	Phosphofurin acidic cluster sorting protein 1	Pacs1	Phosphofurin acidic cluster sorting protein 1	1.3912	1.7377	0.095128	0.13872	13.492	7	0.2328	47511000	18618000	28893000
IPI:IPI00126000.1	6	6	6	FK506-binding protein 3;Peptidyl-prolyl cis-trans isomerase;25 kDa FKBP;FKBP-25;Rapamycin-selective 25 kDa immunophilin	Fkbp3;Fkbp25	FK506-binding protein 3	1.399	1.737	0.095295	0.081212	12.955	13	0.87174	31746000	12390000	19356000
IPI:IPI00464223.6;IPI:IPI00849670.1;IPI:IPI00848943.1;IPI:IPI00850630.3;IPI:IPI00677130.2;IPI:IPI00831075.1	75;73;73;66;40;8	75;73;73;66;40;8	74;72;72;65;39;8	Myoferlin;Fer-1-like protein 3;Myof protein	Myof;Fer1l3;Kiaa1207	Isoform 1 of Myoferlin;similar to Myoferlin (Fer-1-like protein 3) isoform 2;similar to Myoferlin (Fer-1-like protein 3) isoform 1;Isoform 4 of Myoferlin;Isoform 2 of Myoferlin	1.4374	1.737	0.095298	0.068427	17.99	230	0.037707	1089800000	423310000	666540000
IPI:IPI00125091.1;IPI:IPI00649913.1;IPI:IPI00648086.1;IPI:IPI00649463.1;IPI:IPI00649088.1;IPI:IPI00648767.1;IPI:IPI00648482.1;IPI:IPI00649199.1;IPI:IPI00648929.1;IPI:IPI00649510.1;IPI:IPI00649222.1	8;7;7;6;6;4;2;2;1;1;1	8;7;7;6;6;4;2;2;1;1;1	8;7;7;6;6;4;2;2;1;1;1	LIM and SH3 domain protein 1;MLN 50;LIM and SH3 protein 1	Lasp1;Mln50;RP23-386E10.6-011;RP23-386E10.6-010;RP23-386E10.6-005;RP23-386E10.6-006;RP23-386E10.6-007	LIM and SH3 domain protein 1;LIM and SH3 protein 1;LIM and SH3 protein 1;LIM and SH3 protein 1;LIM and SH3 protein 1;LIM and SH3 protein 1	1.4314	1.7359	0.095555	0.081445	15.069	17	0.11953	37504000	15765000	21739000
IPI:IPI00625954.4	8	8	8	5'-nucleotidase domain containing 2	Nt5dc2	5'-nucleotidase domain containing 2	1.4785	1.7315	0.096569	0.050573	54.03	20	0.86653	120010000	44912000	75102000
IPI:IPI00119063.2;IPI:IPI00894573.1;IPI:IPI00119787.4;IPI:IPI00894826.1	70;11;2;1	70;11;2;1	70;11;2;1	Prolow-density lipoprotein receptor-related protein 1;Alpha-2-macroglobulin receptor;Low-density lipoprotein receptor-related protein 1 85 kDa subunit;Low-density lipoprotein receptor-related protein 1 515 kDa subunit;Low-density lipoprotein receptor-related protein 1 intracellular domain	Lrp1;A2mr	Prolow-density lipoprotein receptor-related protein 1	1.4884	1.726	0.097866	0.070703	29.985	218	0.98956	1036200000	399840000	636400000
IPI:IPI00400215.3;IPI:IPI00230061.2;IPI:IPI00400214.3;IPI:IPI00625928.2;IPI:IPI00229509.2;IPI:IPI00421271.1;IPI:IPI00468273.4;IPI:IPI00421267.1;IPI:IPI00400209.1;IPI:REV_IPI00466187.5;IPI:REV_IPI00831605.1;IPI:REV_IPI00830881.1;IPI:REV_IPI00831196.1;IPI:REV_IPI00831027.1;IPI:IPI00606692.1	303;300;300;300;300;300;300;300;297;1;1;1;1;1;1	3;0;0;0;0;0;0;0;0;0;0;0;0;0;0	3;0;0;0;0;0;0;0;0;0;0;0;0;0;0	Plectin-1;Plectin-6	Plec1	Isoform PLEC-1A of Plectin-1;Isoform PLEC-0 of Plectin-1;Isoform PLEC-1G of Plectin-1;Isoform PLEC-1B of Plectin-1;Isoform PLEC-1I of Plectin-1;Isoform PLEC-1F of Plectin-1;Isoform PLEC-1E of Plectin-1;Isoform PLEC-1D of Plectin-1;Isoform PLEC-1H of Plecti	1.4589	1.7199	0.099344	0.10258	35.078	2	0.47017	15386000	5142500	10244000
IPI:IPI00387370.1;IPI:IPI00750471.2;IPI:IPI00608037.3;IPI:IPI00857499.1;IPI:IPI00662657.3	8;8;8;8;7	7;7;7;7;6	7;7;7;7;6	UDP-N-acetylhexosamine pyrophosphorylase;UDP-N-acetylgalactosamine pyrophosphorylase;UDP-N-acetylglucosamine pyrophosphorylase	Uap1	Isoform AGX2 of UDP-N-acetylhexosamine pyrophosphorylase;Putative uncharacterized protein;Isoform AGX1 of UDP-N-acetylhexosamine pyrophosphorylase;57 kDa protein;similar to UDP-N-acetylglucosamine pyrophosphorylase 1	1.425	1.7194	0.099465	0.14372	12.031	8	0.31989	61740000	22895000	38845000
IPI:IPI00877214.1;IPI:IPI00322931.3	2;2	2;2	2;2	Peroxisomal 3,2-trans-enoyl-CoA isomerase;Dodecenoyl-CoA isomerase;Delta(3),delta(2)-enoyl-CoA isomerase;Putative uncharacterized protein	Peci	peroxisomal D3,D2-enoyl-CoA isomerase isoform a;Putative uncharacterized protein	1.479	1.7174	0.099949	0.10322	5.6595	2	1	15586000	5943700	9642200
IPI:IPI00124761.1	2	2	2	Discoidin domain-containing receptor 2;Receptor protein-tyrosine kinase TKT;Tyrosine-protein kinase TYRO10;Neurotrophic tyrosine kinase, receptor-related 3;CD167 antigen-like family member B	Ddr2;Ntrkr3;Tkt;Tyro10	Discoidin domain-containing receptor 2	1.3851	1.7164	0.10018	0.13294	3.0035	2	1	2649000	959940	1689100
IPI:IPI00468902.2;IPI:IPI00877268.1;IPI:IPI00877355.1;IPI:IPI00762269.1	8;8;8;6	8;8;8;6	8;8;8;6	Putative uncharacterized protein;Sorting nexin 12;Sorting nexin 12, isoform CRA_b;Sorting nexin 12, isoform CRA_c;Sorting nexin-12;SDP8 protein	Snx12;RP23-356J7.1-003;RP23-356J7.1-001;mCG_2194;RP23-356J7.1-002	sorting nexin 12 isoform 2;sorting nexin 12 isoform 3;sorting nexin 12 isoform 1;Sorting nexin-12	1.28	1.7102	0.10171	0.14629	12.843	9	0.02794	47008000	20085000	26923000
IPI:IPI00118821.2	4	4	4	Platelet-activating factor acetylhydrolase IB subunit beta;PAF acetylhydrolase 30 kDa subunit;PAF-AH subunit beta;PAFAH subunit beta	Pafah1b2;Pafahb	Platelet-activating factor acetylhydrolase IB subunit beta	1.3515	1.7072	0.10244	0.087624	23.28	10	1	34243000	14010000	20233000
IPI:IPI00624098.1;IPI:IPI00652134.2;IPI:IPI00649742.3;IPI:IPI00648706.1	3;3;1;1	3;3;1;1	3;3;1;1	Syntaxin-binding protein 3;Unc-18 homolog 3;Unc-18C;Mammalian homolog of Unc-18c;MUNC-18-3	Stxbp3;Stxbp3a;Unc18c	Isoform 1 of Syntaxin-binding protein 3;Isoform 2 of Syntaxin-binding protein 3	1.2993	1.707	0.10248	0.1001	16.393	3	1	8561200	3347900	5213300
IPI:IPI00607957.1;IPI:IPI00118039.1	7;6	7;6	7;6	Arylsulfatase A;Putative uncharacterized protein;Arylsulfatase A, isoform CRA_b;Cerebroside-sulfatase	Arsa;mCG_6813;As2	Arylsulfatase A, isoform CRA_b;Arylsulfatase A	1.4349	1.7066	0.1026	0.055392	10.06	12	0.43161	102320000	38391000	63934000
IPI:IPI00130489.1	4	3	3	Ras-related protein Rab-35	Rab35	Ras-related protein Rab-35	1.3988	1.706	0.10275	0.0879	12.128	13	1	36669000	14359000	22310000
IPI:IPI00399943.3;IPI:IPI00652873.2	7;4	7;4	7;4	Actin-related protein 2/3 complex subunit 5;Arp2/3 complex 16 kDa subunit	Arpc5	Actin-related protein 2/3 complex subunit 5;Actin-related protein 2/3 complex subunit 5	1.4673	1.7014	0.10388	0.088921	38.81	13	0.43161	39933000	15303000	24630000
IPI:IPI00626385.4;IPI:IPI00421268.1	305;305	305;305	5;5	Plectin-1;Plectin-6	Plec1	534 kDa protein;Isoform PLEC-1 of Plectin-1	1.4799	1.6983	0.10467	0.076799	18.594	727	0.14243	5697000000	2196600000	3500400000
IPI:IPI00226515.5	7	7	7	Transgelin;Smooth muscle protein 22-alpha;Actin-associated protein p27	Tagln;Sm22;Sm22a	Transgelin	1.3607	1.698	0.10475	0.14976	54.973	20	0.87905	53240000	20783000	32457000
IPI:IPI00117842.2;IPI:IPI00857080.1;IPI:IPI00856776.1	8;2;2	8;2;2	8;2;2	Epididymis-specific alpha-mannosidase;Mannosidase alpha class 2B member 2	Man2b2;Kiaa0935	Epididymis-specific alpha-mannosidase	1.4355	1.6971	0.10499	0.089918	9.4195	10	0.95537	28911000	11653000	17258000
IPI:IPI00133047.1;IPI:IPI00669600.1	6;4	6;4	6;4	Mitogen-activated protein kinase scaffold protein 1;Mitogen-activated protein kinase kinase 1-interacting protein 1;MEK-binding partner 1	Mapksp1;Map2k1ip1;Mapbp	Mitogen-activated protein kinase scaffold protein 1;similar to MEK binding partner 1	1.3006	1.6965	0.10514	0.090056	15.017	10	0.87174	39647000	16244000	23403000
IPI:IPI00115190.1	2	2	2	Retinal rod rhodopsin-sensitive cGMP 3',5'-cyclic phosphodiesterase subunit delta	Pde6d	Retinal rod rhodopsin-sensitive cGMP 3',5'-cyclic phosphodiesterase subunit delta	1.4404	1.6958	0.10531	0.10282	3.8086	3	1	9377700	3772000	5605700
IPI:IPI00317309.5	46	46	46	Annexin A5;Annexin-5;Annexin V;Lipocortin V;Endonexin II;Calphobindin I;Placental anticoagulant protein I;Placental anticoagulant protein 4;Thromboplastin inhibitor;Vascular anticoagulant-alpha;Anchorin CII	Anxa5;Anx5	Annexin A5	1.418	1.6958	0.10531	0.077375	15.868	373	0.73887	6508600000	2484200000	4024400000
IPI:IPI00222555.5	9	9	9	Protein S100-A10;S100 calcium-binding protein A10;Calpactin-1 light chain;Calpactin I light chain;p10 protein;p11;Cellular ligand of annexin II	S100a10;Cal1l	Protein S100-A10	1.4922	1.695	0.1055	0.10907	15.41	17	0.96605	17222000	6443300	10778000
IPI:IPI00751009.1	2	2	2	Serine/threonine-protein kinase SRPK2;Serine/arginine-rich protein-specific kinase 2;SFRS protein kinase 2	Srpk2	serine/arginine-rich protein-specific kinase 2	1.2899	1.6934	0.10593	0.10341	68.424	2	1	7576900	3098400	4478400
IPI:IPI00131231.3	3	3	3	N(4)-(beta-N-acetylglucosaminyl)-L-asparaginase;Glycosylasparaginase;Aspartylglucosaminidase;N4-(N-acetyl-beta-glucosaminyl)-L-asparagine amidase;Glycosylasparaginase alpha chain;Glycosylasparaginase beta chain	Aga	N(4)-(beta-N-acetylglucosaminyl)-L-asparaginase	1.4354	1.6931	0.106	0.090825	23.166	12	1	37407000	15150000	22258000
IPI:IPI00169473.1	18	18	18	5-oxoprolinase;5-oxo-L-prolinase;Pyroglutamase	Oplah	5-oxoprolinase	1.3731	1.6923	0.1062	0.1514	11.135	22	0.11683	71582000	28618000	42964000
IPI:IPI00224653.5;IPI:IPI00880865.1;IPI:IPI00880442.1	2;2;1	2;2;1	2;2;1	Signal peptidase complex catalytic subunit SEC11C;SEC11 homolog C;SEC11-like protein 3;Microsomal signal peptidase 21 kDa subunit;SPC21	Sec11c;Sec11l3;Spc21	Signal peptidase complex catalytic subunit SEC11C;11 kDa protein;11 kDa protein	1.3335	1.6917	0.10635	0.10382	12.358	3	1	6999700	2873200	4126500
IPI:IPI00132960.2	4	4	4	Aminoacylase-1;N-acyl-L-amino-acid amidohydrolase;ACY-1	Acy1	Aminoacylase-1	1.5442	1.69	0.10679	0.091541	25.561	5	1	40858000	15612000	25246000
IPI:IPI00125807.3;IPI:IPI00928220.1	4;3	4;3	4;3	Mannose-6-phosphate isomerase;Phosphomannose isomerase;Phosphohexomutase	Mpi;Mpi1;Pmi	Mannose-6-phosphate isomerase;Protein	1.3799	1.6899	0.10683	0.11048	38.288	4	1	20763000	9966000	10796000
IPI:IPI00109221.3	8	8	8	Phosphatidylinositide phosphatase SAC1;Suppressor of actin mutations 1-like protein	Sacm1l;Kiaa0851;Sac1	Phosphatidylinositide phosphatase SAC1	1.3986	1.6898	0.10684	0.15213	10.034	14	0.35181	69536000	25449000	44088000
IPI:IPI00115528.3;IPI:IPI00776023.1;IPI:IPI00118892.6;IPI:IPI00344681.2	33;32;3;1	33;32;3;1	33;32;3;1	Plastin-3;T-plastin;Plastin 3 (T-isoform)	Pls3;RP23-162M7.1-005	Plastin-3;Plastin 3	1.3961	1.6895	0.10692	0.078825	12.106	109	0.229	1490700000	581400000	909280000
IPI:IPI00229534.5	3	3	3	Myristoylated alanine-rich C-kinase substrate	Marcks;Macs	Myristoylated alanine-rich C-kinase substrate	1.3607	1.6879	0.10734	0.14008	20.403	7	1	3430200	1346400	2083800
IPI:IPI00221833.1	2	2	2	Alpha-(1,3)-fucosyltransferase 11;Galactoside 3-L-fucosyltransferase 11;Fucosyltransferase XI	Fut11	Alpha-(1,3)-fucosyltransferase 11	1.4145	1.6848	0.10815	0.11187	18.29	3	1	16378000	6011400	10367000
IPI:IPI00466570.4;IPI:IPI00556853.1	7;6	7;6	7;6	Transmembrane emp24 domain-containing protein 10;21 kDa transmembrane-trafficking protein;Transmembrane protein Tmp21	Tmed10;Tmp21	Isoform 1 of Transmembrane emp24 domain-containing protein 10;Isoform 2 of Transmembrane emp24 domain-containing protein 10	1.3541	1.684	0.10837	0.15385	14.411	27	0.4026	84804000	36115000	48689000
IPI:IPI00459331.2;IPI:IPI00850958.1	2;1	2;1	2;1	Renin receptor;Renin/prorenin receptor;ATPase H(+)-transporting lysosomal accessory protein 2;ATPase H(+)-transporting lysosomal-interacting protein 2	Atp6ap2;Atp6ip2	Renin receptor;similar to ATPase, H+ transporting, lysosomal accessory protein 2	1.3989	1.6833	0.10856	0.10594	8.2602	3	1	12575000	5397000	7177700
IPI:IPI00266188.6	8	3	3	Cofilin-2;Cofilin, muscle isoform	Cfl2	Cofilin-2	1.4509	1.6813	0.10907	0.0936	10.195	6	0.95537	24630000	9584800	15045000
IPI:IPI00273096.7	7	7	4	Aldose reductase-related protein 2;Aldehyde reductase;Fibroblast growth factor-regulated protein;Protein FR-1	Akr1b8;Fgfrp	Aldose reductase-related protein 2	1.3961	1.6792	0.10964	0.061179	13.135	18	0.43161	132010000	50093000	81918000
IPI:IPI00120716.3;IPI:IPI00116938.1	18;2	11;0	10;0	Guanine nucleotide-binding protein G(I)/G(S)/G(T) subunit beta-1;Transducin beta chain 1	Gnb1	Guanine nucleotide-binding protein G(I)/G(S)/G(T) subunit beta-1	1.3417	1.6791	0.10967	0.081321	14.833	34	0.24661	383260000	147720000	235540000
IPI:IPI00261467.6	3	3	3	Adenosine deaminase;Adenosine aminohydrolase	Ada	Adenosine deaminase	1.409	1.6775	0.11007	0.11389	10.454	3	1	19151000	7561000	11590000
IPI:IPI00474959.2;IPI:IPI00875864.1	8;8	8;8	8;8	Putative uncharacterized protein;Reticulocalbin-2;Taipoxin-associated calcium-binding protein 49	Rcn2	Putative uncharacterized protein;Reticulocalbin-2	1.3712	1.6751	0.11072	0.062082	20.899	22	0.77889	213610000	83239000	130370000
IPI:IPI00762858.1;IPI:IPI00283611.1;IPI:IPI00468553.3;IPI:IPI00759938.1;IPI:IPI00928559.1;IPI:IPI00283612.2;IPI:IPI00928114.1;IPI:IPI00928408.1;IPI:IPI00127495.3;IPI:IPI00928549.1;IPI:IPI00928405.1	39;37;37;37;36;35;9;8;4;3;2	39;37;37;37;36;35;9;8;4;3;2	35;33;33;33;32;31;8;7;3;3;2	Putative uncharacterized protein;Hexokinase-1;Hexokinase type I;Hexokinase, tumor isozyme	Hk1	hexokinase 1 isoform HK1;Isoform HK1-SA of Hexokinase-1;Isoform HK1 of Hexokinase-1;Isoform HK1-SC of Hexokinase-1;Putative uncharacterized protein;Isoform HK1-SB of Hexokinase-1	1.3995	1.6739	0.11104	0.082575	14.482	82	0.53574	572360000	230900000	341460000
IPI:IPI00169788.1;IPI:IPI00116546.2;IPI:IPI00261299.1	8;7;2	5;4;2	5;4;2	Protein kinase, cAMP dependent regulatory, type II alpha;Putative uncharacterized protein;cAMP-dependent protein kinase type II-alpha regulatory chain;Protein kinase, cAMP dependent regulatory, type II alpha, isoform CRA_b;cAMP-dependent protein kinase type II-alpha regulatory subunit	Prkar2a;mCG_16488	Protein kinase, cAMP dependent regulatory, type II alpha, isoform CRA_b;cAMP-dependent protein kinase type II-alpha regulatory subunit	1.4993	1.668	0.11264	0.15866	19.056	7	0.86653	66081000	23375000	42705000
IPI:IPI00131259.2;IPI:IPI00224486.1;IPI:IPI00890027.1;IPI:IPI00120051.1	8;8;8;5	8;8;8;5	8;8;8;5	Galectin-3;Galactose-specific lectin 3;Mac-2 antigen;IgE-binding protein;35 kDa lectin;Carbohydrate-binding protein 35;Laminin-binding protein;Lectin L-29;L-34 galactoside-binding lectin;Putative uncharacterized protein;Beta-galactoside-binding lectin (L-34)	Lgals3	Galectin-3;galectin 3;19 kDa protein;Beta-galactoside-binding lectin (Fragment)	1.3559	1.6655	0.11331	0.1594	11.871	31	0.354	56511000	23044000	33467000
IPI:IPI00626909.1	12	12	12	Calpain-1 catalytic subunit;Calpain-1 large subunit;Calcium-activated neutral proteinase 1;Calpain mu-type;Micromolar-calpain	Capn1;Canp1;Capa1	Calpain-1 catalytic subunit	1.3254	1.6649	0.11348	0.1596	16.065	19	0.72919	98565000	39151000	59414000
IPI:IPI00515330.1;IPI:IPI00457611.2;IPI:IPI00648786.1;IPI:IPI00467599.1;IPI:IPI00648670.1;IPI:IPI00881839.1	21;20;20;9;7;3	21;20;20;9;7;3	21;20;20;9;7;3	Septin-9;SL3-3 integration site 1 protein;Septin 9	Sept9;Kiaa0991;Sint1;RP23-101J23.1-006	Isoform 3 of Septin-9;Isoform 1 of Septin-9;Septin 9	1.3109	1.6609	0.11458	0.08582	20.171	54	0.24439	427200000	181660000	245540000
IPI:IPI00331550.2;IPI:IPI00387497.1	5;5	5;5	5;5	Dipeptidyl-peptidase 2;Dipeptidyl-peptidase II;Dipeptidyl aminopeptidase II;Quiescent cell proline dipeptidase;Dipeptidyl peptidase 7;Dipeptidylpeptidase 7;Dipeptidylpeptidase 7, isoform CRA_d	Dpp7;Dpp2;Qpp;RP23-47P18.2-001;mCG_20304	Dipeptidyl-peptidase 2;Dipeptidylpeptidase 7, isoform CRA_d	1.4305	1.6608	0.11462	0.098615	29.167	5	1	29035000	10215000	18820000
IPI:IPI00135345.3	4	4	4	Bis(5'-nucleosyl)-tetraphosphatase [asymmetrical];Diadenosine 5',5'''-P1,P4-tetraphosphate asymmetrical hydrolase;Nucleoside diphosphate-linked moiety X motif 2	Nudt2;Apah1	Bis(5'-nucleosyl)-tetraphosphatase [asymmetrical]	1.3921	1.6604	0.11473	0.09871	24.823	10	1	46243000	16498000	29745000
IPI:IPI00468079.3;IPI:IPI00402900.3;IPI:IPI00756692.2;IPI:IPI00754194.1;IPI:IPI00469462.4	4;4;4;2;2	4;4;4;2;2	4;4;4;2;2	Engulfment and cell motility protein 2;CED-12 homolog A;Engulfment and cell motility 2, ced-12 homolog (C. elegans)	Elmo2;Kiaa1834;RP23-41B20.2-002;RP23-41B20.2-005	Isoform 3 of Engulfment and cell motility protein 2;Isoform 1 of Engulfment and cell motility protein 2;Isoform 2 of Engulfment and cell motility protein 2;Engulfment and cell motility 2, ced-12 homolog;Engulfment and cell motility 2, ced-12 homolog	1.2945	1.6592	0.11506	0.11916	15.032	6	1	14524000	5475500	9048400
IPI:IPI00387216.1;IPI:IPI00387217.1	5;5	5;5	5;5	Cullin-2	Cul2	Isoform 1 of Cullin-2;Isoform 2 of Cullin-2	1.3386	1.6566	0.11578	0.11992	28.6	5	0.3496	16057000	7193700	8863200
IPI:IPI00123004.3	10	10	10	[Pyruvate dehydrogenase [lipoamide]] kinase isozyme 3, mitochondrial;Pyruvate dehydrogenase kinase isoform 3	Pdk3	[Pyruvate dehydrogenase [lipoamide]] kinase isozyme 3, mitochondrial	1.4187	1.6499	0.11766	0.16426	20.627	15	0.777	99556000	42121000	57435000
IPI:IPI00344686.1	8	8	8	Putative uncharacterized protein	Kdelc2	KDEL (Lys-Asp-Glu-Leu) containing 2 protein	1.3779	1.6492	0.11785	0.16447	12.595	10	0.11953	76679000	30275000	46403000
IPI:IPI00123194.1;IPI:IPI00461874.1	6;2	6;2	6;2	Biglycan;Bone/cartilage proteoglycan I;PG-S1	Bgn	Biglycan	1.3109	1.6456	0.11889	0.16562	26.766	12	0.46848	61085000	22957000	38128000
IPI:IPI00555055.3;IPI:IPI00919098.1;IPI:IPI00331734.5;IPI:IPI00320149.2;IPI:IPI00918450.1;IPI:IPI00654026.1;IPI:IPI00651852.1	5;5;5;3;3;3;2	3;3;3;2;2;2;1	3;3;3;2;2;2;1	Histone H2A.V;H2A.F/Z;Histone H2A.Z;Histone H2A	H2afv;H2av;H2afz;H2az;RP23-74L9.1-002;mCG_121516	14 kDa protein;Histone H2A.V;Histone H2A.Z;Histone H2A;Histone H2A;Histone H2A	1.3009	1.6435	0.1195	0.10304	8.7775	7	0.3496	29683000	11860000	17823000
IPI:IPI00453531.2	4	4	4	Protein prune homolog;PRUNEM1	Prune	Protein prune homolog	1.3958	1.6429	0.11965	0.10318	7.0234	5	1	30608000	12278000	18330000
IPI:IPI00115516.1;IPI:IPI00653575.1	7;5	7;5	7;5	EMILIN-1;Elastin microfibril interface-located protein 1;Putative uncharacterized protein	Emilin1	EMILIN-1;Putative uncharacterized protein	1.2654	1.6427	0.11973	0.12408	36.115	10	0.236	20899000	9018800	11881000
IPI:IPI00128450.1;IPI:IPI00756325.1	46;36	46;36	46;36	Extended synaptotagmin-1;Membrane-bound C2 domain-containing protein;Protein FAM62A	Fam62a;Esyt1;Mbc2	Isoform 1 of Extended synaptotagmin-1;Isoform 2 of Extended synaptotagmin-1	1.3506	1.641	0.12021	0.091013	16.958	115	0.90171	898410000	361010000	537410000
IPI:IPI00775950.1;IPI:IPI00122450.1;IPI:IPI00462119.3;IPI:IPI00311344.3;IPI:IPI00775997.1;IPI:IPI00758267.1;IPI:IPI00757635.1;IPI:IPI00757121.1;IPI:IPI00776094.1;IPI:IPI00754268.1;IPI:REV_IPI00900442.1;IPI:REV_IPI00453996.1;IPI:REV_IPI00608077.3;IPI:REV_IPI00896602.2;IPI:REV_IPI00555143.4;IPI:REV_IPI00224775.2;IPI:REV_IPI00896607.1;IPI:IPI00378363.5	37;37;35;33;33;14;14;13;10;10;3;3;3;1;1;1;1;1	37;37;35;33;33;14;14;13;10;10;3;3;3;1;1;1;1;1	35;35;33;31;31;12;12;13;8;8;1;1;1;1;1;1;1;0	Putative uncharacterized protein	Cald1	62 kDa protein;caldesmon 1;62 kDa protein;89 kDa protein;63 kDa protein	1.2914	1.6361	0.12164	0.071436	21.871	87	0.026288	231080000	96118000	134960000
IPI:IPI00330866.2;IPI:IPI00115976.1	11;9	11;9	11;9	Putative uncharacterized protein;Integrin alpha-5;Fibronectin receptor subunit alpha;Integrin alpha-F;VLA-5;CD49 antigen-like family member E;Integrin alpha-5 heavy chain;Integrin alpha-5 light chain	Itga5	integrin alpha 5 preproprotein;Integrin alpha-5	1.3369	1.6333	0.12246	0.16956	16.105	23	0.088953	89526000	37744000	51783000
IPI:IPI00828470.1;IPI:IPI00556850.1;IPI:IPI00134135.1	7;7;6	7;7;6	7;7;6	Low molecular weight phosphotyrosine protein phosphatase;Low molecular weight cytosolic acid phosphatase;Acp1 protein;Putative uncharacterized protein;MCG7808, isoform CRA_c	Acp1;mCG_7808	Isoform 2 of Low molecular weight phosphotyrosine protein phosphatase;acid phosphatase 1, soluble isoform 1;Isoform 1 of Low molecular weight phosphotyrosine protein phosphatase	1.3719	1.6311	0.12313	0.12768	32.479	9	0.81915	13988000	5642200	8346100
IPI:IPI00554860.3;IPI:IPI00129265.1	4;4	4;4	4;4	Putative uncharacterized protein;Lysosomal acid lipase/cholesteryl ester hydrolase;Sterol esterase;Lipase A;Cholesteryl esterase	Lipa;Lip1	lipase A;Lysosomal acid lipase/cholesteryl ester hydrolase	1.4133	1.6307	0.12323	0.17041	13.733	7	1	54937000	20457000	34480000
IPI:IPI00130115.1;IPI:IPI00331284.1	3;3	3;3	3;3	Vesicle transport through interaction with t-SNAREs homolog 1B;Vesicle transport v-SNARE protein Vti1-like 1;Vti1-rp1;Putative uncharacterized protein	Vti1b;Vti1l1	Vesicle transport through interaction with t-SNAREs homolog 1B;Vesicle transport through interaction with t-SNAREs 1B homolog, isoform CRA_c	1.2249	1.6303	0.12337	0.15572	12.92	3	1	3694200	1804800	1889400
IPI:IPI00119695.1;IPI:IPI00894964.1	7;4	7;4	7;4	Signal recognition particle receptor subunit alpha;Docking protein alpha	Srpr	Signal recognition particle receptor subunit alpha;17 kDa protein	1.3732	1.6302	0.1234	0.1706	9.7648	12	0.70166	75107000	27090000	48017000
IPI:IPI00130573.1;IPI:IPI00853981.1;IPI:IPI00848781.1	6;6;5	6;6;5	6;6;5	Carboxypeptidase D;Metallocarboxypeptidase D;gp180;Putative uncharacterized protein	Cpd;RP23-396O3.1-001	Carboxypeptidase D;carboxypeptidase D;similar to carboxypeptidase D	1.3093	1.6273	0.12423	0.10734	20.465	6	0.87174	26010000	10481000	15529000
IPI:IPI00665466.1;IPI:IPI00338635.1;IPI:IPI00338636.1;IPI:IPI00338637.1	2;1;1;1	2;1;1;1	2;1;1;1	FERM domain-containing protein 6	Frmd6	similar to FERM domain containing 6;Isoform 1 of FERM domain-containing protein 6;Isoform 2 of FERM domain-containing protein 6;Isoform 3 of FERM domain-containing protein 6	1.2803	1.6269	0.12437	0.15668	8.6794	2	1	936870	361230	575640
IPI:IPI00331436.4;IPI:IPI00828469.1	19;19	19;19	19;19	Cytosol aminopeptidase;Leucine aminopeptidase;Leucyl aminopeptidase;Leucine aminopeptidase 3;Proline aminopeptidase;Prolyl aminopeptidase	Lap3;Lapep	Isoform 1 of Cytosol aminopeptidase;Isoform 2 of Cytosol aminopeptidase	1.37	1.6263	0.12456	0.095063	11.358	73	0.28643	979740000	353420000	626330000
IPI:IPI00351370.6	2	2	2			methylenetetrahydrofolate dehydrogenase 2-like	1.2447	1.6259	0.12466	0.15696	39.089	2	1	3323900	1664800	1659200
IPI:IPI00112339.9;IPI:IPI00759925.1;IPI:IPI00874516.1	2;2;2	2;2;2	2;2;2	LIM domain and actin-binding protein 1;Epithelial protein lost in neoplasm;Putative uncharacterized protein	Lima1;D15Ertd366e;Eplin	LIM domain and actin binding 1 isoform a;Isoform Beta of LIM domain and actin-binding protein 1;LIM domain and actin binding 1 isoform b	1.2571	1.6231	0.12552	0.12224	12.316	3	1	7229500	2421400	4808100
IPI:IPI00130000.1;IPI:IPI00608097.1;IPI:IPI00648932.1;IPI:IPI00649421.1;IPI:IPI00649168.1	30;30;4;4;2	30;30;4;4;2	30;30;4;4;2	Puromycin-sensitive aminopeptidase;Putative uncharacterized protein	Npepps;Psa	Puromycin-sensitive aminopeptidase;Aminopeptidase puromycin sensitive	1.3351	1.6223	0.12574	0.096167	52.412	93	0.66799	823140000	340000000	483140000
IPI:IPI00387245.1;IPI:IPI00279218.1	8;8	8;8	8;8	Acylamino-acid-releasing enzyme;Acyl-peptide hydrolase;Acylaminoacyl-peptidase	Apeh	Isoform 1 of Acylamino-acid-releasing enzyme;Isoform 2 of Acylamino-acid-releasing enzyme	1.271	1.6202	0.1264	0.1739	21.179	16	0.64451	69773000	28378000	41395000
IPI:IPI00329915.3;IPI:IPI00881484.2;IPI:IPI00881139.1	3;2;1	3;2;1	3;2;1	Coiled-coil domain-containing protein 109B	Ccdc109b	Coiled-coil domain-containing protein 109B;28 kDa protein	1.3298	1.6201	0.12643	0.15866	11.838	2	1	3843100	1388300	2454800
IPI:IPI00850164.1	11	11	1			similar to IKK interacting protein	1.4384	1.6176	0.12718	0.17475	110.95	12	0.22287	47111000	16743000	30368000
IPI:IPI00317710.1;IPI:IPI00317711.1;IPI:IPI00857988.1;IPI:IPI00856715.1	13;13;9;1	10;10;7;1	10;10;7;1	Heat shock 70 kDa protein 4L;Osmotic stress protein 94;Heat shock 70-related protein APG-1	Hspa4l;Apg1;Hsp4l;Osp94	Isoform 1 of Heat shock 70 kDa protein 4L;Isoform 2 of Heat shock 70 kDa protein 4L;64 kDa protein	1.337	1.6173	0.12727	0.17485	12.135	15	0.78895	90461000	37020000	53441000
IPI:IPI00129526.1;IPI:IPI00652998.1;IPI:IPI00830494.1	82;66;49	80;66;49	80;66;49	Endoplasmin;Heat shock protein 90 kDa beta member 1;94 kDa glucose-regulated protein;ERP99;Polymorphic tumor rejection antigen 1;Tumor rejection antigen gp96;Putative uncharacterized protein	Hsp90b1;Tra-1;Tra1	Endoplasmin;Putative uncharacterized protein;43 kDa protein	1.3241	1.6168	0.12742	0.097746	15.465	442	0.032004	7321300000	2928300000	4392900000
IPI:IPI00108783.1;IPI:IPI00223398.1;IPI:IPI00223399.3;IPI:IPI00223400.3;IPI:IPI00649393.1	5;5;2;2;1	5;5;2;2;1	5;5;2;2;1	Neurofibromin;Neurofibromatosis-related protein NF-1	Nf1	Isoform 2 of Neurofibromin;Isoform 1 of Neurofibromin	1.3622	1.6157	0.12775	0.13256	26.998	10	1.0496	14526000	6099600	8426600
IPI:IPI00411004.5;IPI:IPI00466540.6	4;3	4;3	4;3	Histone deacetylase 4	Hdac4	Isoform 1 of Histone deacetylase 4;Isoform 2 of Histone deacetylase 4	1.2745	1.615	0.12798	0.1328	10.41	4	1	17237000	7150900	10086000
IPI:IPI00127983.1;IPI:IPI00885547.1;IPI:IPI00223492.2;IPI:IPI00411011.1;IPI:IPI00900393.1	6;6;4;1;1	6;6;4;1;1	6;6;4;1;1	Transmembrane emp24 domain-containing protein 2;Sid 394;Putative uncharacterized protein	Tmed2;Rnp24;Sid394	Transmembrane emp24 domain-containing protein 2;Putative uncharacterized protein;Putative uncharacterized protein	1.3525	1.6147	0.12807	0.17572	11.601	15	0.87174	47994000	18354000	29640000
IPI:IPI00114618.1	3	3	3	E3 ubiquitin-protein ligase LRSAM1;Leucine-rich repeat and sterile alpha motif-containing protein 1;Tsg101-associated ligase	Lrsam1	E3 ubiquitin-protein ligase LRSAM1	1.2828	1.6086	0.12997	0.12651	0.52114	2	1	10043000	4005200	6037800
IPI:IPI00283511.1	4	4	1	Pyridoxal kinase;Pyridoxine kinase	Pdxk;Pkh	Pyridoxal kinase	1.2696	1.6045	0.13125	0.13625	28.404	4	1	18421000	8252100	10169000
IPI:IPI00113223.2	98	98	98	Fatty acid synthase;[Acyl-carrier-protein] S-acetyltransferase;[Acyl-carrier-protein] S-malonyltransferase;3-oxoacyl-[acyl-carrier-protein] synthase;3-oxoacyl-[acyl-carrier-protein] reductase;3-hydroxypalmitoyl-[acyl-carrier-protein] dehydratase;Enoyl-[acyl-carrier-protein] reductase;Oleoyl-[acyl-carrier-protein] hydrolase	Fasn	Fatty acid synthase	1.3677	1.604	0.13141	0.1015	16.518	489	0.41303	3421800000	1345200000	2076600000
IPI:IPI00469307.2;IPI:IPI00856297.1	6;1	6;1	6;1	Alpha-2-macroglobulin receptor-associated protein;Low density lipoprotein receptor-related protein-associated protein 1;Heparin-binding protein 44	Lrpap1	Alpha-2-macroglobulin receptor-associated protein	1.4503	1.6021	0.13199	0.18	36.026	9	0.6826	50684000	22336000	28348000
IPI:IPI00222090.6;IPI:IPI00652090.1;IPI:IPI00648051.2	7;2;1	7;2;1	7;2;1	SH3 and PX domain-containing protein 2B;Factor for adipocyte differentiation 49	Sh3pxd2b;Fad49	SH3 and PX domain-containing protein 2B	1.2697	1.6007	0.13243	0.11481	13.881	11	0.2002	32550000	12568000	19983000
IPI:IPI00453999.2;IPI:IPI00831379.1	4;4	4;4	4;4	SH2/SH3 adaptor protein;Putative uncharacterized protein;Non-catalytic region of tyrosine kinase adaptor protein 1, isoform CRA_b	Nck1;mNck-alpha;mCG_19501	non-catalytic region of tyrosine kinase adaptor protein 1;Non-catalytic region of tyrosine kinase adaptor protein 1, isoform CRA_b	1.3772	1.599	0.133	0.12942	9.8468	4	1	8998000	3537100	5460900
IPI:IPI00222632.3;IPI:IPI00116729.2;IPI:IPI00751807.1	3;1;1	3;1;1	3;1;1	Ras-related protein Rab-31	Rab31	Rab31-like	1.3184	1.5953	0.13417	0.16604	3.6917	3	1	2040100	823180	1217000
IPI:IPI00421223.3	38	38	35	Tropomyosin alpha-4 chain;Tropomyosin-4	Tpm4	Tropomyosin alpha-4 chain	1.3082	1.5948	0.13433	0.10427	19.008	126	0.021629	803050000	309930000	493130000
IPI:IPI00137400.2;IPI:IPI00856392.1;IPI:IPI00896035.1	25;1;1	25;1;1	23;0;0	Inositol 1,4,5-trisphosphate receptor type 3;Type 3 inositol 1,4,5-trisphosphate receptor;Type 3 InsP3 receptor;IP3 receptor isoform 3;InsP3R3	Itpr3	Inositol 1,4,5-trisphosphate receptor type 3	1.3288	1.5944	0.13446	0.18268	23.162	50	0.6661	96631000	39409000	57222000
IPI:IPI00228955.6;IPI:IPI00753792.1;IPI:IPI00227814.1;IPI:IPI00918505.1;IPI:IPI00853880.1	19;19;19;17;12	19;19;19;17;12	19;19;19;17;12	Signal transducer and activator of transcription 3;Acute-phase response factor	Stat3;Aprf;RP23-279L23.5-011	Isoform Stat3A of Signal transducer and activator of transcription 3;Isoform Del-701 of Signal transducer and activator of transcription 3;Isoform Stat3B of Signal transducer and activator of transcription 3;Signal transducer and activator of transcription	1.2592	1.594	0.1346	0.083024	14.065	47	0.1132	204830000	85164000	119660000
IPI:IPI00122565.1;IPI:IPI00416577.1;IPI:IPI00461580.1	38;32;19	38;32;19	31;25;16	Rab GDP dissociation inhibitor beta;Guanosine diphosphate dissociation inhibitor 2;GDI-3;Putative uncharacterized protein	Gdi2;Gdi3	Isoform 1 of Rab GDP dissociation inhibitor beta;Isoform 2 of Rab GDP dissociation inhibitor beta;Putative uncharacterized protein	1.3623	1.5931	0.13489	0.10479	13.484	198	0.13331	3113500000	1242700000	1870800000
IPI:IPI00130118.1;IPI:IPI00751303.1;IPI:IPI00170032.1;IPI:IPI00884469.1;IPI:IPI00121183.1;IPI:IPI00622236.4	6;2;1;1;1;1	4;0;0;0;0;0	4;0;0;0;0;0	Ras-related protein Rab-10	Rab10	Ras-related protein Rab-10	1.3341	1.5907	0.13567	0.18398	12.716	8	0.356	52858000	21969000	30889000
IPI:IPI00321581.4	4	4	4	Synaptosomal-associated protein 29;Vesicle-membrane fusion protein SNAP-29;Soluble 29 kDa NSF attachment protein;Golgi SNARE of 32 kDa	Snap29	Synaptosomal-associated protein 29	1.2883	1.588	0.13654	0.14184	11.876	6	1	17804000	7233500	10571000
IPI:IPI00876558.1;IPI:IPI00876154.1;IPI:IPI00668099.3	10;5;5	10;5;5	9;4;4	Latrophilin-2;Calcium-independent alpha-latrotoxin receptor 2	Lphn2;Kiaa0786	latrophilin 2;Isoform 2 of Latrophilin-2;Lphn2 protein	1.2571	1.5866	0.137	0.18542	19.904	14	0.73237	56876000	23565000	33312000
IPI:IPI00853924.1;IPI:IPI00408378.4;IPI:IPI00656269.1;IPI:IPI00754545.2;IPI:IPI00853781.1	17;17;17;16;5	11;11;11;10;3	11;11;11;10;3	14-3-3 protein theta;14-3-3 protein tau	Ywhaq	34 kDa protein;Isoform 1 of 14-3-3 protein theta;Isoform 2 of 14-3-3 protein theta;similar to Ywhaq protein	1.3231	1.5853	0.13742	0.1072	13.025	32	0.21716	574440000	232500000	341940000
IPI:IPI00896095.1;IPI:IPI00387347.5;IPI:IPI00379245.2;IPI:IPI00882386.1;IPI:IPI00133593.3	3;3;2;2;1	3;3;2;2;1	2;2;1;1;0	Putative uncharacterized protein;Glucosamine-6-phosphate isomerase 1;Glucosamine-6-phosphate deaminase 1;Oscillin	Gnpda1;Gnpi	glucosamine-6-phosphate deaminase 1;similar to mKIAA0060 protein;Glucosamine-6-phosphate isomerase 1;15 kDa protein	1.2973	1.5851	0.1375	0.14285	14.57	5	1	17852000	6786100	11066000
IPI:IPI00129915.3;IPI:IPI00880388.1	4;1	4;1	4;1	Multidrug resistance-associated protein 1;ATP-binding cassette sub-family C member 1;Leukotriene C(4) transporter	Abcc1;Abcc1a;Abcc1b;Mdrap;Mrp	Multidrug resistance-associated protein 1	1.3324	1.579	0.13953	0.13569	11.201	6	1	10647000	3954900	6692500
IPI:IPI00338536.1	3	3	3	Succinate dehydrogenase [ubiquinone] iron-sulfur subunit, mitochondrial;Iron-sulfur subunit of complex II	Sdhb	Succinate dehydrogenase [ubiquinone] iron-sulfur subunit, mitochondrial	1.2655	1.5771	0.14016	0.14567	160.88	3	1	15461000	6826800	8634500
IPI:IPI00621548.2;IPI:IPI00880783.1;IPI:IPI00880279.1;IPI:IPI00881260.1;IPI:IPI00880597.1	25;21;6;5;1	25;21;6;5;1	25;21;6;5;1	NADPH--cytochrome P450 reductase;Por protein	Por	NADPH--cytochrome P450 reductase;Por protein	1.2869	1.5762	0.14046	0.11011	11.5	51	0.14403	395990000	159560000	236430000
IPI:IPI00165881.3;IPI:IPI00128703.3	7;7	7;7	7;7	Paxillin	Pxn	Isoform Beta of Paxillin;Isoform Alpha of Paxillin	1.3302	1.5762	0.14046	0.18915	20.745	12	0.87174	58452000	22801000	35651000
IPI:IPI00467932.4	3	3	3	Cleavage stimulation factor 64 kDa subunit, tau variant;TauCstF-64;CF-1 64 kDa subunit, tau variant	Cstf2t;Kiaa0689	Cleavage stimulation factor 64 kDa subunit, tau variant	1.2552	1.5749	0.14089	0.17237	8.2564	3	1	4978900	1784800	3194100
IPI:IPI00282957.4;IPI:IPI00881853.1;IPI:IPI00867855.1;IPI:IPI00649975.2	10;10;9;8	10;10;9;8	2;2;1;1	MAP7 domain-containing protein 1;Microtubule-associated protein 7 domain containing 1	Map7d1;Kiaa1187;Mtap7d1;RP23-118D1.1-006;RP23-118D1.1-003	Isoform 1 of MAP7 domain-containing protein 1;Microtubule-associated protein 7 domain containing 1;Isoform 2 of MAP7 domain-containing protein 1;Microtubule-associated protein 7 domain containing 1	1.2665	1.5735	0.14137	0.19012	14.945	14	0.777	78146000	31126000	47020000
IPI:IPI00114017.2;IPI:IPI00653636.1;IPI:IPI00461322.1	9;8;6	9;8;6	9;8;6	Putative uncharacterized protein;Annexin A7, isoform CRA_c;Annexin A7;Annexin-7;Annexin VII;Synexin	Anxa7;mCG_5956;Anx7	annexin A7;Putative uncharacterized protein;Putative uncharacterized protein	1.324	1.5728	0.14162	0.089501	18.609	17	0.76501	128910000	53999000	74915000
IPI:IPI00313998.1;IPI:IPI00938517.1;IPI:IPI00750524.1	2;2;1	2;2;1	2;2;1	Sulfide:quinone oxidoreductase, mitochondrial;Putative uncharacterized protein;Sulfide quinone reductase-like (Yeast)	Sqrdl;RP23-70E1.4-006	Sulfide:quinone oxidoreductase, mitochondrial;sulfide quinone reductase-like;Sulfide quinone reductase-like	1.2985	1.5705	0.14237	0.148	15.425	4	1	19039000	8105500	10934000
IPI:IPI00228385.5;IPI:IPI00857114.1;IPI:IPI00228867.5;IPI:IPI00919264.1	20;14;10;9	20;14;10;9	20;14;10;9	Glucose-6-phosphate 1-dehydrogenase X;Glucose-6-phosphate 1-dehydrogenase;Glucose-6-phosphate 1-dehydrogenase 2	G6pdx;G6pd;G6pd-1;RP23-436K3.17-004;G6pd2;G6pd-2	Glucose-6-phosphate 1-dehydrogenase X;Glucose-6-phosphate 1-dehydrogenase;Glucose-6-phosphate 1-dehydrogenase 2	1.3094	1.5677	0.14335	0.11288	14.46	47	0.74315	471120000	187900000	283220000
IPI:IPI00162994.1;IPI:IPI00620436.2;IPI:IPI00117822.2;IPI:IPI00653709.3;IPI:IPI00653350.1;IPI:IPI00351686.1;IPI:IPI00653511.1	4;4;3;2;2;1;1	4;4;3;2;2;1;1	4;4;3;2;2;1;1	Spindlin-1;30000 Mr metaphase complex;SSEC P;Putative uncharacterized protein	Spin1;Spin	Isoform 1 of Spindlin-1;Isoform 2 of Spindlin-1;Putative uncharacterized protein (Fragment);Putative uncharacterized protein;Putative uncharacterized protein	1.2678	1.5662	0.14384	0.13982	6.9034	4	1	8804300	3420100	5384200
IPI:IPI00226815.1;IPI:IPI00856334.1	30;29	30;29	30;29	Ubiquitin-like modifier-activating enzyme 6;Ubiquitin-activating enzyme E1-like protein 2	Uba6;Ube1l2	Ubiquitin-like modifier-activating enzyme 6;115 kDa protein	1.2814	1.5637	0.14471	0.11419	10.303	50	0.3083	311780000	127660000	184130000
IPI:IPI00322440.5;IPI:IPI00880781.1	4;2	4;2	4;2	Ubiquitin-conjugating enzyme E2 K;Ubiquitin-conjugating enzyme E2-25 kDa;Ubiquitin-protein ligase;Ubiquitin carrier protein;Huntingtin-interacting protein 2	Ube2k;Hip2	Ubiquitin-conjugating enzyme E2 K;17 kDa protein	1.3001	1.5624	0.14515	0.15094	10.556	8	1	19431000	6424900	13006000
IPI:IPI00121387.1	6	4	2	Guanine nucleotide-binding protein subunit alpha-11	Gna11;Gna-11	Guanine nucleotide-binding protein subunit alpha-11	1.4073	1.5587	0.14644	0.19554	4.8351	5	0.13594	84554000	33579000	50975000
IPI:IPI00330246.2;IPI:IPI00919047.1;IPI:IPI00468120.1;IPI:IPI00919108.1;IPI:IPI00918235.1;IPI:IPI00919293.1;IPI:IPI00918930.1;IPI:IPI00918320.1;IPI:IPI00918358.1;IPI:IPI00918568.1;IPI:IPI00918430.1	5;5;5;5;5;4;3;3;2;2;1	5;5;5;5;5;4;3;3;2;2;1	5;5;5;5;5;4;3;3;2;2;1	Pleckstrin homology-like domain family B member 1;Protein LL5-alpha	Phldb1;Kiaa0638;Ll5a	Isoform 2 of Pleckstrin homology-like domain family B member 1;151 kDa protein;Isoform 1 of Pleckstrin homology-like domain family B member 1;145 kDa protein;Protein;Protein;78 kDa protein;73 kDa protein	1.2401	1.5582	0.14663	0.1525	24.459	6	0.08326	13779000	6048700	7729900
IPI:IPI00109073.5	25	2	2	Tubulin beta-4 chain	Tubb4	Tubulin beta-4 chain	1.2754	1.5578	0.14675	0.19587	45.465	3	0.32559	72624000	26911000	45713000
IPI:IPI00754880.3	2	2	2	Rho guanine nucleotide exchange factor 12;Leukemia-associated RhoGEF	Arhgef12;Kiaa0382;Larg	Rho guanine nucleotide exchange factor 12	1.186	1.5565	0.14723	0.17829	7.8288	2	1	4231300	1868200	2363100
IPI:IPI00343557.1;IPI:IPI00830432.1;IPI:IPI00830440.1	2;2;2	2;2;2	2;2;2	Microtubule-associated protein RP/EB family member 3;End-binding protein 3;EB1 protein family member 3;RP3	Mapre3	Microtubule-associated protein RP/EB family member 3;30 kDa protein;16 kDa protein	1.238	1.5551	0.14773	0.17876	5.2862	2	1	3785800	1695500	2090300
IPI:IPI00131424.3;IPI:IPI00881401.1;IPI:IPI00648887.2;IPI:IPI00649655.1;IPI:IPI00649159.1	9;9;8;4;3	9;9;8;4;3	9;9;8;4;3	Carnitine O-palmitoyltransferase 2, mitochondrial;Carnitine palmitoyltransferase II;Carnitine palmitoyltransferase 2;Putative uncharacterized protein	Cpt2;Cpt-2;RP23-40G2.4-001;mCG_17985;RP23-40G2.4-002	Carnitine O-palmitoyltransferase 2, mitochondrial;carnitine O-palmitoyltransferase;Carnitine palmitoyltransferase 2	1.2538	1.5545	0.14792	0.19711	19.394	21	0.83121	82651000	36447000	46204000
IPI:IPI00124245.1;IPI:IPI00331295.4	9;9	7;7	7;7	Ras GTPase-activating protein-binding protein 2;G3BP-2;GAP SH3 domain-binding protein 2	G3bp2	Isoform A of Ras GTPase-activating protein-binding protein 2;Isoform B of Ras GTPase-activating protein-binding protein 2	1.214	1.5543	0.148	0.1972	15.565	12	0.79797	71001000	30212000	40788000
IPI:IPI00816914.1;IPI:IPI00828891.1;IPI:IPI00339428.9;IPI:IPI00475383.2;IPI:IPI00336736.5;IPI:IPI00648548.2	13;13;13;1;1;1	13;13;13;1;1;1	13;13;13;1;1;1	Dedicator of cytokinesis protein 7;Dedicator of cytokinesis 7	Dock7;Gm430;Kiaa1771;RP23-329P19.2-001	Isoform 1 of Dedicator of cytokinesis protein 7;Dedicator of cytokinesis 7;Isoform 2 of Dedicator of cytokinesis protein 7	1.2533	1.5526	0.1486	0.096085	20.045	39	0.23093	115500000	46272000	69227000
IPI:IPI00857720.1;IPI:IPI00275318.2;IPI:IPI00877183.1	2;2;1	2;2;1	2;2;1	Protein dpy-19 homolog 1;Dpy-19-like protein 1	Dpy19l1	Isoform 1 of Protein dpy-19 homolog 1;Isoform 2 of Protein dpy-19 homolog 1;Isoform 3 of Protein dpy-19 homolog 1	1.2177	1.5508	0.14925	0.18017	8.3484	2	1	1059000	451010	607990
IPI:IPI00225230.1;IPI:IPI00276646.1	2;2	2;2	2;2	Mitogen-activated protein kinase kinase kinase kinase 5;MAPK/ERK kinase kinase kinase 5	Map4k5	Isoform 1 of Mitogen-activated protein kinase kinase kinase kinase 5;Isoform 2 of Mitogen-activated protein kinase kinase kinase kinase 5	1.1929	1.5486	0.15001	0.18087	15.845	3	1	2030200	982660	1047500
IPI:IPI00318485.3;IPI:IPI00556765.1;IPI:IPI00857517.1	4;4;1	4;4;1	4;4;1	Sorcin	Sri	Isoform 1 of Sorcin;Isoform 2 of Sorcin	1.2182	1.5479	0.15026	0.18111	9.1423	3	1	2306100	1028000	1278100
IPI:IPI00130444.1;IPI:IPI00420426.1;IPI:IPI00471392.1	14;2;2	14;2;2	14;2;2	AP-3 complex subunit beta-1;Adapter-related protein complex 3 subunit beta-1;Adaptor protein complex AP-3 beta-1 subunit;Beta3A-adaptin;Clathrin assembly protein complex 3 beta-1 large chain	Ap3b1	AP-3 complex subunit beta-1	1.2467	1.5476	0.15036	0.09777	15.642	29	0.0080007	122540000	51557000	70979000
IPI:IPI00114375.2;IPI:IPI00312527.4;IPI:IPI00875117.1;IPI:IPI00621526.4	32;4;4;2	32;4;4;2	29;2;2;1	Dihydropyrimidinase-related protein 2;ULIP 2 protein	Dpysl2;Crmp2;Ulip2	Dihydropyrimidinase-related protein 2	1.2599	1.5461	0.15091	0.12018	22.425	150	0.71378	2070000000	840940000	1229100000
IPI:IPI00165849.3	3	3	3	Isochorismatase domain-containing protein 1	Isoc1	Isochorismatase domain-containing protein 1	1.227	1.5454	0.15118	0.14687	7.2885	5	1	10243000	4528700	5714300
IPI:IPI00109813.1	8	8	8	Putative uncharacterized protein	Hnrnpa0;Hnrpa0;Klhl3	heterogeneous nuclear ribonucleoprotein A0	1.2502	1.5454	0.15117	0.098545	11.96	24	0.57016	148580000	65418000	83158000
IPI:IPI00153501.5;IPI:IPI00880402.1;IPI:IPI00453929.1;IPI:IPI00882264.1;IPI:IPI00880539.1	6;6;5;2;1	6;6;5;2;1	6;6;5;2;1	Spartin	Spg20;Kiaa0610	Isoform 1 of Spartin;63 kDa protein;Isoform 2 of Spartin	1.2003	1.5453	0.15119	0.20059	20.158	10	0.87174	49964000	22258000	27706000
IPI:IPI00268673.5;IPI:IPI00929894.1;IPI:IPI00457494.2	12;12;1	12;12;1	12;12;1	Serine/threonine-protein kinase mTOR;Mammalian target of rapamycin;FKBP12-rapamycin complex-associated protein;FK506-binding protein 12-rapamycin complex-associated protein 1;Rapamycin target protein;RAPT1;FK506 binding protein 12-rapamycin associated protein 1	Frap1;Frap;RP23-423L9.1-001	Isoform 1 of Serine/threonine-protein kinase mTOR;FK506 binding protein 12-rapamycin associated protein 1	1.2547	1.5442	0.1516	0.13238	12.058	12	0.4047	30703000	13016000	17687000
IPI:IPI00169463.1;IPI:IPI00458204.8;IPI:IPI00850173.1;IPI:IPI00473225.1	32;21;21;6	5;2;2;0	1;1;1;0	Tubulin beta-2C chain	Tubb2c	Tubulin beta-2C chain;similar to Tubulin, beta 4;similar to Tubulin, beta 4	1.347	1.5429	0.15205	0.12129	11.445	29	0.69717	801530000	313690000	487850000
IPI:IPI00331745.2	3	3	3	Latexin;Endogenous carboxypeptidase inhibitor;Tissue carboxypeptidase inhibitor	Lxn	Latexin	1.2633	1.5418	0.15245	0.15866	7.6201	4	1	13749000	6046900	7702100
IPI:IPI00138406.1;IPI:IPI00407954.2;IPI:IPI00938447.1	3;3;1	3;3;1	2;2;0	Ras-related protein Rap-1A;Ras-related protein Krev-1;Ras-related protein Rap-1b;GTP-binding protein smg p21B	Rap1a;Krev-1;Rap1b	Ras-related protein Rap-1A;Ras-related protein Rap-1b	1.2355	1.5417	0.15252	0.20199	14.727	8	1	70064000	29010000	41053000
IPI:IPI00116554.2;IPI:IPI00316479.7	9;9	9;9	9;9	Tyrosine-protein phosphatase non-receptor type 11;Protein-tyrosine phosphatase SYP;SH-PTP2	Ptpn11	Isoform 1 of Tyrosine-protein phosphatase non-receptor type 11;Isoform 2 of Tyrosine-protein phosphatase non-receptor type 11	1.2256	1.5408	0.15282	0.20232	17.008	18	0.46003	81937000	31841000	50096000
IPI:IPI00875295.1;IPI:IPI00875415.1;IPI:IPI00625346.3;IPI:IPI00874389.1	3;2;1;1	3;2;1;1	3;2;1;1	Nbas protein	4933425L03Rik;Nbas	Nbas protein (Fragment);Nbas protein (Fragment)	1.2194	1.5402	0.15304	0.18368	31.167	3	1	2837000	1184300	1652700
IPI:IPI00227805.6;IPI:IPI00228645.5;IPI:IPI00881395.1;IPI:IPI00845675.1	4;3;3;3	4;3;3;3	4;3;3;3	Profilin-2;Profilin II	Pfn2	Isoform 2 of Profilin-2;Isoform 1 of Profilin-2;12 kDa protein;Isoform 3 of Profilin-2	1.2576	1.5398	0.15319	0.13384	24.016	6	1	37166000	15617000	21549000
IPI:IPI00553717.6;IPI:IPI00420752.7;IPI:IPI00134792.1	3;3;2	3;3;2	3;3;2	Methylcrotonoyl-CoA carboxylase beta chain, mitochondrial;3-methylcrotonyl-CoA:carbon dioxide ligase subunit beta;3-methylcrotonyl-CoA carboxylase non-biotin-containing subunit;3-methylcrotonyl-CoA carboxylase 2;Mccc2 protein;Putative uncharacterized protein	Mccc2	Methylcrotonoyl-CoA carboxylase beta chain, mitochondrial;Mccc2 protein;Putative uncharacterized protein	1.3192	1.5378	0.15393	0.1495	22.558	3	1	8814300	3325700	5488600
IPI:IPI00132529.2;IPI:IPI00556820.1;IPI:IPI00556819.1	5;5;2	5;5;2	5;5;2	ADP-dependent glucokinase	Adpgk	Isoform 1 of ADP-dependent glucokinase;Isoform 3 of ADP-dependent glucokinase	1.2988	1.5377	0.15396	0.16025	136.26	7	0.13282	21387000	11179000	10208000
IPI:IPI00664670.4;IPI:IPI00753917.2	126;125	109;108	108;107	Filamin-C;Gamma-filamin;Filamin-2;FLN-C;Actin-binding-like protein;ABP-L;ABP-280-like protein	Flnc;Abpl;Fln2	Isoform 1 of Filamin-C;Isoform 2 of Filamin-C	1.3252	1.5373	0.15412	0.12331	16.325	375	0.032058	2792400000	1127000000	1665400000
IPI:IPI00111793.1;IPI:IPI00890881.1	18;18	18;18	17;17	Nidogen-1;Entactin;Nidogen 1;Putative uncharacterized protein	Nid1;Ent	Nidogen-1;nidogen 1	1.2607	1.5353	0.15483	0.10207	14.906	28	0.91906	199730000	83747000	115980000
IPI:IPI00109178.1;IPI:IPI00756571.1;IPI:IPI00754969.2;IPI:IPI00895026.1;IPI:IPI00894971.1	5;5;5;2;2	5;5;5;2;2	5;5;5;2;2	Hamartin;Tuberous sclerosis 1	Tsc1;Kiaa0243	Tuberous sclerosis 1;Tuberous sclerosis 1;Tuberous sclerosis 1	1.182	1.5322	0.156	0.16241	89.883	6	0.3496	13137000	6064000	7072700
IPI:IPI00114801.2;IPI:IPI00880424.1;IPI:IPI00880579.1	3;2;2	3;2;2	3;2;2	Inositol polyphosphate 1-phosphatase	Inpp1	Inositol polyphosphate 1-phosphatase;10 kDa protein;9 kDa protein	1.3436	1.5318	0.15614	0.16256	7.4475	2	1	16285000	6182600	10103000
IPI:IPI00874946.1;IPI:IPI00762553.2;IPI:IPI00874675.1;IPI:IPI00230692.1;IPI:IPI00284272.1;IPI:IPI00230690.1;IPI:IPI00230689.3;IPI:IPI00460717.2;IPI:IPI00131432.1	51;50;50;47;46;46;38;20;6	51;50;50;47;46;46;38;20;6	48;47;48;44;44;43;35;20;6	Bullous pemphigoid antigen 1, isoforms 1/2/3/4;Hemidesmosomal plaque protein;Dystonia musculorum protein	Dst;Bpag1	830 kDa protein;dystonin isoform b;829 kDa protein;Isoform 4 of Bullous pemphigoid antigen 1, isoforms 1/2/3/4;Isoform 3 of Bullous pemphigoid antigen 1, isoforms 1/2/3/4;Isoform 2 of Bullous pemphigoid antigen 1, isoforms 1/2/3/4;Isoform 1 of Bullous pemp	1.3664	1.5259	0.15834	0.20813	48.2	58	0.938	90783000	36007000	54776000
IPI:IPI00312076.4;IPI:IPI00881566.1;IPI:IPI00408582.2	2;2;2	1;1;1	1;1;1	Kinesin-like protein KIF3A;Microtubule plus end-directed kinesin motor 3A;Putative uncharacterized protein;Kinesin family member 3A;Kinesin family member 3A, isoform CRA_b	Kif3a;Kif3;RP23-188H3.1-001;mCG_13770	Kinesin family member 3A;kinesin family member 3A;Kinesin family member 3A, isoform CRA_b	1.238	1.5254	0.15854	0.16509	6.656	3	1	14509000	5917900	8590800
IPI:IPI00378120.2	2	2	2	Glutaredoxin-related protein 5	Glrx5	Glutaredoxin-related protein 5	1.2063	1.5251	0.15866	0.13888	31.94	4	1	26662000	13252000	13410000
IPI:IPI00313841.1	5	5	5	V-type proton ATPase subunit d 1;Vacuolar proton pump subunit d 1;V-ATPase AC39 subunit;V-ATPase 40 kDa accessory protein;P39;Physophilin	Atp6v0d1;Atp6d	V-type proton ATPase subunit d 1	1.2648	1.5244	0.15892	0.20874	11.801	9	0.08326	54421000	24008000	30413000
IPI:IPI00124501.1	4	4	3	Galectin-related protein A	Grpa	Galectin-related protein A	1.2417	1.524	0.15907	0.15444	8.2687	5	1	9517600	4084500	5433100
IPI:IPI00119696.1;IPI:IPI00665510.1;IPI:IPI00848467.1;IPI:IPI00856179.1	4;2;2;2	4;2;2;2	4;2;2;2	Tax1-binding protein 3;Tax interaction protein 1;Tax1 (Human T-cell leukemia virus type I) binding protein 3	Tax1bp3;RP23-263M10.10-004	Tax1-binding protein 3;hypothetical protein isoform 1;hypothetical protein isoform 2;Tax1 (Human T-cell leukemia virus type I) binding protein 3	1.2649	1.5222	0.15972	0.16634	10.202	7	1	14087000	6097900	7988800
IPI:IPI00608064.1	6	6	1	Fech protein	Fech	Fech protein (Fragment)	1.3253	1.5218	0.15989	0.20976	20.853	12	0.62279	79421000	37002000	42419000
IPI:IPI00653794.2;IPI:IPI00310972.4;IPI:IPI00652262.1	11;10;3	11;10;3	11;10;3	Putative uncharacterized protein	Rap1gds1	RAP1, GTP-GDP dissociation stimulator 1 isoform a;RAP1, GTP-GDP dissociation stimulator 1 isoform b	1.3152	1.5215	0.16	0.10711	23.695	21	0.43344	188770000	89052000	99719000
IPI:IPI00108147.1;IPI:IPI00406463.2;IPI:IPI00850593.1	10;10;2	7;7;1	7;7;1	Rho-associated protein kinase 1;Rho-associated, coiled-coil-containing protein kinase 1;p160 ROCK-1	Rock1	Isoform 1 of Rho-associated protein kinase 1;Isoform 2 of Rho-associated protein kinase 1	1.1702	1.5195	0.16076	0.14083	12.146	9	0.62719	25212000	10866000	14346000
IPI:IPI00135686.2;IPI:IPI00460855.1	10;5	10;5	10;5	Peptidyl-prolyl cis-trans isomerase B;Cyclophilin B;S-cyclophilin;CYP-S1;Peptidyl-prolyl cis-trans isomerase	Ppib	Peptidyl-prolyl cis-trans isomerase B;Peptidyl-prolyl cis-trans isomerase	1.2982	1.5187	0.16105	0.21097	14.212	23	0.80277	87131000	37107000	50024000
IPI:IPI00858255.1;IPI:IPI00123882.1;IPI:IPI00753270.1	3;3;1	1;1;0	1;1;0	Polyadenylate-binding protein-interacting protein 1	Paip1	Protein;Polyadenylate-binding protein-interacting protein 1	1.239	1.5173	0.16162	0.15688	15.704	3	1	12152000	5317800	6834000
IPI:IPI00856588.1;IPI:IPI00283913.5;IPI:IPI00816951.1;IPI:IPI00649981.1;IPI:IPI00881405.1	3;3;3;3;2	3;3;3;3;2	3;3;3;3;2	Histone deacetylase 5;Putative uncharacterized protein;Histone deacetylase mHDA1	Hdac5;RP23-461C4.2-002;RP23-461C4.2-001;RP23-461C4.2-003;RP23-461C4.2-009	Histone deacetylase 5;histone deacetylase 5 isoform 1;histone deacetylase 5 isoform 2;Histone deacetylase 5;Histone deacetylase 5	1.191	1.516	0.1621	0.19201	7.2785	2	1	4672800	1864000	2808800
IPI:IPI00344307.2;IPI:IPI00469776.3;IPI:IPI00316537.1;IPI:IPI00354981.5;IPI:IPI00354992.4;IPI:IPI00881145.1;IPI:IPI00354995.3	9;8;7;2;2;2;1	9;8;7;2;2;2;1	9;8;7;2;2;2;1	Putative uncharacterized protein;Testis derived transcript;Putative uncharacterized protein Tes;Testis derived transcript, isoform CRA_a;Testin;TES1/TES2	Tes;mCG_11251	testis derived transcript;Testis derived transcript, isoform CRA_b;Isoform TES2 of Testin	1.209	1.515	0.1625	0.21249	13.723	16	0.93216	74591000	30333000	44258000
IPI:IPI00138256.1	5	5	5	Interferon-induced, double-stranded RNA-activated protein kinase;Interferon-inducible RNA-dependent protein kinase;Eukaryotic translation initiation factor 2-alpha kinase 2;Protein kinase RNA-activated;p68 kinase;P1/eIF-2A protein kinase;Serine/threonine-protein kinase TIK	Eif2ak2;Pkr;Prkr;Tik	Interferon-induced, double-stranded RNA-activated protein kinase	1.225	1.5141	0.16282	0.14273	13.426	6	0.9494	43662000	17135000	26527000
IPI:IPI00135048.1;IPI:IPI00308136.2	2;2	2;2	2;2	Vacuolar protein sorting-associated protein 33A;Vacuolar protein sorting 33A (Yeast)	Vps33a	Vacuolar protein sorting-associated protein 33A;Vacuolar protein sorting 33A	1.2039	1.5111	0.164	0.15916	2.7121	2	1	8912000	3652100	5259900
IPI:IPI00453679.2;IPI:IPI00408556.1;IPI:IPI00857687.1	4;4;2	4;4;2	4;4;2	BRO1 domain-containing protein BROX	Brox	Isoform 1 of BRO1 domain-containing protein BROX;similar to RIKEN cDNA 0610010K06 gene;Isoform 2 of BRO1 domain-containing protein BROX	1.2572	1.5081	0.16518	0.14491	17.143	7	1	38421000	13907000	24513000
IPI:IPI00137706.1;IPI:IPI00856759.1;IPI:IPI00831110.1;IPI:IPI00886325.1;IPI:IPI00857173.1;IPI:IPI00652719.3;IPI:IPI00857592.1;IPI:IPI00880760.1	9;9;6;5;3;1;1;1	9;9;6;5;3;1;1;1	9;9;6;5;3;1;1;1	55 kDa erythrocyte membrane protein;Membrane protein, palmitoylated 1;Membrane protein, palmitoylated	Mpp1;RP23-62O13.2-008;RP23-62O13.2-003;RP23-62O13.2-009	55 kDa erythrocyte membrane protein;Membrane protein, palmitoylated;Membrane protein, palmitoylated;Membrane protein, palmitoylated	1.2513	1.507	0.1656	0.21573	25.756	10	0.66823	54718000	22910000	31808000
IPI:IPI00169704.3;IPI:IPI00886122.1;IPI:IPI00459732.1;IPI:IPI00830730.1;IPI:IPI00474672.1;IPI:IPI00653063.2	4;4;2;2;2;1	4;4;2;2;2;1	4;4;2;2;2;1	Calcineurin-like phosphoesterase domain-containing protein 1	Cpped1;Cstp1	Isoform 1 of Calcineurin-like phosphoesterase domain-containing protein 1;Isoform 2 of Calcineurin-like phosphoesterase domain-containing protein 1;Isoform 4 of Calcineurin-like phosphoesterase domain-containing protein 1;27 kDa protein;Isoform 5 of Calcin	1.2454	1.5057	0.16612	0.17311	9.3473	5	1	20952000	9210600	11741000
IPI:IPI00554862.2;IPI:IPI00387312.2	16;16	16;16	14;14	6-phosphofructokinase, liver type;Phosphofructokinase 1;Phosphohexokinase;Phosphofructo-1-kinase isozyme B;Putative uncharacterized protein	Pfkl;Pfk-l;Pfkb	6-phosphofructokinase, liver type;phosphofructokinase, liver, B-type	1.3	1.5054	0.16624	0.11328	17.231	49	0.066426	260920000	105890000	155030000
IPI:IPI00230763.1;IPI:IPI00124938.1	9;8	9;8	9;8	Ubiquitin carboxyl-terminal hydrolase isozyme L5;Ubiquitin thioesterase L5;Ubiquitin C-terminal hydrolase UCH37	Uchl5;Uch37	Isoform 2 of Ubiquitin carboxyl-terminal hydrolase isozyme L5;Isoform 1 of Ubiquitin carboxyl-terminal hydrolase isozyme L5	1.2259	1.5047	0.1665	0.21666	9.5835	14	0.22422	89127000	36992000	52135000
IPI:IPI00126083.3;IPI:IPI00653573.1	32;28	32;28	19;15	EH domain-containing protein 1;mPAST1;Putative uncharacterized protein	Ehd1;Past1	EH domain-containing protein 1;Putative uncharacterized protein (Fragment)	1.256	1.503	0.16716	0.13612	12.525	74	0.63922	874410000	367910000	506510000
IPI:IPI00112017.5;IPI:IPI00652635.2;IPI:IPI00653232.2	7;7;7	5;5;5	5;5;5	CTP synthase 2;UTP--ammonia ligase 2;CTP synthetase 2	Ctps2	Isoform 1 of CTP synthase 2;Isoform 2 of CTP synthase 2;Isoform 3 of CTP synthase 2	1.2492	1.502	0.16756	0.14712	8.2123	7	0.13892	43805000	18475000	25330000
IPI:IPI00119807.1;IPI:IPI00880575.1	4;1	4;1	4;1	Mitogen-activated protein-binding protein-interacting protein;Late endosomal/lysosomal Mp1-interacting protein;Roadblock domain-containing protein 3;Endosomal adaptor protein p14	Robld3;Mapbpip	Mitogen-activated protein-binding protein-interacting protein	1.2429	1.5012	0.16789	0.19729	12.699	7	1	4098600	1716900	2381800
IPI:IPI00117252.1;IPI:IPI00750566.1;IPI:IPI00229324.1	5;5;5	2;2;2	2;2;2	Glycylpeptide N-tetradecanoyltransferase 2;Peptide N-myristoyltransferase 2;Myristoyl-CoA:protein N-myristoyltransferase 2;Type II N-myristoyltransferase;Glycylpeptide N-tetradecanoyltransferase	Nmt2;RP23-167G19.1-003;RP23-167G19.1-002	Glycylpeptide N-tetradecanoyltransferase 2;Glycylpeptide N-tetradecanoyltransferase;Glycylpeptide N-tetradecanoyltransferase	1.2177	1.5004	0.16822	0.17532	16.016	5	0.6826	16499000	7210800	9288000
IPI:IPI00407863.6;IPI:IPI00830860.1;IPI:IPI00654284.1;IPI:IPI00119157.2	9;8;3;1	6;5;2;1	6;5;2;1	CLIP-associating protein 2;Cytoplasmic linker-associated protein 2;Clasp2 protein	Clasp2;Kiaa0627	CLIP-associating protein CLASP2 c;CLIP-associating protein CLASP2 isoform b	1.1902	1.4985	0.16895	0.16391	16.824	7	0.82251	7190800	3069600	4121200
IPI:IPI00127450.1;IPI:IPI00918242.1;IPI:IPI00918881.1;IPI:IPI00918085.1;IPI:IPI00918957.1	3;3;3;2;1	3;3;3;2;1	3;3;3;2;1	Alpha-mannosidase 2C1;Alpha-D-mannoside mannohydrolase;Mannosidase alpha class 2C member 1;Man2c1 protein;Putative uncharacterized protein	Man2c1	Alpha-mannosidase 2C1;115 kDa protein;Man2c1 protein;Putative uncharacterized protein	1.1467	1.4972	0.16947	0.19873	20.645	3	1	3743100	1789600	1953500
IPI:IPI00749735.1;IPI:IPI00129045.1;IPI:IPI00648905.1	3;3;2	3;3;2	3;3;2	Putative uncharacterized protein;WW domain-binding protein 2;WW domain binding protein 2;WW domain binding protein 2, isoform CRA_a	Wbp2;RP23-42F6.6-002;mCG_6820	Putative uncharacterized protein;WW domain-binding protein 2;WW domain binding protein 2, isoform CRA_a	1.2047	1.4949	0.17039	0.19955	22.982	3	1	6171000	2722600	3448300
IPI:IPI00895985.1;IPI:IPI00122289.3;IPI:IPI00649526.2;IPI:IPI00894773.1;IPI:IPI00874971.1;IPI:IPI00649965.2;IPI:IPI00894616.1;IPI:IPI00654004.3	10;10;10;9;9;9;7;1	10;10;10;9;9;9;7;1	10;10;10;9;9;9;7;1	Tripartite motif protein 25;Tripartite motif-containing protein 25;Zinc finger protein 147;Estrogen-responsive finger protein;Putative uncharacterized protein	Trim25;RP23-176J13.7-001;Efp;Zfp147;Znf147;RP23-176J13.7-002;RP23-176J13.7-003	Tripartite motif protein 25;Tripartite motif-containing protein 25;tripartite motif protein 25;Tripartite motif protein 25;Tripartite motif protein 25;Putative uncharacterized protein;Tripartite motif protein 25	1.1939	1.4948	0.17043	0.14978	19.558	15	0.60322	36455000	14423000	22031000
IPI:IPI00380436.1;IPI:IPI00776166.1;IPI:IPI00757780.1;IPI:IPI00624302.2;IPI:IPI00331602.1;IPI:IPI00135596.1	79;8;1;1;1;1	79;8;1;1;1;1	50;0;0;0;0;0	Alpha-actinin-1;Alpha-actinin cytoskeletal isoform;Non-muscle alpha-actinin-1;F-actin cross-linking protein	Actn1	Alpha-actinin-1	1.2374	1.4948	0.17045	0.13938	17.818	354	0.38027	5718100000	2429000000	3289100000
IPI:IPI00227451.1	2	2	2	Probable fructose-2,6-bisphosphatase TIGAR;TP53-induced glycolysis and apoptosis regulator	Tigar	Probable fructose-2,6-bisphosphatase TIGAR	1.3152	1.4939	0.17082	0.16571	9.8287	2	1	9398000	3792400	5605500
IPI:IPI00922961.1;IPI:IPI00849318.1;IPI:IPI00118895.1	3;3;3	3;3;3	3;3;3	Sntb2 protein;Beta-2-syntrophin;59 kDa dystrophin-associated protein A1 basic component 2;Syntrophin-3;Syntrophin-like	Sntb2;Snt2b2	Sntb2 protein;similar to beta-2-syntrophin;Beta-2-syntrophin	1.2337	1.4935	0.17095	0.15026	7.7819	7	1	29559000	11699000	17860000
IPI:IPI00314748.7	23	23	23	WD repeat-containing protein 1;Actin-interacting protein 1	Wdr1	WD repeat-containing protein 1	1.2473	1.4927	0.17129	0.14021	17.614	91	0.29388	428720000	173400000	255320000
IPI:IPI00857195.1;IPI:IPI00120245.1;IPI:IPI00752080.1;IPI:IPI00918575.1;IPI:IPI00752591.2	24;23;22;2;1	24;23;22;2;1	24;23;22;2;1	Integrin alpha V;Integrin alpha-V;Vitronectin receptor subunit alpha;Integrin alpha-V heavy chain;Integrin alpha-V light chain	Itgav;RP23-111F12.3-001;RP23-111F12.3-005	integrin alpha V;Integrin alpha-V;Integrin alpha V	1.23	1.4918	0.17166	0.14058	14.838	40	0.45022	317630000	137620000	180010000
IPI:IPI00119152.1;IPI:IPI00849398.1;IPI:IPI00750192.1	4;3;1	4;3;1	4;3;1	Carboxypeptidase E;Carboxypeptidase H;Enkephalin convertase;Prohormone-processing carboxypeptidase	Cpe	Carboxypeptidase E;similar to carboxypeptidase E	1.2204	1.4911	0.17192	0.17923	16.901	4	1	23600000	9761100	13838000
IPI:IPI00453776.1;IPI:IPI00808494.1	19;8	19;8	19;8	Early endosome antigen 1	Eea1	Early endosome antigen 1	1.1483	1.4903	0.17227	0.15148	16.274	22	0.49988	34389000	15128000	19260000
IPI:IPI00649135.2;IPI:IPI00230212.5;IPI:IPI00648064.1;IPI:IPI00228820.5;IPI:IPI00121280.5;IPI:IPI00165796.1;IPI:IPI00648589.1;IPI:IPI00619992.2;IPI:IPI00750485.1;IPI:IPI00648333.1;IPI:IPI00648336.1;IPI:IPI00648817.3;IPI:IPI00648675.1	6;6;3;3;3;3;3;3;3;3;3;3;2	6;6;3;3;3;3;3;3;3;3;3;3;2	5;5;2;2;2;2;2;2;2;2;2;2;2	Glutathione S-transferase, mu 1;Glutathione S-transferase Mu 1;GST class-mu 1;Glutathione S-transferase GT8.7;pmGT10;GST 1-1;Glutathione S-transferase Mu 2;GST class-mu 2;Glutathione S-transferase pmGT2;GST 5-5;Glutathione S-transferase Mu 7;GST class-mu 7;Glutathione S-transferase mu 4;Glutathione S-transferase, mu 4;Glutathione transferase GSTM7-7	Gstm1;RP23-214E3.6-003;Gstm2;Gstm7;Gstm4;RP23-214E3.8-001;RP23-214E3.8-002	Glutathione S-transferase, mu 1;Glutathione S-transferase Mu 1;Protein;Glutathione S-transferase Mu 2;Glutathione S-transferase Mu 7;glutathione S-transferase mu 4 isoform 1;25 kDa protein;similar to Glutathione S-transferase Mu 2;similar to Glutathione S-	1.2446	1.49	0.17236	0.15157	36.88	9	0.242	29183000	12489000	16694000
IPI:IPI00130328.5;IPI:IPI00830528.1	11;11	11;11	11;11	Putative helicase MOV-10;Moloney leukemia virus 10 protein;Putative uncharacterized protein	Mov10;Gb110	Putative helicase MOV-10;Putative uncharacterized protein	1.2014	1.4882	0.1731	0.12017	10.25	25	0.37008	106410000	44999000	61410000
IPI:IPI00551498.2;IPI:IPI00461244.3;IPI:IPI00648605.2;IPI:IPI00556817.6;IPI:IPI00648902.1;IPI:IPI00648418.1	4;4;4;1;1;1	4;4;4;1;1;1	4;4;4;1;1;1	Girdin;Girders of actin filament;Coiled-coil domain-containing protein 88A;Akt phosphorylation enhancer;Hook-related protein 1;G alpha-interacting vesicle-associated protein	Ccdc88a;Grdn;Kiaa1212	Isoform 1 of Girdin;Isoform 2 of Girdin;Isoform 3 of Girdin	1.1702	1.4882	0.1731	0.1679	26.865	6	1	12261000	5469800	6791000
IPI:IPI00119111.2	15	15	14	Calponin-3;Calponin, acidic isoform	Cnn3	Calponin-3	1.2609	1.4877	0.1733	0.14222	13.264	50	0.77079	509250000	214710000	294540000
IPI:IPI00230108.6;IPI:IPI00885558.1	47;6	47;6	46;6	Protein disulfide-isomerase A3;Disulfide isomerase ER-60;ERp60;58 kDa microsomal protein;p58;ERp57	Pdia3;Erp;Erp60;Grp58	Protein disulfide-isomerase A3	1.2337	1.4875	0.17339	0.1423	26.685	219	0.77818	4345200000	1809000000	2536200000
IPI:IPI00760011.1;IPI:IPI00111827.4;IPI:IPI00473209.1	4;4;2	4;4;2	3;3;1	Putative uncharacterized protein;Sorting nexin-6;Snx6 protein	Snx6	Putative uncharacterized protein;Sorting nexin-6;Snx6 protein	1.2277	1.4872	0.17353	0.22395	13.936	7	1	85192000	36546000	48646000
IPI:IPI00131584.1	6	6	6	Mitochondrial carnitine/acylcarnitine carrier protein;Carnitine/acylcarnitine translocase;Solute carrier family 25 member 20	Slc25a20;Cac	Mitochondrial carnitine/acylcarnitine carrier protein	1.1743	1.4869	0.17363	0.1684	8.2178	5	0.9494	9410600	3994100	5416400
IPI:IPI00122362.1	11	11	11	Protein disulfide-isomerase A5;Protein disulfide isomerase-related protein	Pdia5;Pdir	Protein disulfide-isomerase A5	1.1865	1.4863	0.17389	0.12098	14.407	22	0.83172	151130000	63510000	87620000
IPI:IPI00467447.3	76	76	74	Ras GTPase-activating-like protein IQGAP1	Iqgap1	Ras GTPase-activating-like protein IQGAP1	1.2545	1.4862	0.17392	0.14283	13.969	224	0.97855	2114600000	881820000	1232800000
IPI:IPI00329942.4;IPI:IPI00776216.1;IPI:IPI00461653.1	8;8;4	8;8;4	8;8;4	Vacuolar protein sorting-associated protein 26A;Vesicle protein sorting 26A;H<beta>58 protein;Vps26a protein;Vacuolar protein sorting 26 homolog A (Yeast), isoform CRA_e	Vps26a;Vps26;mCG_11324	Isoform 2 of Vacuolar protein sorting-associated protein 26A;Isoform 1 of Vacuolar protein sorting-associated protein 26A;Vacuolar protein sorting 26 homolog A (Yeast), isoform CRA_e	1.2289	1.4853	0.17429	0.12138	86.104	17	0.82251	106050000	38358000	67697000
IPI:IPI00138691.6	8	8	8	Actin-related protein 2/3 complex subunit 4;Arp2/3 complex 20 kDa subunit	Arpc4;Arc20	Actin-related protein 2/3 complex subunit 4	1.2143	1.4851	0.17438	0.12147	13.484	16	0.45564	124110000	55107000	68999000
IPI:IPI00130988.1;IPI:IPI00857851.1	2;1	2;1	2;1	7-dehydrocholesterol reductase;Sterol Delta(7)-reductase	Dhcr7	7-dehydrocholesterol reductase;24 kDa protein	1.2538	1.4842	0.17475	0.2035	5.3683	3	1	4671100	1853000	2818100
IPI:IPI00137730.7;IPI:IPI00858116.1;IPI:IPI00340165.5;IPI:IPI00856331.1	6;5;4;2	6;5;4;2	6;5;4;2	Phosphatidylethanolamine-binding protein 1;HCNPpp;Hippocampal cholinergic neurostimulating peptide	Pebp1;Pbp;Pebp	Phosphatidylethanolamine-binding protein 1;23 kDa protein;21 kDa protein	1.2731	1.4829	0.1753	0.22578	12.867	22	0.3965	78023000	30129000	47894000
IPI:IPI00223863.2	2	2	2	Conserved oligomeric Golgi complex subunit 5;Component of oligomeric Golgi complex 5	Cog5	Conserved oligomeric Golgi complex subunit 5	1.1643	1.4819	0.17571	0.1704	11.904	2	1	8871800	3458300	5413400
IPI:IPI00315808.3;IPI:IPI00856534.1	4;3	4;3	4;3	28S ribosomal protein S36, mitochondrial;MRP-S36;Putative uncharacterized protein	Mrps36	28S ribosomal protein S36, mitochondrial;Putative uncharacterized protein	1.1873	1.4797	0.17661	0.1842	23.69	10	1	22094000	9410300	12683000
IPI:IPI00315593.4;IPI:IPI00652132.1	5;3	5;3	5;3	Alpha-N-acetylgalactosaminidase;Alpha-galactosidase B;Putative uncharacterized protein	Naga	Alpha-N-acetylgalactosaminidase;Putative uncharacterized protein	1.3474	1.4757	0.17829	0.22886	34.234	13	0.9494	98562000	40757000	57804000
IPI:IPI00761607.1;IPI:IPI00133002.1	8;2	8;2	2;2			42 kDa protein	1.2201	1.4746	0.17876	0.22934	9.6738	20	0.03676	46645000	18196000	28448000
IPI:IPI00221463.3;IPI:IPI00265761.6;IPI:IPI00229543.3;IPI:IPI00229545.3;IPI:IPI00229544.3	9;9;9;9;9	4;4;4;4;4	1;1;1;1;1	Histone H2A type 3;Histone H2A type 1;Histone H2A type 1-F;Histone H2A type 1-K;Histone H2A type 1-H	Hist3h2a;Hist1h2ab;Hist1h2ac;Hist1h2ad;Hist1h2ae;Hist1h2ag;Hist1h2ai;Hist1h2an;Hist1h2ao;Hist1h2af;Hist1h2ak;Hist1h2ah	Histone H2A type 3;Histone H2A type 1;Histone H2A type 1-F;Histone H2A type 1-K;Histone H2A type 1-H	1.1348	1.4733	0.1793	0.14821	17.666	16	0.66823	435870000	190450000	245420000
IPI:IPI00380829.4	12	12	12	Thyroid hormone receptor interactor 11	Trip11	thyroid hormone receptor interactor 11	1.1973	1.472	0.17986	0.18763	22.236	12	0.10625	18969000	8413000	10556000
IPI:IPI00309230.3;IPI:IPI00421209.3;IPI:IPI00856318.1;IPI:IPI00404037.1;IPI:IPI00856606.1	6;6;2;2;1	6;6;2;2;1	6;6;2;2;1	Beta-glucuronidase;Putative uncharacterized protein	Gusb;Gus;Gus-s	Beta-glucuronidase;Putative uncharacterized protein	1.2564	1.4717	0.17999	0.15866	15.277	13	0.54409	33994000	15886000	18108000
IPI:IPI00135646.1;IPI:IPI00553576.3	8;8	8;8	8;8	ATP-binding cassette sub-family D member 3;70 kDa peroxisomal membrane protein;PMP70;PMP68;Putative uncharacterized protein	Abcd3;Pmp70;Pxmp1	ATP-binding cassette sub-family D member 3;ATP-binding cassette, sub-family D, member 3	1.204	1.4712	0.1802	0.12742	27.526	20	0.82251	117320000	49583000	67741000
IPI:IPI00314788.5;IPI:IPI00928200.1;IPI:IPI00927993.1;IPI:IPI00928243.1;IPI:IPI00928429.1	12;10;9;2;1	12;10;9;2;1	12;10;9;2;1	Argininosuccinate lyase;Arginosuccinase	Asl	Argininosuccinate lyase;29 kDa protein;49 kDa protein	1.2709	1.4702	0.1806	0.12783	12.421	17	0.79541	124210000	52324000	71887000
IPI:IPI00123040.1	4	4	4	Receptor-type tyrosine-protein phosphatase kappa	Ptprk;Ptpk	Receptor-type tyrosine-protein phosphatase kappa	1.2938	1.4698	0.18077	0.15938	26.115	7	1	41063000	16541000	24522000
IPI:IPI00111986.1	2	2	2	Gasdermin-D;Gasdermin domain-containing protein 1	Gsdmdc1;Gsdmd	Gasdermin-D	1.2553	1.4695	0.18089	0.17537	2.7633	2	1	8886100	3963100	4923000
IPI:IPI00121674.1	3	3	3	RILP-like protein 1;Rab-interacting lysosomal-like protein 1	Rilpl1;MNCb-2440	RILP-like protein 1	1.2745	1.4683	0.1814	0.15997	20.417	6	1	37321000	15422000	21899000
IPI:IPI00453707.2	5	5	5	KTEL motif-containing protein 1;CAP10-like 46 kDa protein	Ktelc1;Clp46	KTEL motif-containing protein 1	1.3083	1.4673	0.18184	0.2325	7.1524	7	0.5162	66916000	27635000	39281000
IPI:IPI00308938.6;IPI:IPI00622742.1	37;21	37;21	37;21	Calpain-2 catalytic subunit;Calpain-2 large subunit;Calcium-activated neutral proteinase 2;Calpain M-type;M-calpain;Millimolar-calpain;80 kDa M-calpain subunit;CALP80;Putative uncharacterized protein	Capn2	Calpain-2 catalytic subunit;Putative uncharacterized protein	1.1996	1.4664	0.18224	0.15116	11.316	82	0.59495	709280000	308510000	400770000
IPI:IPI00314370.3;IPI:IPI00844819.1	3;2	3;2	3;2	CDK-activating kinase assembly factor MAT1;RING finger protein MAT1;Menage a trois;CDK7/cyclin H assembly factor;p36;p35;Mnat1 protein	Mnat1;Mat1	CDK-activating kinase assembly factor MAT1;Mnat1 protein (Fragment)	1.0359	1.4658	0.18249	0.17691	16.63	3	1	7965500	3623400	4342100
IPI:IPI00830478.1	18	18	18	Constitutive coactivator of PPAR-gamma-like protein 1;Oxidative stress-associated Src activator;Protein FAM120A	FAM120A;Kiaa0183;Ossa	Constitutive coactivator of PPAR-gamma-like protein 1	1.1819	1.4651	0.18279	0.13009	18.144	32	0.76017	121370000	52026000	69345000
IPI:IPI00620564.3;IPI:IPI00831428.1	2;2	2;2	2;2	La-related protein 5;La ribonucleoprotein domain family member 5	Larp5;D13Wsu64e;Kiaa0217	Isoform 1 of La-related protein 5;Isoform 3 of La-related protein 5	1.1401	1.4637	0.18337	0.17775	25.395	3	1	12217000	4911300	7305200
IPI:IPI00117181.1	3	3	3	Flotillin-1	Flot1	Flotillin-1	1.1728	1.4623	0.18398	0.17834	22.676	4	1	12602000	5478600	7123700
IPI:IPI00117811.3	11	11	11	AP-3 complex subunit delta-1;Adapter-related protein complex 3 subunit delta-1;AP-3 complex subunit delta;Delta-adaptin	Ap3d1;Ap3d	AP-3 complex subunit delta-1	1.2539	1.4621	0.18406	0.23477	30.253	17	0.27164	47228000	19122000	28106000
IPI:IPI00280207.1	8	7	1	Ubiquilin-1;Protein linking IAP with cytoskeleton 1	Ubqln1;Plic1	Isoform 2 of Ubiquilin-1	1.1636	1.4616	0.18428	0.13163	17.131	16	0.82251	144030000	60569000	83462000
IPI:IPI00230351.1	11	11	11	Succinate dehydrogenase [ubiquinone] flavoprotein subunit, mitochondrial;Flavoprotein subunit of complex II	Sdha	Succinate dehydrogenase [ubiquinone] flavoprotein subunit, mitochondrial	1.1897	1.4615	0.18433	0.13168	16.361	45	0.16973	222920000	95159000	127760000
IPI:IPI00119663.3;IPI:IPI00474243.1;IPI:IPI00830966.1;IPI:IPI00124326.1;IPI:IPI00273133.1;IPI:IPI00117909.7;IPI:IPI00754025.1;IPI:IPI00120590.3;IPI:IPI00122366.2;IPI:IPI00453690.1;IPI:IPI00556914.2;IPI:IPI00273726.1;IPI:IPI00405984.1;IPI:IPI00473836.2;IPI:IPI00918556.1	21;14;3;1;1;1;1;1;1;1;1;1;1;1;1	21;14;3;1;1;1;1;1;1;1;1;1;1;1;1	14;7;3;0;0;0;0;0;0;0;0;0;0;0;0	Mitogen-activated protein kinase 1;Extracellular signal-regulated kinase 2;Mitogen-activated protein kinase 2;p42-MAPK;ERT1;ERK2	Mapk1;Erk2;Mapk;Prkm1	Mitogen-activated protein kinase 1;ERK2	1.2326	1.4595	0.18521	0.15416	17.754	51	0.58636	412790000	175050000	237740000
IPI:IPI00132903.1	5	5	5	Ufm1-conjugating enzyme 1;Ubiquitin-fold modifier-conjugating enzyme 1	Ufc1	Ufm1-conjugating enzyme 1	1.1463	1.4581	0.18583	0.19393	11.974	9	0.3496	20085000	9131600	10953000
IPI:IPI00338785.3	17	17	16	Laminin subunit beta-1	Lamb1-1;Lamb-1	laminin B1 subunit 1	1.2072	1.4579	0.18589	0.15484	19.833	40	0.80802	305610000	128430000	177190000
IPI:IPI00109206.1;IPI:IPI00930815.1;IPI:IPI00170212.2;IPI:IPI00930790.1;IPI:IPI00463495.2;IPI:IPI00930820.1	6;5;5;5;5;3	6;5;5;5;5;3	1;0;0;0;0;0	Synaptojanin-2-binding protein;Activin receptor-interacting protein 2;Activin receptor-interacting protein 4;Mitochondrial outer membrane protein 25;Activin receptor-interacting protein 2a	Synj2bp;Arip2;Omp25;Cox16	Isoform 1 of Synaptojanin-2-binding protein;Isoform 4 of Synaptojanin-2-binding protein;Activin receptor-interacting protein 2a;17 kDa protein;Isoform 2 of Synaptojanin-2-binding protein;Isoform 3 of Synaptojanin-2-binding protein	1.2124	1.4575	0.18607	0.16432	22.176	9	0.54409	36490000	15863000	20627000
IPI:IPI00169804.1	2	2	2	LYR motif-containing protein 4	Lyrm4	LYR motif-containing protein 4	1.2032	1.457	0.1863	0.21386	2.045	2	1	449880	201560	248330
IPI:IPI00620180.3	9	9	9	Centromere/kinetochore protein zw10 homolog	Zw10	Centromere/kinetochore protein zw10 homolog	1.1883	1.4553	0.18705	0.23782	17.817	12	0.49273	80171000	34016000	46154000
IPI:IPI00653724.1;IPI:IPI00420710.1;IPI:IPI00460865.1	2;2;2	2;2;2	2;2;2	Putative uncharacterized protein;Polypeptide N-acetylgalactosaminyltransferase 2;Polypeptide GalNAc transferase 2;Protein-UDP acetylgalactosaminyltransferase 2;UDP-GalNAc:polypeptide N-acetylgalactosaminyltransferase 2;Polypeptide N-acetylgalactosaminyltransferase 2 soluble form	Galnt2	Putative uncharacterized protein (Fragment);Isoform 1 of Polypeptide N-acetylgalactosaminyltransferase 2;Isoform 2 of Polypeptide N-acetylgalactosaminyltransferase 2	1.1413	1.4544	0.18742	0.19562	7.5631	3	1	12677000	5459000	7218500
IPI:IPI00323349.2	5	5	5	Tight junction protein ZO-2;Zonula occludens protein 2;Zona occludens protein 2;Tight junction protein 2	Tjp2;Zo2	Tight junction protein ZO-2	1.0228	1.4541	0.18758	0.19578	9.1903	5	0.7822	18234000	7209000	11025000
IPI:IPI00466610.5	14	14	10	Dual specificity mitogen-activated protein kinase kinase 1;ERK activator kinase 1;MAPK/ERK kinase 1	Map2k1;Mek1;Prkmk1	Dual specificity mitogen-activated protein kinase kinase 1	1.2217	1.4531	0.18799	0.1355	20.19	31	0.012942	133780000	56285000	77491000
IPI:IPI00321378.3;IPI:IPI00404435.1;IPI:IPI00404434.1	10;10;10	1;1;1	1;1;1	Phosphatidylinositol-binding clathrin assembly protein;Clathrin assembly lymphoid myeloid leukemia	Picalm;Calm;Fit1	Isoform 5 of Phosphatidylinositol-binding clathrin assembly protein;Isoform 3 of Phosphatidylinositol-binding clathrin assembly protein;Isoform 2 of Phosphatidylinositol-binding clathrin assembly protein	1.1877	1.453	0.18805	0.19629	11.168	2	0.60322	21639000	9712100	11927000
IPI:IPI00224219.1;IPI:IPI00457668.1;IPI:IPI00457667.1;IPI:IPI00460705.1	15;15;8;3	15;15;8;3	15;15;8;3	Sec1 family domain-containing protein 1;Syntaxin-binding protein 1-like 2	Scfd1;Stxbp1l2	Isoform 1 of Sec1 family domain-containing protein 1;Isoform 3 of Sec1 family domain-containing protein 1;Isoform 2 of Sec1 family domain-containing protein 1	1.1721	1.4508	0.189	0.15799	14.096	31	0.4051	378840000	164500000	214340000
IPI:IPI00123342.4	45	45	45	Hypoxia up-regulated protein 1;170 kDa glucose-regulated protein;GRP-170;140 kDa Ca(2+)-binding protein;CBP-140	Hyou1;Grp170	Hypoxia up-regulated protein 1	1.2018	1.4494	0.18966	0.15866	16.194	93	0.77343	1107300000	482410000	624920000
IPI:IPI00928446.1;IPI:IPI00454037.2;IPI:IPI00551131.1;IPI:IPI00111742.1;IPI:IPI00886010.1	2;2;1;1;1	2;2;1;1;1	2;2;1;1;1	Vesicle transport protein USE1;USE1-like protein;Protein D12;Putative uncharacterized protein	Use1;Use1l	unconventional SNARE in the ER 1 homolog isoform3;Isoform 1 of Vesicle transport protein USE1;Isoform 2 of Vesicle transport protein USE1;Putative uncharacterized protein;8 kDa protein	1.2194	1.4485	0.19003	0.21719	5.3904	2	1	5441900	2189000	3252900
IPI:IPI00226771.4	3	3	3	BRI3-binding protein	Bri3bp	BRI3-binding protein	1.2222	1.4481	0.19023	0.18433	13.085	5	1	12568000	5745100	6822800
IPI:IPI00470003.3;IPI:IPI00856310.1;IPI:IPI00856132.1	7;6;1	7;6;1	7;6;1	Alpha-parvin;Actopaxin;Putative uncharacterized protein	Parva;Actp;MNCb-0301	Alpha-parvin;Putative uncharacterized protein	1.2118	1.447	0.19071	0.13835	14.613	14	0.267	114900000	49256000	65646000
IPI:IPI00282848.1;IPI:IPI00230730.4	8;8	8;8	2;2	Histone H3.2	Hist1h3b;H3-53;H3.2;H3b;Hist1h3c;H3-143;Hist1h3d;H3-B;Hist1h3e;H3-F;Hist1h3f;H3.2-221;H3f;Hist2h3b;H3.2-616;Hist2h3c1;H3.2-615;Hist2h3ca1;Hist2h3c2;H3.2-614;Hist2h3ca2	histone cluster 2, H3c1 isoform 2;Histone H3.2	1.1488	1.447	0.1907	0.24154	21.286	28	0.73576	75907000	27872000	48035000
IPI:IPI00153990.1	9	4	4	Beta-centractin;Actin-related protein 1B	Actr1b	Beta-centractin	1.2017	1.4468	0.1908	0.24163	16.201	9	0.79797	78715000	32661000	46053000
IPI:IPI00132096.3	17	17	17	S-methyl-5'-thioadenosine phosphorylase;5'-methylthioadenosine phosphorylase	Mtap	S-methyl-5'-thioadenosine phosphorylase	1.2054	1.4463	0.19104	0.16005	16.239	89	0.3842	1152900000	551250000	601640000
IPI:IPI00775791.1;IPI:IPI00110350.1;IPI:IPI00404019.1;IPI:IPI00919000.1;IPI:IPI00919008.1;IPI:IPI00918928.1;IPI:IPI00919069.1	7;7;7;5;5;5;1	7;7;7;5;5;5;1	7;7;7;5;5;5;1	Putative uncharacterized protein;Protein ARMET;Mesencephalic astrocyte-derived neurotrophic factor;Arginine-rich protein;Armet protein	Armet	Arginine-rich, mutated in early stage tumors, isoform CRA_b;Protein ARMET;Armet protein;15 kDa protein;Protein;Protein	1.1805	1.446	0.19115	0.18522	5.9021	8	0.13594	6668600	2986900	3681700
IPI:IPI00410844.4;IPI:IPI00856796.1;IPI:IPI00857196.1;IPI:IPI00330756.1;IPI:IPI00135151.1;IPI:IPI00857471.1	15;14;14;12;5;2	15;14;14;12;5;2	15;14;14;12;5;2	UPF0505 protein C16orf62 homolog		Isoform 1 of UPF0505 protein C16orf62 homolog;106 kDa protein;99 kDa protein;Isoform 3 of UPF0505 protein C16orf62 homolog	1.1945	1.4434	0.1923	0.24315	14.418	16	0.71338	53373000	22600000	30773000
IPI:IPI00229517.5	18	18	18	Galectin-1;Lectin galactoside-binding soluble 1;Beta-galactoside-binding lectin L-14-I;S-Lac lectin 1;Galaptin;14 kDa lectin	Lgals1;Gbp	Galectin-1	1.2349	1.4417	0.19307	0.16212	14.659	131	0.57575	1614900000	673620000	941300000
IPI:IPI00321734.7	4	4	4	Lactoylglutathione lyase;Methylglyoxalase;Aldoketomutase;Glyoxalase I;Ketone-aldehyde mutase;S-D-lactoylglutathione methylglyoxal lyase	Glo1	Lactoylglutathione lyase	1.2849	1.4412	0.1933	0.17107	12.55	7	1	28230000	11233000	16997000
IPI:IPI00229600.2;IPI:IPI00844664.1;IPI:IPI00655098.1	10;9;4	10;9;4	10;9;4	DnaJ (Hsp40) homolog, subfamily C, member 10;DnaJ homolog subfamily C member 10;ER-resident protein ERdj5;Endoplasmic reticulum DnaJ-PDI fusion protein 1;J domain-containing protein disulfide isomerase-like protein	Dnajc10;RP23-282M14.2-001;Erdj5;Jpdi	DnaJ (Hsp40) homolog, subfamily C, member 10;DnaJ homolog subfamily C member 10	1.1595	1.4401	0.19382	0.24469	16.062	15	0.55631	90335000	40272000	50063000
IPI:IPI00459725.2;IPI:IPI00608078.1	13;12	13;12	13;12	Isocitrate dehydrogenase [NAD] subunit alpha, mitochondrial;Isocitric dehydrogenase;NAD(+)-specific ICDH	Idh3a	Isoform 1 of Isocitrate dehydrogenase [NAD] subunit alpha, mitochondrial;Isoform 2 of Isocitrate dehydrogenase [NAD] subunit alpha, mitochondrial	1.1901	1.4393	0.19415	0.16321	10.502	57	0.25471	340310000	143660000	196650000
IPI:IPI00117731.1;IPI:IPI00457547.2;IPI:IPI00117733.1;IPI:IPI00226953.1;IPI:IPI00460558.3;IPI:IPI00460559.3;IPI:IPI00652983.1	13;11;10;3;1;1;1	13;11;10;3;1;1;1	12;10;9;3;0;0;0	ELKS/RAB6-interacting/CAST family member 1;RAB6-interacting protein 2;CAZ-associated structural protein 2	Erc1;Cast2;Kiaa1081;Rab6ip2	Isoform 1 of ELKS/RAB6-interacting/CAST family member 1;Isoform 3 of ELKS/RAB6-interacting/CAST family member 1;Isoform 2 of ELKS/RAB6-interacting/CAST family member 1	1.1379	1.4381	0.19471	0.2456	23.435	18	0.48205	67281000	29735000	37546000
IPI:IPI00321074.3	8	8	8	Vasorin;Protein slit-like 2	Vasn;Slitl2	Vasorin	1.2432	1.4364	0.19547	0.14337	12.135	20	0.20703	148430000	62619000	85815000
IPI:IPI00134809.2;IPI:IPI00845858.1	8;4	8;4	8;4	Dihydrolipoyllysine-residue succinyltransferase component of 2-oxoglutarate dehydrogenase complex, mitochondrial;Dihydrolipoamide succinyltransferase component of 2-oxoglutarate dehydrogenase complex;E2K	Dlst	Isoform 1 of Dihydrolipoyllysine-residue succinyltransferase component of 2-oxoglutarate dehydrogenase complex, mitochondrial;Isoform 2 of Dihydrolipoyllysine-residue succinyltransferase component of 2-oxoglutarate dehydrogenase complex, mitochondrial	1.2575	1.4345	0.19635	0.1443	20.227	16	0.03676	172000000	68188000	103810000
IPI:IPI00761177.3;IPI:IPI00169474.3;IPI:IPI00874945.1	2;2;1	2;2;1	2;2;1	Formin-binding protein 1-like;Transducer of Cdc42-dependent actin assembly protein 1	Fnbp1l;Toca1	formin binding protein 1-like isoform 1;formin binding protein 1-like isoform 2;42 kDa protein	1.2494	1.4325	0.1973	0.20606	20.767	3	1	22464000	10103000	12361000
IPI:IPI00125143.2;IPI:IPI00874737.2;IPI:IPI00462975.3;IPI:IPI00885242.1;IPI:IPI00127987.1;IPI:IPI00856439.1	10;10;8;3;1;1	10;10;8;3;1;1	10;10;8;3;1;1	Actin-related protein 2/3 complex subunit 1B;Arp2/3 complex 41 kDa subunit;p41-ARC;Actin related protein 2/3 complex, subunit 1B;Putative uncharacterized protein;Actin related protein 2/3 complex, subunit 1B, isoform CRA_a;Actin related protein 2/3 complex, subunit 1B, isoform CRA_b	Arpc1b;mCG_126730	Arpc1b protein;actin related protein 2/3 complex, subunit 1B;hypothetical protein	1.2141	1.4323	0.19736	0.16649	60.74	31	0.75142	512170000	116020000	396150000
IPI:IPI00316682.2	5	5	5	Golgin subfamily A member 5;Golgin-84;Sumiko protein;Ret-II protein	Golga5;Retii	Golgin subfamily A member 5	1.1021	1.4314	0.19777	0.17526	28.541	6	0.7822	27732000	11764000	15968000
IPI:IPI00336550.4;IPI:IPI00108685.3;IPI:IPI00405703.4	3;2;2	3;2;2	3;2;2	Receptor-type tyrosine-protein phosphatase alpha;LCA-related phosphatase;PTPTY-28;Putative uncharacterized protein	Ptpra;Lrp;Ptpa	Isoform 2 of Receptor-type tyrosine-protein phosphatase alpha;Isoform 1 of Receptor-type tyrosine-protein phosphatase alpha;Ptpra	1.2074	1.4299	0.19845	0.20728	15.812	5	1	23916000	9184400	14732000
IPI:IPI00331244.4	11	11	11	Coiled-coil domain-containing protein 22	Ccdc22;DXImx40e	Coiled-coil domain-containing protein 22	1.1561	1.4282	0.19926	0.25019	9.8235	17	0.59262	52612000	22803000	29809000
IPI:IPI00132314.1;IPI:IPI00654387.3;IPI:IPI00857292.1	10;7;4	9;6;3	9;6;3	Nucleobindin-1;CALNUC;Putative uncharacterized protein	Nucb1;Nuc;Nucb	Nucleobindin-1;Putative uncharacterized protein (Fragment)	1.1757	1.4281	0.19929	0.14744	18.163	18	0.081553	130210000	57056000	73156000
IPI:IPI00127672.7	3	3	3	ER degradation-enhancing alpha-mannosidase-like 3	Edem3	ER degradation-enhancing alpha-mannosidase-like 3	1.1254	1.427	0.19981	0.19352	18.149	5	1	12547000	5263800	7283000
IPI:IPI00320241.1	8	8	8	DnaJ homolog subfamily B member 11;ER-associated dnaJ protein 3;ERj3p;ERdj3;ER-associated Hsp40 co-chaperone;ER-associated DNAJ;APOBEC1-binding protein 2	Dnajb11	DnaJ homolog subfamily B member 11	1.2265	1.4265	0.20003	0.25097	11.886	13	0.11953	75136000	31600000	43536000
IPI:IPI00315187.5	4	4	4	UPF0404 protein C11orf59 homolog		UPF0404 protein C11orf59 homolog	1.1946	1.4262	0.20021	0.20913	38.392	6	1	13080000	5658700	7421000
IPI:IPI00896589.1;IPI:IPI00343346.7;IPI:IPI00923008.1	5;5;5	5;5;5	5;5;5	Leucine-rich repeats and calponin homology (CH) domain containing 3;MCG130130, isoform CRA_a;Leucine-rich repeat and calponin homology domain-containing protein 3;Lrch3 protein	Lrch3;mCG_130130	MCG130130, isoform CRA_a;Leucine-rich repeat and calponin homology domain-containing protein 3;Lrch3 protein	1.1053	1.4256	0.20048	0.20942	11.852	7	0.9494	23809000	10273000	13536000
IPI:IPI00137311.1	9	9	8	Plexin-A1	Plxna1;Kiaa4053	Plexin-A1	1.093	1.4255	0.20052	0.17783	50.104	12	0.26459	45851000	23853000	21998000
IPI:IPI00330695.5;IPI:IPI00753430.1;IPI:IPI00757239.1;IPI:IPI00756747.1	23;8;7;4	23;8;7;4	23;8;7;4	Niban-like protein 1;Protein FAM129B	Fam129b	Niban-like protein 1	1.1449	1.4255	0.20053	0.16972	13.449	56	0.48536	887690000	391380000	496300000
IPI:IPI00381161.2;IPI:IPI00480316.1;IPI:IPI00876024.1	3;1;1	3;1;1	3;1;1	Dynamin-binding protein;Scaffold protein Tuba	Dnmbp;Kiaa1010	Isoform 1 of Dynamin-binding protein	1.1567	1.4249	0.20079	0.22672	17.756	3	1	3955400	1654400	2301000
IPI:IPI00113287.1;IPI:IPI00654099.1;IPI:IPI00761650.1	2;2;2	2;2;2	2;2;2	Putative uncharacterized protein;Proteasome (Prosome, macropain) 26S subunit, non-ATPase, 9;26S proteasome non-ATPase regulatory subunit 9;26S proteasome regulatory subunit p27	Psmd9;mCG_11113	Putative uncharacterized protein;Putative uncharacterized protein;26S proteasome non-ATPase regulatory subunit 9	1.1869	1.4248	0.20085	0.22677	26.132	2	1	2192200	945270	1246900
IPI:IPI00312018.6	5	5	5	Malectin	Mlec;Kiaa0152	Malectin	1.16	1.42	0.2031	0.21218	17.93	9	0.08326	19749000	8052500	11696000
IPI:IPI00408059.4;IPI:IPI00118131.6;IPI:IPI00466617.1;IPI:IPI00408024.1;IPI:IPI00457543.2	7;7;7;7;2	2;2;2;2;1	1;1;1;1;1	MKIAA0044 protein;Serine/threonine-protein phosphatase 2A 56 kDa regulatory subunit gamma isoform;PP2A, B subunit, B' gamma isoform;PP2A, B subunit, B56 gamma isoform;PP2A, B subunit, PR61 gamma isoform;PP2A, B subunit, R5 gamma isoform;PP2A, B subunit, B'alpha3 isoform	Ppp2r5c;mKIAA0044	gamma isoform of regulatory subunit B56, protein phosphatase 2A isoform d;Isoform 2 of Serine/threonine-protein phosphatase 2A 56 kDa regulatory subunit gamma isoform;Isoform 3 of Serine/threonine-protein phosphatase 2A 56 kDa regulatory subunit gamma isof	1.1973	1.42	0.20309	0.18024	18.499	3	0.70166	24435000	11599000	12836000
IPI:IPI00131321.1;IPI:IPI00857302.1	3;2	3;2	3;2	WD repeat domain phosphoinositide-interacting protein 2	Wipi2	WD repeat domain phosphoinositide-interacting protein 2;46 kDa protein	1.2177	1.4186	0.20375	0.1973	15.977	4	1	12475000	5232000	7243100
IPI:IPI00405397.2;IPI:IPI00467045.3;IPI:IPI00885456.2	8;8;5	8;8;5	8;8;5	MKIAA0126 protein;Ube4a protein	Ube4a;mKIAA0126	124 kDa protein;ubiquitination factor E4A;Ube4a protein	1.0859	1.4168	0.20461	0.18166	14.019	10	0.73576	32122000	14095000	18027000
IPI:IPI00466919.7;IPI:IPI00894579.1	32;32	32;32	32;32	6-phosphogluconate dehydrogenase, decarboxylating	Pgd;RP23-249G3.4-001	6-phosphogluconate dehydrogenase, decarboxylating;6-phosphogluconate dehydrogenase, decarboxylating	1.1994	1.416	0.205	0.1743	15.848	109	0.17611	1671600000	700240000	971400000
IPI:IPI00121833.3;IPI:IPI00122139.3;IPI:IPI00222793.1	10;6;5	10;6;5	10;6;5	3-ketoacyl-CoA thiolase A, peroxisomal;Beta-ketothiolase A;Acetyl-CoA acyltransferase A;Peroxisomal 3-oxoacyl-CoA thiolase A;3-ketoacyl-CoA thiolase B, peroxisomal;Beta-ketothiolase B;Acetyl-CoA acyltransferase B;Peroxisomal 3-oxoacyl-CoA thiolase B;Putative uncharacterized protein	Acaa1a;Acaa1;Acaa1b;D9Ertd25e	3-ketoacyl-CoA thiolase A, peroxisomal;3-ketoacyl-CoA thiolase B, peroxisomal;Putative uncharacterized protein	1.2641	1.4154	0.2053	0.17462	16.709	46	0.42504	834980000	352930000	482050000
IPI:IPI00454142.5;IPI:IPI00454143.3;IPI:IPI00420385.4;IPI:IPI00462803.5;IPI:IPI00226602.3;IPI:IPI00473707.3;IPI:IPI00133915.1;IPI:IPI00830184.1;IPI:IPI00330059.2;IPI:IPI00230112.1;IPI:IPI00410793.2;IPI:IPI00831420.2	23;23;23;8;8;8;1;1;1;1;1;1	23;23;23;8;8;8;1;1;1;1;1;1	19;19;19;4;4;4;1;1;1;1;1;1	Septin-11	Sept11;D5Ertd606e	Isoform 1 of Septin-11;Isoform 2 of Septin-11;Isoform 3 of Septin-11	1.1892	1.4104	0.20769	0.17707	17.931	70	0.90737	468180000	201220000	266960000
IPI:IPI00119095.3	2	2	2	Ganglioside GM2 activator;GM2-AP;Cerebroside sulfate activator protein;Shingolipid activator protein 3	Gm2a	Ganglioside GM2 activator	1.2591	1.4098	0.20797	0.21733	2.613	2	1	16486000	6873600	9612800
IPI:IPI00462072.3;IPI:IPI00648821.1;IPI:IPI00473227.1;IPI:IPI00849751.1;IPI:IPI00649143.2;IPI:IPI00889980.1;IPI:IPI00830694.1;IPI:IPI00649376.1;IPI:IPI00830788.1	43;34;22;20;19;15;5;5;3	43;34;22;20;19;15;5;5;3	36;30;17;16;14;12;0;2;0	Alpha-enolase;2-phospho-D-glycerate hydro-lyase;Non-neural enolase;Enolase 1;Enolase	Eno1;Eno-1;RP23-278I3.3-002	Alpha-enolase;Enolase;Enolase	1.2072	1.4089	0.20841	0.17781	15.277	393	0.49806	8351700000	3398400000	4953400000
IPI:IPI00138860.3	2	2	2	Golgin subfamily A member 4;tGolgin-1	Golga4	Golgin subfamily A member 4	1.136	1.4076	0.20904	0.23397	5.1357	3	1	860630	398320	462300
IPI:IPI00881197.1;IPI:IPI00670735.1;IPI:IPI00128857.1;IPI:IPI00761847.2;IPI:IPI00463416.1;IPI:IPI00308976.1;IPI:IPI00928125.1;IPI:IPI00876208.1;IPI:IPI00109822.1;IPI:IPI00785413.1	15;14;13;5;3;1;1;1;1;1	15;14;13;5;3;1;1;1;1;1	15;14;13;5;3;1;1;1;1;1	Malic enzyme;NADP-dependent malic enzyme;Malic enzyme 1	Me1;Mod1;Mod-1	cytosolic malic enzyme 1;hypothetical protein isoform 4;NADP-dependent malic enzyme	1.1665	1.4062	0.20971	0.17916	9.512	32	0.82981	372050000	162080000	209970000
IPI:IPI00310323.1;IPI:IPI00108371.3;IPI:IPI00895390.1;IPI:IPI00653972.1	4;4;4;1	4;4;4;1	4;4;4;1	Retinoid-inducible serine carboxypeptidase;Serine carboxypeptidase 1;Putative uncharacterized protein;Serine carboxypeptidase 1, isoform CRA_b	Scpep1;Risc;RP23-176J13.1-001;mCG_1482	Retinoid-inducible serine carboxypeptidase;Serine carboxypeptidase 1;Serine carboxypeptidase 1, isoform CRA_b	1.1192	1.4062	0.20969	0.15866	44.796	16	1	213230000	79255000	133970000
IPI:IPI00108780.7;IPI:IPI00622911.1	25;25	17;17	17;17	AP-2 complex subunit alpha-1;Adapter-related protein complex 2 alpha-1 subunit;Adaptor protein complex AP-2 subunit alpha-1;Alpha1-adaptin;Plasma membrane adaptor HA2/AP2 adaptin alpha A subunit;Alpha-adaptin A;Clathrin assembly protein complex 2 alpha-A large chain;100 kDa coated vesicle protein A	Ap2a1;Adtaa;Clapa1	Isoform A of AP-2 complex subunit alpha-1;Isoform B of AP-2 complex subunit alpha-1	1.2029	1.4056	0.20999	0.15898	13.644	27	0.62652	192750000	75877000	116870000
IPI:IPI00177038.1;IPI:IPI00457901.1	13;9	13;9	13;9	Actin-related protein 2;Actin-like protein 2;Putative uncharacterized protein	Actr2;Arp2	Actin-related protein 2;Putative uncharacterized protein	1.1976	1.405	0.21029	0.17975	42.504	46	0.47061	400060000	169390000	230680000
IPI:IPI00132005.1	6	6	6	Neudesin;Neuron-derived neurotrophic factor;Secreted protein of unknown function	Nenf;Spuf	Neudesin	1.19	1.4037	0.21094	0.18761	32.848	9	0.54409	43010000	18479000	24531000
IPI:IPI00115627.4;IPI:IPI00380734.2;IPI:IPI00620582.2	17;2;1	17;2;1	17;2;1	Actin-related protein 3;Actin-like protein 3	Actr3;Arp3	Actin-related protein 3	1.2165	1.4036	0.21098	0.18046	12.979	53	0.70815	945900000	401810000	544090000
IPI:IPI00311387.1;IPI:IPI00928304.1;IPI:IPI00928517.1	2;1;1	2;1;1	2;1;1	AP-3 complex subunit mu-1;Adapter-related protein complex 3 mu-1 subunit;AP-3 adapter complex mu3A subunit;Mu-adaptin 3A;Mu3A-adaptin;Ap3m1 protein	Ap3m1	AP-3 complex subunit mu-1;Ap3m1 protein;20 kDa protein	1.1508	1.4035	0.21104	0.23572	19.751	2	1	3191100	1500100	1691100
IPI:IPI00225317.1;IPI:IPI00420192.1;IPI:IPI00881184.1;IPI:IPI00420193.1	3;3;3;1	3;3;3;1	3;3;3;1	Sec1 family domain-containing protein 2;Syntaxin-binding protein 1-like 1;Neuronal Sec1	Scfd2;Stxbp1l1	Isoform 1 of Sec1 family domain-containing protein 2;Isoform 2 of Sec1 family domain-containing protein 2;70 kDa protein	1.1293	1.4031	0.2112	0.22075	10.92	4	1	13898000	5459000	8438500
IPI:IPI00223483.1;IPI:IPI00653915.1	6;6	6;6	6;6	Sulfatase-modifying factor 2;C-alpha-formylglycine-generating enzyme 2;Sumf2 protein	Sumf2	Sulfatase-modifying factor 2;Sulfatase modifying factor 2	1.1037	1.4026	0.21149	0.22105	18.329	8	0.62279	16029000	7209200	8819400
IPI:IPI00112203.2;IPI:IPI00930762.1;IPI:IPI00400191.1;IPI:IPI00400192.1	3;3;3;3	3;3;3;3	3;3;3;3	Pumilio homolog 2;Putative uncharacterized protein	Pum2;Kiaa0235	Isoform 1 of Pumilio homolog 2;pumilio 2 isoform 2;Isoform 2 of Pumilio homolog 2;Isoform 3 of Pumilio homolog 2	1.0954	1.4015	0.21201	0.2216	11.281	4	1	12954000	5723700	7230000
IPI:IPI00321154.4	8	8	8	ATP-dependent DNA helicase 2 subunit 2;ATP-dependent DNA helicase II 80 kDa subunit;Ku autoantigen protein p86 homolog;Ku80;CTC box-binding factor 85 kDa subunit;Nuclear factor IV;DNA repair protein XRCC5	Xrcc5;G22p2	ATP-dependent DNA helicase 2 subunit 2	1.0904	1.4011	0.21221	0.18881	16.956	7	0.87905	36574000	17391000	19184000
IPI:IPI00128760.1;IPI:IPI00116718.1;IPI:IPI00849320.1;IPI:IPI00849842.1;IPI:IPI00858089.1;IPI:IPI00408149.3;IPI:IPI00849430.1	13;11;11;11;8;4;2	13;11;11;11;8;4;2	13;11;11;11;8;4;2	Ubiquitin-conjugating enzyme E2 L3;Ubiquitin-protein ligase L3;Ubiquitin carrier protein L3;UbcM4	Ube2l3;Ubce7	Ubiquitin-conjugating enzyme E2 L3;similar to LOC446231 protein;similar to ubiquitin-conjugating enzyme UbcH7 isoform 1;similar to ubiquitin-conjugating enzyme UbcH7;14 kDa protein	1.1817	1.4011	0.2122	0.18172	11.436	23	0.63309	416360000	161410000	254950000
IPI:IPI00407222.4;IPI:IPI00672093.2	4;1	4;1	4;1	Endoplasmic reticulum metallopeptidase 1;Felix-ina	Ermp1;D19Wsu12e;Fxna;Kiaa1815	Isoform 1 of Endoplasmic reticulum metallopeptidase 1	1.152	1.4011	0.21219	0.22179	9.1568	8	1	21931000	9952800	11978000
IPI:IPI00130554.1;IPI:IPI00400077.1	3;2	3;2	3;2	SNARE-associated protein Snapin;Synaptosomal-associated protein 25-binding protein	Snapin;Snap25bp;Snapap	Isoform 1 of SNARE-associated protein Snapin;Isoform 2 of SNARE-associated protein Snapin	1.1262	1.4009	0.21231	0.22192	7.5596	4	1	22601000	10331000	12270000
IPI:IPI00661414.2;IPI:IPI00775844.1	11;10	11;10	11;10	Actin-related protein 2/3 complex subunit 2;Arp2/3 complex 34 kDa subunit	Arpc2	Actin-related protein 2/3 complex subunit 2;33 kDa protein	1.1307	1.4002	0.21263	0.16185	13.134	20	0.06042	138910000	56130000	82783000
IPI:IPI00416918.3;IPI:IPI00831329.1	2;2	2;2	2;2	Coiled-coil domain-containing protein 93;Putative uncharacterized protein	Ccdc93	Coiled-coil domain-containing protein 93;coiled-coil domain containing 93 isoform c	1.1532	1.4001	0.21268	0.20587	8.0767	2	1	10255000	4306900	5947800
IPI:IPI00420148.2;IPI:IPI00626977.1;IPI:IPI00754463.3;IPI:IPI00114007.2;IPI:IPI00463111.1;IPI:IPI00918935.1	5;5;5;4;2;2	5;5;5;4;2;2	1;1;1;1;1;1	MLV-related proviral Env polyprotein;Surface protein;Transmembrane protein;Envelope protein;Envelope polyprotein;Retrovirus-related Env polyprotein from Fv-4 locus	env;Ctse;ENSMUSG00000071305;Fv4;Env	Envelope polyprotein;Envelope protein;Envelope polyprotein;Retrovirus-related Env polyprotein from Fv-4 locus	1.1836	1.4	0.21274	0.22237	11.521	7	0.2328	21370000	9463600	11906000
IPI:IPI00131533.1	4	4	4	Caspase-8;Caspase-8 subunit p18;Caspase-8 subunit p10	Casp8	Caspase-8	1.1821	1.3994	0.21303	0.22268	4.5549	4	1	18832000	8031300	10801000
IPI:IPI00115056.1	2	2	2	Trafficking protein particle complex subunit 3;BET3 homolog	Trappc3;Bet3	Trafficking protein particle complex subunit 3	1.236	1.3981	0.21367	0.20682	8.57	5	1	9133900	3706000	5428000
IPI:IPI00457661.5;IPI:IPI00890183.2	15;3	15;3	15;3	26S proteasome non-ATPase regulatory subunit 5;26S proteasome subunit S5B;26S protease subunit S5 basic	Psmd5	26S proteasome non-ATPase regulatory subunit 5	1.2509	1.3977	0.21386	0.18344	15.658	45	0.8397	561630000	238930000	322700000
IPI:IPI00116254.1;IPI:IPI00828909.3;IPI:IPI00108426.2	5;4;1	4;3;1	4;3;1	Peroxiredoxin-4;Prx-IV;Thioredoxin peroxidase AO372;Thioredoxin-dependent peroxide reductase A0372;Antioxidant enzyme AOE372;Peroxiredoxin 4	Prdx4;RP23-395K13.3-003	Peroxiredoxin-4;Peroxiredoxin 4	1.1456	1.3971	0.21416	0.26511	10.774	15	0.7822	52578000	23484000	29094000
IPI:IPI00336881.1	12	12	12	N(G),N(G)-dimethylarginine dimethylaminohydrolase 2;DDAHII;Dimethylargininase-2	Ddah2	N(G),N(G)-dimethylarginine dimethylaminohydrolase 2	1.17	1.397	0.21423	0.16361	12.987	33	0.15174	169690000	76509000	93185000
IPI:IPI00312058.5;IPI:IPI00869393.1;IPI:IPI00755311.1	16;16;5	16;16;5	16;16;5	Catalase	Cat;Cas-1;Cas1	Catalase;catalase	1.161	1.3969	0.21428	0.18388	9.385	34	0.082537	289010000	125310000	163700000
IPI:IPI00323179.3;IPI:IPI00886245.1	25;5	18;4	18;4	Rab GDP dissociation inhibitor alpha;Guanosine diphosphate dissociation inhibitor 1	Gdi1;Rabgdia	Rab GDP dissociation inhibitor alpha	1.1689	1.393	0.21621	0.18587	43.101	33	0.33026	572470000	261140000	311330000
IPI:IPI00126834.1;IPI:IPI00653571.2;IPI:IPI00264750.4	17;17;9	17;17;9	17;17;9	Vascular cell adhesion protein 1;V-CAM 1;Putative uncharacterized protein	Vcam1;Vcam-1	Isoform 1 of Vascular cell adhesion protein 1;vascular cell adhesion molecule 1;Isoform 2 of Vascular cell adhesion protein 1	1.1089	1.3925	0.21645	0.18612	28.198	44	0.62874	343140000	162970000	180160000
IPI:IPI00323897.3	3	1	1	Ras-related protein Rab-11A	Rab11a;Rab11	Ras-related protein Rab-11A	1.1765	1.3901	0.21768	0.24152	23.182	2	1	3091200	1101300	1989900
IPI:IPI00230707.6	22	17	14	14-3-3 protein gamma;14-3-3 protein gamma, N-terminally processed	Ywhag	14-3-3 protein gamma	1.1304	1.3898	0.21783	0.18755	13.166	53	0.78836	543810000	243870000	299930000
IPI:IPI00124829.5;IPI:IPI00753044.1;IPI:IPI00751862.1;IPI:IPI00753652.1	9;7;4;4	9;7;4;4	9;7;4;4	Actin-related protein 2/3 complex subunit 3;Arp2/3 complex 21 kDa subunit	Arpc3	Actin-related protein 2/3 complex subunit 3;20 kDa protein	1.1882	1.3892	0.21813	0.16789	13.509	19	0.95537	106890000	46563000	60328000
IPI:IPI00453603.1;IPI:IPI00556724.3;IPI:IPI00648229.1;IPI:IPI00225077.3	3;3;1;1	3;3;1;1	3;3;1;1	Ribosomal protein S6 kinase beta-1;Ribosomal protein S6 kinase I;S6K1;70 kDa ribosomal protein S6 kinase 1;p70 S6 kinase alpha	Rps6kb1	Isoform Alpha I of Ribosomal protein S6 kinase beta-1;ribosomal protein S6 kinase, polypeptide 1 isoform 1	1.19	1.3888	0.2183	0.22824	17.556	3	1	20616000	9347400	11268000
IPI:IPI00122633.3	9	9	3	Acyl-CoA synthetase family member 2, mitochondrial	Acsf2	Acyl-CoA synthetase family member 2, mitochondrial	1.1141	1.3876	0.21891	0.16876	16.736	19	0.6059	128350000	56370000	71979000
IPI:IPI00459652.3	3	3	3	FtsJ methyltransferase domain-containing protein 2	Ftsjd2;Kiaa0082	FtsJ methyltransferase domain-containing protein 2	1.078	1.3871	0.21917	0.24282	23.515	3	1	2651500	1422800	1228700
IPI:IPI00762203.2;IPI:IPI00608020.4;IPI:IPI00625129.3;IPI:IPI00673288.1;IPI:IPI00623155.5;IPI:IPI00381328.5;IPI:IPI00228379.5;IPI:IPI00379258.1;IPI:IPI00669044.1	4;4;3;3;3;1;1;1;1	4;4;3;3;3;1;1;1;1	4;4;3;3;3;1;1;1;1	Ferritin light chain 1;Ferritin L subunit 1;Ferritin	Ftl1;Ftl;Ftl-1	Ferritin light chain 1;ferritin light chain 1;ferritin light chain 2;hypothetical protein isoform 1;similar to ferritin light chain 2	1.1742	1.3869	0.21931	0.19549	20.785	6	1	45492000	20700000	24792000
IPI:IPI00228583.5	7	7	7	Myotrophin;Protein V-1;Granule cell differentiation protein	Mtpn;Gcdp	Myotrophin	1.264	1.3867	0.21936	0.16925	13.354	27	0.70166	133090000	55327000	77765000
IPI:IPI00131177.1	6	6	6	LETM1 and EF-hand domain-containing protein 1, mitochondrial;Leucine zipper-EF-hand-containing transmembrane protein 1	Letm1	LETM1 and EF-hand domain-containing protein 1, mitochondrial	1.1625	1.3857	0.2199	0.27081	9.4475	7	0.62279	46966000	21194000	25772000
IPI:IPI00889914.1;IPI:IPI00329843.4;IPI:IPI00187356.1;IPI:REV_IPI00136186.9;IPI:REV_IPI00845697.1	16;15;7;1;1	16;15;7;1;1	16;15;7;1;1	Ankyrin repeat and FYVE domain containing 1;Ankyrin repeat and FYVE domain-containing protein 1;Ankyrin repeats hooked to a zinc finger motif	Ankfy1;RP23-327G1.1-005;Ankhzn;Kiaa1255	ankyrin repeat and FYVE domain containing 1;Isoform 1 of Ankyrin repeat and FYVE domain-containing protein 1	1.1242	1.3845	0.22049	0.17051	19.056	32	0.82863	113500000	50206000	63294000
IPI:IPI00116221.2	7	7	7	Beta-lactamase-like protein 2	Lactb2	Beta-lactamase-like protein 2	1.1386	1.3842	0.22064	0.19674	17.015	11	0.75995	29447000	12914000	16533000
IPI:IPI00315794.1	5	5	5	Cytochrome b5 type B;Cytochrome b5 outer mitochondrial membrane isoform	Cyb5b;Cyb5m	Cytochrome b5 type B	1.1778	1.3839	0.22082	0.27172	7.6968	13	0.7822	99169000	30273000	68896000
IPI:IPI00121736.1	8	8	8	Programmed cell death protein 6;Probable calcium-binding protein ALG-2;PMP41;ALG-257	Pdcd6;Alg2	Programmed cell death protein 6	1.1642	1.3811	0.22225	0.17245	11.326	16	0.77889	214320000	92621000	121700000
IPI:IPI00134426.1;IPI:IPI00347796.2	3;1	3;1	3;1	Trafficking protein particle complex subunit 6B	Trappc6b	Trafficking protein particle complex subunit 6B	1.1937	1.3811	0.22221	0.23238	10.738	5	1	17892000	7573400	10319000
IPI:IPI00117089.3;IPI:IPI00874452.1;IPI:IPI00117088.2	2;1;1	2;1;1	2;1;1	Mitogen-activated protein kinase kinase kinase 3;MAPK/ERK kinase kinase 3;Mitogen-activated protein kinase kinase kinase 2;MAPK/ERK kinase kinase 2	Map3k3;Mekk3;Map3k2;Mekk2	Mitogen-activated protein kinase kinase kinase 3;72 kDa protein;Mitogen-activated protein kinase kinase kinase 2	1.0275	1.3804	0.22258	0.24578	17.694	2	1	1920300	917860	1002500
IPI:IPI00134346.1	2	2	2	Ribonuclease P protein subunit p30;RNase P subunit 2	Rpp30;Rnasep2	Ribonuclease P protein subunit p30	1.1122	1.378	0.22385	0.24688	1.4925	3	1	3970900	1882600	2088400
IPI:IPI00928374.1;IPI:IPI00118674.7	6;5	6;5	6;5	Putative uncharacterized protein;Nicastrin	Ncstn	nicastrin;Nicastrin	1.1263	1.378	0.22385	0.27471	13.203	12	0.05842	94343000	42233000	52110000
IPI:IPI00111258.4;IPI:IPI00858189.1	12;4	12;4	12;4	Major vault protein	Mvp	major vault protein	1.1349	1.3768	0.22444	0.17489	10.366	32	0.47053	171590000	78929000	92656000
IPI:IPI00877291.1;IPI:IPI00353727.7;IPI:IPI00830586.1;IPI:IPI00830660.1;IPI:IPI00473555.1	19;18;17;12;9	19;18;17;12;9	19;18;17;12;9	Putative uncharacterized protein;Annexin A4, isoform CRA_b;Annexin A4;Annexin-4;Annexin IV	Anxa4;mCG_130515;Anx4	annexin A4;Annexin A4;29 kDa protein;24 kDa protein	1.1151	1.3763	0.22469	0.17516	17.45	71	0.528	285800000	128690000	157110000
IPI:IPI00848627.1;IPI:IPI00556735.2;IPI:IPI00323969.3;IPI:IPI00124450.1;IPI:IPI00228306.3;IPI:IPI00831457.1;IPI:IPI00831633.1;IPI:IPI00831325.1	4;4;4;2;2;2;1;1	4;4;4;2;2;2;1;1	3;3;3;1;1;2;1;1	Akt1 protein;RAC-alpha serine/threonine-protein kinase;RAC-PK-alpha;AKT1 kinase;C-AKT;Protein kinase B;Thymoma viral proto-oncogene;RAC-gamma serine/threonine-protein kinase;RAC-PK-gamma;Protein kinase Akt-3;Protein kinase B, gamma	Akt1;Akt;Rac;Akt3	similar to serine/threonine protein kinase isoform 2;Thymoma viral proto-oncogene 1, isoform CRA_a;RAC-alpha serine/threonine-protein kinase;Isoform 1 of RAC-gamma serine/threonine-protein kinase;Isoform 2 of RAC-gamma serine/threonine-protein kinase;51 kD	1.0697	1.3746	0.22558	0.2014	23.331	9	1	37410000	15494000	21916000
IPI:IPI00349443.5;IPI:IPI00651819.3	3;3	3;3	3;3	Testis expressed gene 264;Testis expressed gene 264, isoform CRA_a;Tex264 protein;Putative uncharacterized protein	Tex264;mCG_19534	testis expressed gene 264;Putative uncharacterized protein	1.0434	1.3745	0.22561	0.21828	14.349	3	1	7296800	3426700	3870100
IPI:IPI00672213.3;IPI:IPI00880482.1;IPI:IPI00669522.4	9;9;8	9;9;8	6;6;5	CLIP-associating protein 1;Cytoplasmic linker-associated protein 1	Clasp1;Kiaa0622	CLIP-associating protein 1 isoform 1;CLIP-associating protein 1 isoform 2;Isoform 2 of CLIP-associating protein 1	1.1355	1.374	0.22592	0.20172	16.098	13	0.89835	41770000	18736000	23034000
IPI:IPI00759878.2;IPI:IPI00323624.3	3;3	2;2	2;2	Complement C3;HSE-MSF;Complement C3 beta chain;Complement C3 alpha chain;C3a anaphylatoxin;Complement C3b alpha' chain;Complement C3c alpha' chain fragment 1;Complement C3dg fragment;Complement C3g fragment;Complement C3d fragment;Complement C3f fragment;Complement C3c alpha' chain fragment 2	C3	complement component 3;Isoform Long of Complement C3 (Fragment)	1.0831	1.3717	0.22708	0.24968	1.3487	2	1	2012300	889420	1122800
IPI:IPI00623776.3;IPI:IPI00624840.2;IPI:IPI00624933.1;IPI:IPI00844736.1;IPI:IPI00329998.3;IPI:IPI00621374.1;IPI:IPI00621789.1;IPI:IPI00874920.1;IPI:IPI00876005.1;IPI:IPI00407339.7	11;11;11;11;11;11;11;11;11;11	11;11;11;11;11;11;11;11;11;11	11;11;11;11;11;11;11;11;11;11	Histone H4	Hist1h4a;Hist1h4b;H4-53;Hist1h4c;H4-12;Hist1h4d;Hist1h4f;Hist1h4h;Hist1h4i;Hist1h4j;Hist1h4k;Hist1h4m;Hist2h4a;Hist2h4;Hist4h4	similar to histone H4;12 kDa protein;12 kDa protein;12 kDa protein;11 kDa protein;11 kDa protein;11 kDa protein;11 kDa protein;11 kDa protein;Histone H4	1.1266	1.3715	0.2272	0.19731	19.325	57	0.18365	551110000	229250000	321850000
IPI:IPI00755892.1;IPI:IPI00129417.1	5;5	4;4	4;4	Heterogeneous nuclear ribonucleoprotein D-like;JKT41-binding protein	Hnrpdl;Jktbp	heterogeneous nuclear ribonucleoprotein D-like;Heterogeneous nuclear ribonucleoprotein D-like	1.0306	1.3713	0.22727	0.23772	18.519	7	0.13282	14816000	6797400	8018100
IPI:IPI00130607.8;IPI:IPI00405307.1;IPI:IPI00315878.3;IPI:IPI00404528.2;IPI:IPI00918843.1;IPI:IPI00919076.1	8;4;3;3;3;2	8;4;3;3;3;2	8;4;3;3;3;2	PDZ and LIM domain protein 7;LIM mineralization protein;Protein enigma;PDZ and LIM domain 7;Pdlim7 protein;Putative uncharacterized protein;PDZ and LIM domain 7, isoform CRA_f	Pdlim7;Enigma;RP23-211O9.2-002;mCG_3180	Isoform 1 of PDZ and LIM domain protein 7;PDZ and LIM domain 7 isoform b	1.164	1.3707	0.2276	0.17842	20.16	13	0.03676	102190000	44208000	57980000
IPI:IPI00874456.1;IPI:IPI00331564.2	11;9	11;9	11;9	Dihydrolipoyl dehydrogenase, mitochondrial;Dihydrolipoamide dehydrogenase;Dihydrolipoyl dehydrogenase	Dld	Dihydrolipoyl dehydrogenase, mitochondrial;Dihydrolipoyl dehydrogenase	1.1566	1.3699	0.22805	0.1982	13.018	39	0.93656	364630000	158770000	205860000
IPI:IPI00226289.1;IPI:IPI00652047.1;IPI:IPI00653251.1	2;2;1	2;2;1	2;2;1	Oligonucleotide/oligosaccharide-binding fold-containing protein 1;Putative uncharacterized protein	Obfc1	oligonucleotide/oligosaccharide-binding fold containing 1;Putative uncharacterized protein;Putative uncharacterized protein	1.1354	1.3693	0.22837	0.22093	42.209	2	1	7503900	3456800	4047100
IPI:IPI00132475.2;IPI:IPI00885729.1	8;1	8;1	8;1	Protein ERGIC-53;ER-Golgi intermediate compartment 53 kDa protein;Lectin mannose-binding 1;p58	Lman1;Ergic53	Putative uncharacterized protein	1.0909	1.3683	0.22886	0.17983	14.949	18	0.41975	226580000	100420000	126160000
IPI:IPI00453499.3;IPI:IPI00830173.1;IPI:IPI00720234.2	14;9;6	14;9;6	14;9;6	Isoleucyl-tRNA synthetase, mitochondrial;Isoleucine--tRNA ligase	Iars2	Isoleucyl-tRNA synthetase, mitochondrial;81 kDa protein	1.125	1.3682	0.22894	0.17991	17.738	28	0.0026764	139940000	59254000	80685000
IPI:IPI00876001.11;IPI:IPI00622364.4;IPI:IPI00895395.1	12;12;3	12;12;3	11;11;3	Putative uncharacterized protein;Sorting nexin-1	Snx1	Putative uncharacterized protein;Sorting nexin-1	1.054	1.3681	0.22899	0.27978	14.392	26	0.55545	82233000	37164000	45069000
IPI:IPI00816997.1	3	3	1			poly(A) binding protein interacting protein 1 isoform 2	1.1294	1.3676	0.22926	0.23981	30.467	6	1	15703000	7252500	8450200
IPI:IPI00458392.4;IPI:IPI00856141.1;IPI:IPI00856285.1	3;3;2	3;3;2	3;3;2	Aldehyde dehydrogenase family 16 member A1	Aldh16a1	Aldehyde dehydrogenase family 16 member A1;79 kDa protein;12 kDa protein	0.97499	1.3675	0.2293	0.23985	22.287	7	1	13219000	6280500	6938200
IPI:IPI00753915.2;IPI:IPI00171974.1	5;5	5;5	5;5	Charged multivesicular body protein 4b;Chromatin-modifying protein 4b	Chmp4b	similar to Zinc finger protein 341;Charged multivesicular body protein 4b	1.1639	1.3668	0.22967	0.24025	9.8576	7	0.4498	18739000	8079100	10660000
IPI:IPI00340860.5;IPI:IPI00850110.1;IPI:IPI00850587.1	4;1;1	4;1;1	4;1;1	La-related protein 7;La ribonucleoprotein domain family member 7	Larp7;D3Wsu161e	Isoform 1 of La-related protein 7	1.0985	1.3654	0.23041	0.22289	11.955	4	1	11934000	5208300	6725600
IPI:IPI00137471.3;IPI:IPI00775981.1	2;1	2;1	2;1	3-beta-hydroxysteroid-Delta(8),Delta(7)-isomerase;Cholestenol Delta-isomerase;Delta(8)-Delta(7) sterol isomerase;Emopamil-binding protein;Phenylalkylamine Ca2+ antagonist (Emopamil) binding protein	Ebp;Msi;RP23-27I6.10-002	3-beta-hydroxysteroid-Delta(8),Delta(7)-isomerase;Phenylalkylamine Ca2+ antagonist (Emopamil) binding protein	1.2105	1.3648	0.23074	0.20628	3.4508	4	1	36996000	16059000	20936000
IPI:IPI00121627.3	4	4	4	Cleft lip and palate transmembrane protein 1 homolog;Thymic epithelial cell surface antigen	Clptm1;N14	Cleft lip and palate transmembrane protein 1 homolog	1.1536	1.3643	0.23095	0.2416	13.389	5	1	14341000	5380700	8960600
IPI:IPI00119219.2;IPI:IPI00785470.1;IPI:IPI00458208.1	16;9;3	16;9;3	16;9;3	Estradiol 17-beta-dehydrogenase 12;17-beta-hydroxysteroid dehydrogenase 12;3-ketoacyl-CoA reductase;KIK-I	Hsd17b12;Kik1	Isoform 1 of Estradiol 17-beta-dehydrogenase 12;Isoform 2 of Estradiol 17-beta-dehydrogenase 12	1.1638	1.3629	0.23174	0.18306	15.133	41	0.22157	283840000	121450000	162390000
IPI:IPI00761873.1;IPI:IPI00125222.3	2;2	2;2	2;2	Mcm3ap protein;80 kDa MCM3-associated protein;Protein GANP	Mcm3ap;Ganp;Map80	Minichromosome maintenance deficient 3 (S. cerevisiae) associated protein, isoform CRA_b;80 kDa MCM3-associated protein	1.0865	1.3622	0.23209	0.25401	30.24	2	1	4167300	1964600	2202700
IPI:IPI00129479.3	4	4	4	Phosphatidylinositol-5-phosphate 4-kinase type-2 gamma;Phosphatidylinositol-5-phosphate 4-kinase type II gamma	Pip4k2c;Pip5k2c	Phosphatidylinositol-5-phosphate 4-kinase type-2 gamma	1.1102	1.3613	0.23259	0.22499	3.3907	3	1	10120000	4776400	5343200
IPI:IPI00828275.2;IPI:IPI00857506.1;IPI:IPI00172036.1;IPI:IPI00857620.1;IPI:IPI00831304.1	2;2;2;2;2	2;2;2;2;2	2;2;2;2;2	Small EDRK-rich factor 2;4F5rel	Serf2;RP23-433P19.10-004;RP23-433P19.10-003	Small EDRK-rich factor 2;7 kDa protein;Small EDRK-rich factor 2;5 kDa protein;Small EDRK-rich factor 2	1.1978	1.3586	0.23399	0.25565	1.1479	2	1	1075000	483250	591760
IPI:IPI00330063.6;IPI:IPI00877182.1;IPI:IPI00848950.1;IPI:IPI00653841.1;IPI:IPI00474253.1	9;9;8;6;2	7;7;6;5;1	7;7;6;5;1	F-actin-capping protein subunit alpha-1;CapZ alpha-1;Putative uncharacterized protein	Capza1;Cappa1	F-actin-capping protein subunit alpha-1;F-actin capping protein alpha-1 subunit;similar to Capping protein (actin filament) muscle Z-line, alpha 1;Putative uncharacterized protein	1.1096	1.3581	0.23431	0.18596	5.326	20	0.57551	203320000	89543000	113780000
IPI:IPI00118832.1;IPI:IPI00857686.1;IPI:IPI00857436.1;IPI:IPI00856287.1	4;1;1;1	4;1;1;1	4;1;1;1	Endoplasmic reticulum protein ERp29	Erp29	Endoplasmic reticulum protein ERp29	1.2297	1.3512	0.23799	0.21315	19.102	6	1	27498000	11512000	15986000
IPI:IPI00111271.1	15	15	15	Signal recognition particle receptor subunit beta	Srprb	Signal recognition particle receptor subunit beta	1.1491	1.3508	0.23821	0.19038	14.437	26	0.20095	114220000	53824000	60396000
IPI:IPI00126115.1;IPI:IPI00278561.1;IPI:IPI00653231.1	7;6;6	6;5;5	6;5;5	Sideroflexin-3;Putative uncharacterized protein	Sfxn3	Isoform 1 of Sideroflexin-3;Isoform 2 of Sideroflexin-3;Putative uncharacterized protein	1.1423	1.3502	0.23856	0.28916	10.922	9	0.75995	68621000	28358000	40263000
IPI:IPI00135366.1;IPI:IPI00654978.1;IPI:IPI00882037.1	2;2;2	2;2;2	2;2;2	Apoptotic protease-activating factor 1	Apaf1	Isoform 1 of Apoptotic protease-activating factor 1;Isoform 2 of Apoptotic protease-activating factor 1;140 kDa protein	1.1186	1.3494	0.23901	0.2501	12.832	2	1	13100000	5504700	7595700
IPI:IPI00556839.2;IPI:IPI00831134.1;IPI:IPI00108171.3	3;3;2	3;3;2	1;1;1	MAD homolog 1 (Drosophila);Putative uncharacterized protein;Mothers against decapentaplegic homolog 1;Mothers-against-DPP-related 1;SMAD 1;Dwarfin-A	Smad1;Madh1;Madr1	Putative uncharacterized protein;Putative uncharacterized protein;Mothers against decapentaplegic homolog 1	1.08	1.3488	0.23931	0.25042	15.954	5	1	15434000	6435600	8998500
IPI:IPI00308498.1	14	14	14	Caspase-3;Apopain;Cysteine protease CPP32;Yama protein;SREBP cleavage activity 1;LICE;Caspase-3 subunit p17;Caspase-3 subunit p12	Casp3;Cpp32	Caspase-3	1.104	1.3475	0.24002	0.19244	12.66	34	0.054248	140460000	63708000	76750000
IPI:IPI00458573.2;IPI:IPI00652918.1;IPI:IPI00110027.1	3;2;1	3;2;1	3;2;1	Leucine zipper transcription factor-like protein 1;Putative uncharacterized protein	Lztfl1	Leucine zipper transcription factor-like protein 1;Putative uncharacterized protein (Fragment)	1.0991	1.3468	0.24039	0.23247	10.507	4	1	10662000	4216800	6445000
IPI:IPI00468380.4;IPI:IPI00119762.4;IPI:IPI00856810.1;IPI:IPI00761729.1	2;2;2;2	2;2;2;2	2;2;2;2	Serine/threonine-protein kinase DCLK1;Doublecortin-like and CAM kinase-like 1;Doublecortin-like protein;Double cortin and calcium/calmodulin-dependent protein kinase-like 1, isoform CRA_c;Putative uncharacterized protein	Dclk1;Dcamkl1;Dclk;Dcl;mCG_126612	Isoform 1 of Serine/threonine-protein kinase DCLK1;Double cortin and calcium/calmodulin-dependent protein kinase-like 1, isoform CRA_c;Putative uncharacterized protein;Isoform 2 of Serine/threonine-protein kinase DCLK1	1.2322	1.3461	0.24081	0.252	20.695	3	1	20285000	8373000	11912000
IPI:IPI00649267.5;IPI:IPI00929837.1;IPI:IPI00648995.1;IPI:IPI00649259.1	9;9;5;2	9;9;5;2	9;9;5;2	Hepatocyte growth factor-regulated tyrosine kinase substrate;HGF-regulated tyrosine kinase substrate	Hgs;Hrs;RP23-82I5.13-002;RP23-82I5.13-005	Hepatocyte growth factor-regulated tyrosine kinase substrate;HGF-regulated tyrosine kinase substrate isoform 1;HGF-regulated tyrosine kinase substrate	1.0787	1.346	0.24085	0.29139	29.437	16	0.0213	49183000	22928000	26255000
IPI:IPI00653921.2;IPI:IPI00308324.2;IPI:IPI00271835.2	27;25;17	14;12;5	14;12;5	Putative uncharacterized protein;Radixin;ESP10;Rdx protein	Rdx	radixin isoform a;Radixin;radixin isoform b	1.1138	1.3453	0.24125	0.19384	55.07	21	0.60857	101970000	48202000	53771000
IPI:IPI00403929.4;IPI:IPI00113248.1;IPI:IPI00775965.1;IPI:IPI00121071.5;IPI:IPI00911164.1;IPI:IPI00315334.5;IPI:IPI00605942.2;IPI:IPI00134941.1	3;3;3;3;3;3;3;3	2;2;2;2;2;2;2;2	2;2;2;2;2;2;2;2	Hras1 protein;GTPase KRas;K-Ras 2;Ki-Ras;c-K-ras;c-Ki-ras;GTPase KRas, N-terminally processed;GTPase NRas;Transforming protein N-Ras;GTPase HRas;Transforming protein p21;p21ras;H-Ras-1;c-H-ras;GTPase HRas, N-terminally processed;HRAS1;C-Ha-ras p21 protein;Harvey rat sarcoma virus oncogene 1, isoform CRA_b;Putative uncharacterized protein;Harvey rat sarcoma virus oncogene 1, isoform CRA_a	Hras1;Kras;Kras2;Nras;Hras;c-Ha-ras;mCG_22575	Hras1 protein (Fragment);Isoform 2A of GTPase KRas;GTPase NRas;GTPase HRas;Harvey rat sarcoma virus oncogene 1 isoform 1;neuroblastoma ras oncogene;Harvey rat sarcoma virus oncogene 1 isoform 2;Isoform 2B of GTPase KRas	1.1079	1.3453	0.24122	0.26187	27.941	2	1	3107800	1138000	1969800
IPI:IPI00229601.6	5	5	5	Fibronectin type III domain-containing protein 3B;Factor for adipocyte differentiation 104;HCV NS5A-binding protein 37	Fndc3b;Fad104;Kiaa4164;Ns5abp37	Fibronectin type III domain-containing protein 3B	1.0687	1.3449	0.24148	0.25271	23.36	9	0.7822	16557000	7468900	9088400
IPI:IPI00890117.1;IPI:IPI00848816.1;IPI:IPI00407543.2;IPI:IPI00409405.2	28;24;23;22	28;24;23;22	23;19;18;17	Cofilin-1;Cofilin, non-muscle isoform;Putative uncharacterized protein	Cfl1	Cofilin-1;similar to Cofilin-1;Putative uncharacterized protein;similar to Cofilin-1 (Cofilin, non-muscle isoform) isoform 1	1.1736	1.3446	0.24162	0.21246	18.466	86	0.71067	947060000	333520000	613540000
IPI:IPI00271951.5	44	43	43	Protein disulfide-isomerase A4;Protein ERp-72	Pdia4;Cai;Erp72	protein disulfide isomerase A4	1.0914	1.3405	0.24388	0.21484	16.3	139	0.73859	1191700000	536450000	655250000
IPI:IPI00555059.2;IPI:IPI00758024.1;IPI:IPI00754071.1;IPI:IPI00404031.1;IPI:IPI00756385.1;IPI:IPI00221454.1	12;12;9;8;4;2	12;12;9;8;4;2	12;12;9;8;4;2	Peroxiredoxin-6;Antioxidant protein 2;1-Cys peroxiredoxin;Acidic calcium-independent phospholipase A2;Non-selenium glutathione peroxidase;MKIAA0106 protein;Putative uncharacterized protein	Prdx6;Aop2;Ltw4;Prdx5;mKIAA0106	Peroxiredoxin-6;Putative uncharacterized protein;22 kDa protein;Putative uncharacterized protein	1.1124	1.3397	0.24432	0.19735	17.659	35	0.36625	135520000	61669000	73852000
IPI:IPI00762331.2;IPI:IPI00890280.1;IPI:IPI00408265.3;IPI:IPI00828500.1;IPI:IPI00817022.1;IPI:IPI00756391.3;IPI:IPI00750528.1	3;3;3;3;3;3;1	3;3;3;3;3;3;1	3;3;3;3;3;3;1	Cordon-bleu protein-like 1;Cobl-related protein 1;Cobl-like 1	Cobll1;Coblr1;Kiaa0977;RP23-286N21.1-001;RP23-286N21.1-002	Isoform 1 of Cordon-bleu protein-like 1;Cobl-like 1;Isoform 2 of Cordon-bleu protein-like 1;Cobl-like 1 isoform 1;Isoform 4 of Cordon-bleu protein-like 1;Isoform 3 of Cordon-bleu protein-like 1	1.0277	1.3386	0.24495	0.26506	4.8175	3	1	5945700	2635300	3310400
IPI:IPI00121322.2;IPI:IPI00882287.1	5;5	5;5	5;5	Electron transfer flavoprotein-ubiquinone oxidoreductase, mitochondrial;Electron-transferring-flavoprotein dehydrogenase;Etfdh protein	Etfdh	Electron transfer flavoprotein-ubiquinone oxidoreductase, mitochondrial;Etfdh protein	1.0725	1.3349	0.247	0.23882	5.2243	5	1.0496	11979000	5630900	6348200
IPI:IPI00132608.1	2	2	2	HIG1 domain family member 2A	Higd2a	HIG1 domain family member 2A	1.1822	1.3325	0.24836	0.26798	9.7609	4	1	5258200	2240600	3017600
IPI:IPI00317289.8;IPI:IPI00556688.1	9;8	9;8	9;8	Dynactin subunit 4;Dynactin subunit p62	Dctn4	Isoform 2 of Dynactin subunit 4;Isoform 1 of Dynactin subunit 4	1.0927	1.3325	0.24837	0.2987	18.353	10	0.43285	71737000	32095000	39642000
IPI:IPI00625248.3;IPI:IPI00115085.1;IPI:IPI00473176.1	3;2;2	3;2;2	3;2;2	Putative uncharacterized protein;Inositol monophosphatase;Inositol-1(or 4)-monophosphatase;Lithium-sensitive myo-inositol monophosphatase A1;Impa1 protein	Impa1	Putative uncharacterized protein;Inositol monophosphatase;Impa1 protein	1.1395	1.3321	0.24861	0.22323	12.509	6	1	27630000	11860000	15770000
IPI:IPI00130992.1;IPI:IPI00830335.1;IPI:IPI00830214.1	3;3;1	3;3;1	3;3;1	Calpain small subunit 1;Calcium-dependent protease small subunit 1;Calcium-dependent protease small subunit;Calpain regulatory subunit;Calcium-activated neutral proteinase small subunit	Capns1;Capn4	Calpain small subunit 1;25 kDa protein	1.0809	1.3315	0.24892	0.22352	15.974	7	1	35886000	15533000	20353000
IPI:IPI00224237.6;IPI:IPI00762305.2;IPI:IPI00928166.1	6;3;1	6;3;1	6;3;1	Transmembrane and TPR repeat-containing protein 3	Tmtc3	Isoform 1 of Transmembrane and TPR repeat-containing protein 3;Isoform 2 of Transmembrane and TPR repeat-containing protein 3	1.1187	1.3315	0.24894	0.22354	10.467	15	0.356	44396000	19750000	24646000
IPI:IPI00119945.1	13	13	13	Nitrilase homolog 2	Nit2;D16Ertd502e	Nitrilase homolog 2	1.1059	1.3289	0.25038	0.22492	14.137	17	0.51713	40897000	18146000	22751000
IPI:IPI00126635.1	11	11	11	Isocitrate dehydrogenase 3 (NAD+) beta;Tumor-related protein	Idh3b;RP23-20A6.5-001;mCG_9915	Tumor-related protein	1.204	1.3281	0.25086	0.20487	14.532	22	0.5334	219360000	93569000	125790000
IPI:IPI00129178.1	20	20	20	Ornithine aminotransferase, mitochondrial;Ornithine--oxo-acid aminotransferase	Oat	Ornithine aminotransferase, mitochondrial	1.1513	1.3278	0.251	0.22238	15.563	51	0.069921	660090000	285790000	374300000
IPI:IPI00331507.9;IPI:IPI00886393.1;IPI:IPI00462630.1;IPI:IPI00885887.1	7;5;4;1	7;5;4;1	7;5;4;1	Cullin-5;Putative uncharacterized protein;Cul5 protein	Cul5	cullin 5 isoform 1;cullin 5 isoform 2;Cul5 protein	1.0838	1.3269	0.25152	0.30176	22.394	9	1	52624000	24752000	27873000
IPI:IPI00319111.3;IPI:IPI00831418.1;IPI:IPI00830621.1	4;3;1	4;3;1	4;3;1	Succinate dehydrogenase cytochrome b560 subunit, mitochondrial;Integral membrane protein CII-3;QPs-1	Sdhc	Succinate dehydrogenase cytochrome b560 subunit, mitochondrial;15 kDa protein	1.0961	1.3256	0.25227	0.22671	16.984	13	1	37838000	17138000	20700000
IPI:IPI00113362.2	11	11	11	Crk-like protein	Crkl;Crkol	Crk-like protein	1.0529	1.3246	0.25285	0.30304	11.823	20	0.65003	50547000	23655000	26892000
IPI:IPI00223987.1	15	15	15	Leucyl-cystinyl aminopeptidase;Oxytocinase	Lnpep	Leucyl-cystinyl aminopeptidase	1.1072	1.3241	0.25311	0.3033	14.476	22	0.27136	59450000	26443000	33006000
IPI:IPI00130589.8;IPI:IPI00135857.3;IPI:IPI00458744.1	10;6;1	10;6;1	10;6;1	Superoxide dismutase [Cu-Zn]	Sod1	Superoxide dismutase [Cu-Zn];hypothetical protein isoform 4	1.0606	1.3236	0.25343	0.20785	10.689	27	0.098401	154450000	70513000	83941000
IPI:IPI00938437.1;IPI:IPI00331490.5	6;6	6;6	6;6	Aldo-keto reductase family 7, member A5 (Aflatoxin aldehyde reductase);Aflatoxin B1 aldehyde reductase member 2	Akr7a5;RP23-247I1.5-001;Akr7a2;Afar	Aldo-keto reductase family 7, member A5;Aflatoxin B1 aldehyde reductase member 2	1.0639	1.3227	0.25392	0.30408	13.063	13	0.87174	88577000	40715000	47862000
IPI:IPI00918423.1;IPI:IPI00462727.5;IPI:IPI00918351.1;IPI:IPI00648376.1;IPI:IPI00653473.1	7;7;7;7;3	7;7;7;7;3	5;5;5;5;2	Kinesin family member 1C;Kinesin-like protein KIF1C	Kif1c;DN-199E5.2-001;DN-199E5.2-002;RP23-326P7.10-002	Kinesin family member 1C;Kinesin-like protein KIF1C;Kinesin family member 1C;Kinesin family member 1C	1.0537	1.3223	0.2542	0.26612	28.071	9	0.87905	21405000	9031100	12374000
IPI:IPI00121788.1;IPI:IPI00648615.3;IPI:IPI00648105.1;IPI:IPI00848536.1;IPI:IPI00605254.5;IPI:IPI00649645.1	12;12;12;10;10;6	12;12;12;10;10;6	11;11;11;9;9;6	Peroxiredoxin-1;Thioredoxin peroxidase 2;Thioredoxin-dependent peroxide reductase 2;Osteoblast-specific factor 3;Macrophage 23 kDa stress protein;Peroxiredoxin 1	Prdx1;Msp23;Paga;Tdpx2;RP23-177C18.2-006;RP23-177C18.2-004;RP23-177C18.2-002	Peroxiredoxin-1;Peroxiredoxin 1;Peroxiredoxin 1;similar to MSP23 isoform 1;similar to MSP23 isoform 2;Peroxiredoxin 1	1.0811	1.3216	0.2546	0.20921	13.776	49	0.58682	268470000	127000000	141480000
IPI:IPI00125270.1;IPI:IPI00420803.4;IPI:IPI00464104.3;IPI:IPI00857711.1	4;3;3;3	4;3;3;3	3;2;2;2	TSC22 domain family protein 1;Transforming growth factor beta-1-induced transcript 4 protein;Regulatory protein TSC-22;TGFB-stimulated clone 22 homolog;TSC22-related inducible leucine zipper 1b	Tsc22d1;Kiaa1994;Tgfb1i4;Tilz1b;Tsc22	Isoform 2 of TSC22 domain family protein 1;Isoform 1 of TSC22 domain family protein 1;Isoform 3 of TSC22 domain family protein 1;11 kDa protein	1.1197	1.3214	0.25468	0.22901	10.511	7	1	35251000	15738000	19513000
IPI:IPI00223443.1;IPI:IPI00223444.1;IPI:IPI00759870.1	6;6;6	6;6;6	1;1;1	Heterogeneous nuclear ribonucleoproteins C1/C2;hnRNP C1 / hnRNP C2	Hnrnpc;Hnrpc	Isoform C1 of Heterogeneous nuclear ribonucleoproteins C1/C2;Isoform 3 of Heterogeneous nuclear ribonucleoproteins C1/C2;Isoform 4 of Heterogeneous nuclear ribonucleoproteins C1/C2	1.0712	1.3214	0.25469	0.2093	16.739	23	0.3965	102220000	49149000	53068000
IPI:IPI00230754.5;IPI:IPI00648357.1;IPI:IPI00648119.1	10;6;3	10;6;3	10;6;3	Mitochondrial 2-oxoglutarate/malate carrier protein;Solute carrier family 25 member 11;Solute carrier family 25 (Mitochondrial carrier; oxoglutarate carrier), member 11	Slc25a11;DN-183N8.13-002;RP23-326P7.2-002	Mitochondrial 2-oxoglutarate/malate carrier protein;Solute carrier family 25 (Mitochondrial carrier	1.1476	1.3212	0.25483	0.30496	10.983	19	0.90736	58014000	26939000	31075000
IPI:IPI00261188.6	3	3	3	Interferon-induced 35 kDa protein homolog;IFP 35	Ifi35	Interferon-induced 35 kDa protein homolog	1.0754	1.3211	0.25489	0.2292	7.7052	4	1	41296000	19289000	22007000
IPI:IPI00120915.2;IPI:IPI00649890.2;IPI:IPI00649435.2;IPI:IPI00648039.1;IPI:IPI00133735.2;IPI:IPI00882110.1;IPI:IPI00880583.1;IPI:IPI00880681.1	2;2;2;2;1;1;1;1	2;2;2;2;1;1;1;1	2;2;2;2;1;1;1;1	UPF0587 protein C1orf123 homolog;Novel protein (0610037L13Rik)	0610037L13Rik;RP23-40G2.3;RP23-40G2.3-003;RP23-40G2.3-007;RP23-40G2.3-013;RP23-40G2.3-002;mCG_17970;RP23-40G2.3-006;RP23-40G2.3-005	Isoform 3 of UPF0587 protein C1orf123 homolog;Novel protein;Isoform 1 of UPF0587 protein C1orf123 homolog;Novel protein;Isoform 2 of UPF0587 protein C1orf123 homolog;Novel protein;Novel protein;13 kDa protein	1.132	1.3201	0.25545	0.24694	9.3002	3	1	8277900	3659900	4618000
IPI:IPI00135277.1;IPI:IPI00875409.1	3;1	3;1	3;1	Putative hydrolase RBBP9;Retinoblastoma-binding protein 9;B5T overexpressed gene protein	Rbbp9;Bog	Putative hydrolase RBBP9	1.1219	1.3201	0.25547	0.24696	7.3447	4	1	8217800	3707100	4510800
IPI:IPI00225249.2;IPI:IPI00720208.1;IPI:IPI00720126.1	2;2;2	2;2;2	2;2;2	Cleavage and polyadenylation specificity factor subunit 7	Cpsf7	Isoform 1 of Cleavage and polyadenylation specificity factor subunit 7;Isoform 2 of Cleavage and polyadenylation specificity factor subunit 7;Isoform 3 of Cleavage and polyadenylation specificity factor subunit 7	1.0817	1.32	0.25553	0.24701	10.388	5	1	12084000	4570800	7513000
IPI:IPI00849604.1;IPI:IPI00752092.3;IPI:IPI00316951.2;IPI:IPI00785543.1;IPI:IPI00881847.1;IPI:IPI00880537.1;IPI:IPI00882278.1	2;2;2;2;2;2;1	2;2;2;2;2;2;1	2;2;2;2;2;2;1	DCN1-like protein 1;Defective in cullin neddylation protein 1-like protein 1;DCUN1 domain-containing protein 1;Testis-specific protein 3;Putative uncharacterized protein	Dcun1d1;Dcun1l1;Rp42;Tes3	similar to RP42;DCN1-like protein 1;testis derived transcript 3;28 kDa protein;26 kDa protein;25 kDa protein;13 kDa protein	1.0779	1.3199	0.25557	0.24706	4.9749	3	1	6487000	2810300	3676600
IPI:IPI00117978.1;IPI:IPI00880392.1	10;1	10;1	10;1	Cytochrome c oxidase subunit 4 isoform 1, mitochondrial;Cytochrome c oxidase subunit IV isoform 1;Cytochrome c oxidase polypeptide IV	Cox4i1;Cox4;Cox4a	Cytochrome c oxidase subunit 4 isoform 1, mitochondrial	1.0663	1.3197	0.25568	0.21045	39.905	19	0.80277	153040000	71825000	81217000
IPI:IPI00229990.7;IPI:IPI00903368.1	4;2	4;2	4;2	Striatin-3;Cell-cycle autoantigen SG2NA;S/G2 antigen;Striatin-3 35 kDa variant	Strn3;Gs2na;Sg2na	Striatin-3;Striatin-3 35 kDa variant	1.076	1.3179	0.25672	0.23095	10.062	5	1	36719000	16660000	20060000
IPI:IPI00118447.1;IPI:IPI00757181.1;IPI:IPI00751607.1	4;4;4	4;4;4	4;4;4	Transcriptional activator protein Pur-alpha;Purine-rich single-stranded DNA-binding protein alpha	Pura	Transcriptional activator protein Pur-alpha;similar to hCG45299 isoform 3;similar to hCG45299 isoform 2	1.1499	1.3177	0.25682	0.30689	7.6804	5	1	62036000	27561000	34475000
IPI:IPI00828306.2;IPI:IPI00604947.5;IPI:IPI00605176.4;IPI:IPI00653391.3;IPI:IPI00776209.1;IPI:IPI00762436.2	7;7;3;2;2;2	7;7;3;2;2;2	4;4;1;0;0;0	Triple functional domain protein	Trio	similar to Triple functional domain protein isoform 5;triple functional domain	1.1623	1.3176	0.25691	0.23114	48.203	11	0.2002	39984000	15596000	24387000
IPI:IPI00131056.1	11	10	10	Insulin-like growth factor 2 mRNA-binding protein 1;IGF-II mRNA-binding protein 1;Coding region determinant-binding protein;VICKZ family member 1	Igf2bp1;Vickz1	Insulin-like growth factor 2 mRNA-binding protein 1	1.0496	1.3163	0.25767	0.21277	10.46	25	0.74951	137090000	63102000	73989000
IPI:IPI00458393.3;IPI:IPI00845575.1	13;7	13;7	13;7	Atlastin-3	Atl3	Isoform 1 of Atlastin-3;Isoform 2 of Atlastin-3	1.0734	1.3157	0.25802	0.22985	14.886	33	0.72081	406810000	182370000	224440000
IPI:IPI00117986.3	3	3	3	Solute carrier family 12 member 9;Potassium-chloride transporter 9;Cation-chloride cotransporter-interacting protein 1	Slc12a9;Cip1;Slc12a8	Solute carrier family 12 member 9	1.0792	1.3151	0.25836	0.2765	6.0619	2	1	2571100	1220400	1350700
IPI:IPI00817029.1;IPI:IPI00111821.6	5;5	5;5	5;5	Nuclear protein NP60	Np60	cytokine-like nuclear factor n-pac isoform 1;Nuclear protein NP60	1.0308	1.315	0.25839	0.27054	80.402	6	0.3496	22034000	9759400	12275000
IPI:IPI00761713.2;IPI:IPI00461514.4;IPI:IPI00134534.2;IPI:IPI00874970.1;IPI:IPI00875901.1;IPI:IPI00876549.1;IPI:IPI00875277.1;IPI:IPI00876167.1;IPI:IPI00876432.1;IPI:IPI00114642.4;IPI:IPI00265768.3;IPI:IPI00554853.3;IPI:IPI00648991.1;IPI:IPI00874492.1;IPI:IPI00874654.1;IPI:IPI00875523.1;IPI:IPI00876550.1;IPI:IPI00282269.9;IPI:IPI00227930.3;IPI:IPI00348270.3;IPI:IPI00282266.3;IPI:IPI00229539.2;IPI…	10;10;10;10;10;10;10;10;10;10;10;10;10;9;9;9;9;9;9;9;9;8;8;8;7;5;3;2	10;10;10;10;10;10;10;10;10;10;10;10;10;9;9;9;9;9;9;9;9;8;8;8;7;5;3;2	10;10;10;10;10;10;10;10;10;10;10;10;10;9;9;9;9;9;9;9;9;8;8;8;7;5;3;2	Histone H2B type 1-P;Histone H2B;Histone H2B type 1-F/J/L;H2B 291A;Histone H2B type 1-K;Histone H2B type 1-B;h2B-143;Histone H2B type 1-M;H2B 291B;Histone H2B type 1-H;h2B-221;Histone H2B type 2-B;H2b 616;Histone H2B type 1-C/E/G;Histone H2B type 3-B;Histone H2B type 1-A;Histone H2B, testis;Testis-specific histone H2B;Histone H2B type 3-A;Histone H2B type 2-E;H2b 613	Hist1h2bp;Hist1h2bc;LOC665622;OTTMUSG00000013203;mCG_50238;Hist1h2bb;Hist1h2bf;H2b-f;Hist1h2bj;H2b-j;Hist1h2bl;H2b-l;Hist1h2bn;H2b-n;Hist1h2bk;Hist1h2bm;Hist1h2bh;Hist2h2bb;Hist1h2be;Hist1h2bg;Hist3h2bb;Hist1h2ba;Th2b;Hist3h2ba;Hist2h2be	Isoform 2 of Histone H2B type 1-P;Histone H2B;Histone H2B;15 kDa protein;15 kDa protein;15 kDa protein;14 kDa protein;14 kDa protein;14 kDa protein;Histone H2B type 1-F/J/L;Histone H2B type 1-K;Histone H2B type 1-B;Isoform 1 of Histone H2B type 1-P;15 kDa	1.1061	1.3144	0.25873	0.23061	13.147	54	0.75142	1142400000	518620000	623820000
IPI:IPI00283736.3;IPI:IPI00122635.2	3;2	3;2	3;2	Cyclin-dependent kinase inhibitor 2A, isoforms 1/2;Cyclin-dependent kinase 4 inhibitor A;p16-INK4a	Cdkn2a;P16ink4a	Isoform 1 of Cyclin-dependent kinase inhibitor 2A, isoforms 1/2;Isoform 2 of Cyclin-dependent kinase inhibitor 2A, isoforms 1/2	1.0352	1.3144	0.25876	0.25012	13.425	4	1	6285800	3318000	2967800
IPI:IPI00319270.2;IPI:IPI00666574.1	16;10	16;10	16;10	Mannose-6-phosphate receptor-binding protein 1;Cargo selection protein TIP47;TIP47 protein isoform 2	M6prbp1;Tip47	Mannose-6-phosphate receptor-binding protein 1;TIP47 protein isoform 2	1.1418	1.314	0.25898	0.23088	43.158	42	0.53486	429840000	194040000	235800000
IPI:IPI00420136.2;IPI:IPI00857621.1;IPI:IPI00555150.2;IPI:IPI00857793.1	12;11;10;10	12;11;10;10	12;11;10;10	Putative uncharacterized protein;Sorting nexin 3;Sorting nexin 3, isoform CRA_b;Sorting nexin-3;SDP3 protein	Snx3;mCG_121767	sorting nexin 3;16 kDa protein;Sorting nexin-3;15 kDa protein	1.0914	1.3136	0.25919	0.23331	15.349	13	0.095157	43394000	19880000	23514000
IPI:IPI00874728.1	20	17	4	Tropomyosin beta chain;Tropomyosin-2;Beta-tropomyosin	Tpm2;Tpm-2	Isoform 2 of Tropomyosin beta chain	1.0671	1.3132	0.25944	0.23137	23.717	50	0.039655	312340000	136740000	175590000
IPI:IPI00828355.1	2	2	2	Formin-1;Limb deformity protein	Fmn1;Fmn;Ld	Isoform 5 of Formin-1	1.0695	1.3123	0.25999	0.25131	44.539	2	1	7562400	3551900	4010500
IPI:IPI00420509.2;IPI:IPI00882164.1;IPI:IPI00652582.1;IPI:IPI00467225.4;IPI:IPI00626079.4;IPI:IPI00345373.4;IPI:IPI00403559.5;IPI:IPI00849114.1;IPI:IPI00876280.1	5;4;4;2;2;1;1;1;1	5;4;4;2;2;1;1;1;1	5;4;4;2;2;1;1;1;1	Formin-like protein 3	Fmnl3;Kiaa2014	Isoform 1 of Formin-like protein 3;117 kDa protein;Isoform 2 of Formin-like protein 3	1.0459	1.3117	0.26033	0.25163	15.188	5	1	12431000	5859200	6572300
IPI:IPI00849047.1	14	14	2			similar to heterogeneous nuclear ribonucleoprotein U-like 2	1.0979	1.3115	0.26048	0.21604	16.38	22	0.51713	132630000	59439000	73189000
IPI:IPI00120684.2	3	3	3	Apoptosis regulator BAX	Bax	Apoptosis regulator BAX	1.0925	1.3114	0.26054	0.27835	12.57	4	1	5233900	2405100	2828800
IPI:IPI00154004.1;IPI:IPI00928020.1;IPI:IPI00928217.1	12;11;4	12;11;4	12;11;4	Ubiquitin thioesterase OTUB1;Otubain-1;OTU domain-containing ubiquitin aldehyde-binding protein 1;Ubiquitin-specific-processing protease OTUB1;Deubiquitinating enzyme OTUB1	Otub1	Ubiquitin thioesterase OTUB1;28 kDa protein	1.0535	1.3108	0.26084	0.23286	10.84	54	0.72919	474880000	220080000	254800000
IPI:IPI00850922.1;IPI:IPI00227871.4;IPI:IPI00759928.1	2;2;1	2;2;1	2;2;1	Interferon-induced very large GTPase 1;Very large-inducible GTPase-1	Gvin1	Interferon-induced very large GTPase 1;very large inducible GTPase 1;hypothetical protein LOC77700	1.0601	1.3108	0.26089	0.27865	87.564	2	1	3289900	1636100	1653700
IPI:IPI00154047.1;IPI:IPI00885424.1	4;3	4;3	4;3	3-hydroxyisobutyryl-CoA hydrolase, mitochondrial;3-hydroxyisobutyryl-coenzyme A hydrolase	Hibch	3-hydroxyisobutyryl-CoA hydrolase, mitochondrial;35 kDa protein	1.0637	1.3108	0.26085	0.23489	13.567	7	1	38857000	17713000	21143000
IPI:IPI00133218.3;IPI:IPI00124610.1;IPI:IPI00885811.1	4;2;2	4;2;2	4;2;2	ADP-ribosylation factor-like protein 8B;ADP-ribosylation factor-like protein 10C;Novel small G protein indispensable for equal chromosome segregation 1;ADP-ribosylation factor-like protein 8A;ADP-ribosylation factor-like protein 10B;Novel small G protein indispensable for equal chromosome segregation 2	Arl8b;Arl10c;Gie1;Arl8a;Arl10b;Gie2	ADP-ribosylation factor-like protein 8B;ADP-ribosylation factor-like protein 8A;Protein	1.0278	1.3101	0.26128	0.31118	19.966	19	1	80557000	36999000	43558000
IPI:IPI00321577.3	2	2	2	Selenoprotein O	Selo	Selenoprotein O	1.0417	1.3072	0.26298	0.28042	3.5855	2	1	4070500	1554500	2516000
IPI:IPI00831049.1	8	8	8	UPF0681 protein KIAA1033	Kiaa1033	UPF0681 protein KIAA1033	1.0489	1.307	0.26309	0.31292	12.48	15	0.010738	56178000	26606000	29572000
IPI:IPI00230005.3;IPI:IPI00227900.1;IPI:IPI00742329.1;IPI:IPI00742438.1;IPI:IPI00742400.1	8;7;5;5;5	8;7;5;5;5	3;2;0;0;0	cAMP-dependent protein kinase catalytic subunit alpha;cAMP-dependent protein kinase catalytic subunit beta	Prkaca;Pkaca;Prkacb;Pkacb	Isoform 1 of cAMP-dependent protein kinase catalytic subunit alpha;Isoform 2 of cAMP-dependent protein kinase catalytic subunit alpha;Isoform 4 of cAMP-dependent protein kinase catalytic subunit beta;Isoform 3 of cAMP-dependent protein kinase catalytic sub	1.0691	1.3068	0.26326	0.2193	17.914	21	0.38512	114010000	50351000	63662000
IPI:IPI00831157.1;IPI:IPI00137503.2;IPI:IPI00319666.1	4;4;4	3;3;3	1;1;1	Nuclear factor 1 X-type;NFI-X;NF-I/X;CCAAT-box-binding transcription factor;TGGCA-binding protein	Nfix	Isoform NFIX3 of Nuclear factor 1 X-type;Isoform NFIX1 of Nuclear factor 1 X-type;Isoform NFIX2 of Nuclear factor 1 X-type	1.1404	1.3066	0.26335	0.27577	9.917	2	1	13125000	5621200	7503900
IPI:IPI00124695.1;IPI:IPI00228044.1;IPI:IPI00850053.1;IPI:IPI00228045.1	8;8;7;7	4;4;3;3	4;4;3;3	Calcium/calmodulin-dependent protein kinase type II gamma chain	Camk2g	Isoform 1 of Calcium/calmodulin-dependent protein kinase type II gamma chain;Isoform 2 of Calcium/calmodulin-dependent protein kinase type II gamma chain;similar to Calcium/calmodulin-dependent protein kinase type II gamma chain;Isoform 3 of Calcium/calmod	1.1237	1.3064	0.26347	0.23739	13.1	5	0.05766	38275000	16385000	21889000
IPI:IPI00109275.1;IPI:IPI00754329.2;IPI:IPI00754831.2	2;1;1	2;1;1	2;1;1	Mitochondrial glutamate carrier 1;Glutamate/H(+) symporter 1;Solute carrier family 25 member 22	Slc25a22;Gc1	Mitochondrial glutamate carrier 1;23 kDa protein;22 kDa protein	0.98418	1.3058	0.26379	0.25496	6.8467	2	1	8323300	4177400	4145800
IPI:IPI00884460.1;IPI:IPI00321446.4;IPI:IPI00122069.1;IPI:IPI00652220.1;IPI:IPI00227898.3;IPI:IPI00757755.1	5;4;2;2;1;1	5;4;2;2;1;1	5;4;2;2;1;1	Prkca protein;Protein kinase C, alpha;Putative uncharacterized protein;Protein kinase C alpha type	Prkca;RP23-145G23.2-001;mCG_140727;Pkca	protein kinase C, alpha;Protein kinase C alpha type	1.1201	1.3042	0.26475	0.23861	10.258	9	0.9494	29911000	15680000	14230000
IPI:IPI00755329.1;IPI:IPI00110852.4;IPI:IPI00672270.1	4;3;3	4;3;3	4;3;3	Translocon-associated protein subunit alpha;Signal sequence receptor subunit alpha;Translocon-associated protein alpha, muscle specific isoform	Ssr1;Trap-alpha	Translocon-associated protein subunit alpha;Translocon-associated protein alpha, muscle specific isoform;similar to translocon-associated protein alpha, muscle specific	1.055	1.3039	0.26494	0.22127	10.612	14	1	148580000	64604000	83974000
IPI:IPI00114254.8	15	15	15	Putative uncharacterized protein	Ttc37;AK129128	tetratricopeptide repeat domain 37	1.0295	1.3032	0.26534	0.31509	18.053	21	0.1143	62142000	29214000	32928000
IPI:IPI00129299.3;IPI:IPI00751146.1	3;2	2;1	2;1	Twinfilin-2;Twinfilin-1-like protein;A6-related protein	Twf2;Ptk9l	Isoform 1 of Twinfilin-2;Isoform 2 of Twinfilin-2	1.0887	1.303	0.2655	0.25659	7.8373	2	1	10914000	5048300	5865400
IPI:IPI00467124.2	2	2	2	Hexaprenyldihydroxybenzoate methyltransferase, mitochondrial;Dihydroxyhexaprenylbenzoate methyltransferase;3,4-dihydroxy-5-hexaprenylbenzoate methyltransferase	Coq3	Hexaprenyldihydroxybenzoate methyltransferase, mitochondrial	1.1152	1.3024	0.26585	0.28286	6.9386	2	1	4765000	2155000	2610000
IPI:IPI00126943.1;IPI:IPI00403229.1;IPI:IPI00473419.1	2;1;1	2;1;1	2;1;1	Serine/threonine-protein kinase 38;NDR1 protein kinase;Nuclear Dbf2-related kinase 1;Putative uncharacterized protein	Stk38;Ndr1	Serine/threonine-protein kinase 38;Putative uncharacterized protein;Putative uncharacterized protein (Fragment)	1.0844	1.3013	0.26649	0.27907	5.7855	3	1	13192000	6128000	7064000
IPI:IPI00396753.2;IPI:IPI00890142.1	2;2	2;2	2;2	Protein FAM171A2	Fam171a2	Isoform 1 of Protein FAM171A2;Isoform 2 of Protein FAM171A2	1.0019	1.3011	0.26664	0.28353	9.4475	2	1	1501200	702060	799090
IPI:IPI00133595.3	2	2	1	Ubiquitin-conjugating enzyme E2 B;Ubiquitin-protein ligase B;Ubiquitin carrier protein B;HR6B;E214K	Ube2b;Rad6b	Ubiquitin-conjugating enzyme E2 B	1.0077	1.301	0.26667	0.31636	6.4477	5	1	49816000	23267000	26549000
IPI:IPI00654388.2;IPI:IPI00785324.1	8;4	8;4	4;4	Leucine-rich repeat flightless-interacting protein 1;LRR FLII-interacting protein 1;FLI-LRR-associated protein 1;H186 FLAP	Lrrfip1;Flap	Isoform 1 of Leucine-rich repeat flightless-interacting protein 1;Isoform 3 of Leucine-rich repeat flightless-interacting protein 1	1.0141	1.2992	0.26778	0.31742	91.255	18	0.73576	87268000	32326000	54942000
IPI:IPI00224626.3;IPI:IPI00874440.1;IPI:IPI00877229.1;IPI:IPI00459494.1	22;22;1;1	21;21;1;1	20;20;0;1	Putative uncharacterized protein;Septin-7;CDC10 protein homolog	Sept7;Cdc10	cell division cycle 10 homolog;Septin-7	1.0997	1.2979	0.26856	0.24113	13.915	83	0.3218	1053800000	470380000	583410000
IPI:IPI00928176.1;IPI:IPI00405699.2;IPI:IPI00460335.1	5;4;4	5;4;4	5;4;4	Aldehyde dehydrogenase 4 family, member A1;Aldehyde dehydrogenase 4 family, member A1, isoform CRA_e;Delta-1-pyrroline-5-carboxylate dehydrogenase, mitochondrial;Aldehyde dehydrogenase family 4 member A1;Aldh4a1 protein	Aldh4a1;RP23-334I5.1-001;mCG_9082	aldehyde dehydrogenase 4A1;Delta-1-pyrroline-5-carboxylate dehydrogenase, mitochondrial;Aldh4a1 protein	1.0463	1.2968	0.26921	0.26016	10.154	6	0.9494	7934400	3368800	4565600
IPI:IPI00109169.1	9	9	9	Isocitrate dehydrogenase [NAD] subunit gamma, mitochondrial;Isocitric dehydrogenase;NAD(+)-specific ICDH	Idh3g	Isocitrate dehydrogenase [NAD] subunit gamma, mitochondrial	1.1124	1.2953	0.27009	0.22734	10.189	16	0.66823	115470000	50851000	64615000
IPI:IPI00121079.3;IPI:IPI00759904.1;IPI:IPI00110885.2	20;20;18	20;20;18	20;20;18	NADH-cytochrome b5 reductase 3;Diaphorase-1;NADH-cytochrome b5 reductase 3 membrane-bound form;NADH-cytochrome b5 reductase 3 soluble form;Putative uncharacterized protein	Cyb5r3;Dia1	Isoform 1 of NADH-cytochrome b5 reductase 3;Isoform 2 of NADH-cytochrome b5 reductase 3;Putative uncharacterized protein	1.0498	1.295	0.27031	0.243	17.926	114	0.18606	1146000000	527180000	618800000
IPI:IPI00467383.2	13	13	13	Cullin-3	Cul3	Cullin-3	1.0228	1.2943	0.27073	0.22809	17.616	22	0.6158	109950000	51400000	58551000
IPI:IPI00856500.2;IPI:IPI00856365.1;IPI:IPI00115663.2;IPI:IPI00857569.2;IPI:IPI00858004.1;IPI:IPI00857105.1;IPI:IPI00857843.1	43;42;41;40;40;13;3	43;42;41;40;40;13;3	43;42;41;40;40;13;3	Putative uncharacterized protein;Dynactin subunit 1;150 kDa dynein-associated polypeptide;DAP-150;p150-glued	Dctn1	Putative uncharacterized protein;Dctn1 protein;Isoform 1 of Dynactin subunit 1;Isoform 2 of Dynactin subunit 1;127 kDa protein	1.0588	1.2939	0.271	0.24374	10.977	83	0.059573	571500000	263560000	307940000
IPI:IPI00553538.3;IPI:IPI00379693.1;IPI:IPI00659000.1;IPI:IPI00886422.1;IPI:IPI00277753.1;IPI:IPI00831580.1	7;6;6;6;5;1	1;0;0;0;0;0	1;0;0;0;0;0	Histone H3.1	Hist1h3a;H3a;Hist1h3g;H3.1-221;H3g;Hist1h3h;H3.1-291;H3h;Hist1h3i;H3.1-I;H3i	Histone H3.1;histone cluster 2, H3c1 isoform 1;predicted gene 12657;15 kDa protein;similar to histone H3	1.1887	1.2939	0.271	0.26188	10.275	3	0.81915	8056600	2668800	5387800
IPI:IPI00222284.4;IPI:IPI00750687.1;IPI:IPI00224181.7	6;6;1	3;3;1	3;3;1	Putative uncharacterized protein	2310005E10Rik	aldo-keto reductase family 1, member B10;33 kDa protein	1.0207	1.2937	0.27107	0.28389	4.386	3	0.2328	21049000	9907700	11142000
IPI:IPI00331710.1;IPI:IPI00759881.1;IPI:IPI00857619.1	7;7;2	7;7;2	7;7;2	Acyl-CoA dehydrogenase family member 9, mitochondrial;Putative uncharacterized protein	Acad9	Acyl-CoA dehydrogenase family member 9, mitochondrial;very-long-chain acyl-CoA dehydrogenase VLCAD homolog	1.0283	1.2935	0.27124	0.32074	15.964	11	0.236	65917000	30681000	35236000
IPI:IPI00110120.2;IPI:IPI00858026.1;IPI:IPI00108427.5	5;5;5	5;5;5	3;3;3	Putative uncharacterized protein;LIM and senescent cell antigen-like domains 1, isoform CRA_c;Lims E protein;LIM and senescent cell antigen-like-containing domain protein 1;Particularly interesting new Cys-His protein 1	Lims1;mCG_19016;Pinch1	LIM and senescent cell antigen-like domains 1, isoform CRA_c;Lims E protein;LIM and senescent cell antigen-like domains 1 isoform D	1.0786	1.2934	0.27126	0.2841	7.5973	6	1.0496	15838000	7172200	8665300
IPI:IPI00123276.1;IPI:IPI00850775.1;IPI:IPI00677139.1;IPI:IPI00875511.1;IPI:IPI00676071.3	3;1;1;1;1	3;1;1;1;1	3;1;1;1;1	MOSC domain-containing protein 2, mitochondrial	Mosc2;Mg87	MOSC domain-containing protein 2, mitochondrial	1.0653	1.2913	0.27257	0.2634	34.853	4	1	8597100	3539000	5058200
IPI:IPI00133277.1;IPI:IPI00830732.1	2;2	2;2	2;2	L antigen family member 3;ITBA2 protein homolog	Lage3;Itba2	L antigen family member 3;12 kDa protein	1.077	1.2906	0.27301	0.26382	16.805	5	1	8961800	4073900	4887900
IPI:IPI00845528.1;IPI:IPI00420870.4	16;15	16;15	16;15	UDP-N-acetylglucosamine--peptide N-acetylglucosaminyltransferase 110 kDa subunit;O-linked N-acetylglucosamine transferase 110 kDa subunit;O-GlcNAc transferase subunit p110	Ogt	Isoform 2 of UDP-N-acetylglucosamine--peptide N-acetylglucosaminyltransferase 110 kDa subunit;Isoform 1 of UDP-N-acetylglucosamine--peptide N-acetylglucosaminyltransferase 110 kDa subunit	1.066	1.2903	0.27314	0.23094	17.004	28	0.62511	130730000	58922000	71804000
IPI:IPI00138190.1;IPI:IPI00420761.3;IPI:IPI00719856.3	14;1;1	14;1;1	14;1;1	Cadherin-11;Osteoblast cadherin;OSF-4	Cdh11;Cad-11	Cadherin-11	1.0701	1.2897	0.2735	0.23137	15.487	29	0.24663	222480000	102650000	119820000
IPI:IPI00468896.7;IPI:IPI00660556.1;IPI:IPI00621975.2	11;11;11	11;11;11	11;11;11	Probable ATP-dependent RNA helicase DDX46;DEAD box protein 46	Ddx46;Kiaa0801	Isoform 1 of Probable ATP-dependent RNA helicase DDX46;Isoform 2 of Probable ATP-dependent RNA helicase DDX46;similar to Probable ATP-dependent RNA helicase DDX46	0.99237	1.2891	0.27387	0.32325	15.159	13	0.25893	48162000	22514000	25648000
IPI:IPI00119203.4;IPI:IPI00649885.3	17;16	17;16	17;16	Very long-chain specific acyl-CoA dehydrogenase, mitochondrial;MVLCAD;Acyl-Coenzyme A dehydrogenase, very long chain	Acadvl;Vlcad;RP23-172M21.11-002	Very long-chain specific acyl-CoA dehydrogenase, mitochondrial;Acyl-Coenzyme A dehydrogenase, very long chain	1.0312	1.2891	0.27388	0.23182	11.543	26	0.33809	205990000	93395000	112600000
IPI:IPI00828969.1;IPI:IPI00653381.3;IPI:IPI00415684.6;IPI:IPI00415685.3;IPI:IPI00467374.1	13;13;9;7;7	13;13;9;7;7	13;13;9;7;7	PDZ and LIM domain protein 5;Enigma homolog;Enigma-like PDZ and LIM domains protein;ENH1;Putative uncharacterized protein	Pdlim5;Enh	Isoform 1 of PDZ and LIM domain protein 5;PDZ and LIM domain 5 isoform ENH1;Isoform 2 of PDZ and LIM domain protein 5;Isoform 3 of PDZ and LIM domain protein 5;Putative uncharacterized protein	1.0417	1.2885	0.27426	0.32362	13.989	25	0.87254	99796000	44501000	55295000
IPI:IPI00554989.3;IPI:IPI00755515.1;IPI:IPI00874996.1	13;7;3	13;7;3	12;6;3	Peptidyl-prolyl cis-trans isomerase A;Cyclophilin A;Cyclosporin A-binding protein;SP18	Ppia	Peptidyl-prolyl cis-trans isomerase;16 kDa protein	1.1159	1.2885	0.27424	0.24722	21.763	116	0.98279	4275600000	1957400000	2318200000
IPI:IPI00154054.1	15	15	15	Acetyl-CoA acetyltransferase, mitochondrial;Acetoacetyl-CoA thiolase	Acat1	Acetyl-CoA acetyltransferase, mitochondrial	1.133	1.2877	0.27477	0.24779	13.496	44	0.22647	349510000	153920000	195590000
IPI:IPI00856379.1;IPI:IPI00221402.7;IPI:IPI00856272.1;IPI:IPI00649880.2;IPI:IPI00858310.1;IPI:IPI00856247.1;IPI:IPI00856415.1;IPI:IPI00133580.1;IPI:IPI00127206.6	30;30;20;20;20;17;15;13;1	30;30;20;20;20;17;15;13;1	28;28;19;19;18;17;15;12;0	Fructose-bisphosphate aldolase;Fructose-bisphosphate aldolase A;Muscle-type aldolase;Aldolase 1	Aldoa;Aldo1;Aldoart1	Fructose-bisphosphate aldolase;Fructose-bisphosphate aldolase A;Fructose-bisphosphate aldolase;Fructose-bisphosphate aldolase;26 kDa protein;21 kDa protein;14 kDa protein	1.1017	1.2868	0.27531	0.24838	16.801	119	0.1404	2160700000	974720000	1186000000
IPI:IPI00121545.1;IPI:IPI00756703.1;IPI:IPI00112312.3;IPI:IPI00475109.1;IPI:IPI00654325.1;IPI:IPI00607988.1;IPI:IPI00468124.1;IPI:IPI00108318.1	4;4;2;2;2;2;1;1	4;4;2;2;2;2;1;1	4;4;2;2;2;2;1;1	Serine/threonine-protein phosphatase 2B catalytic subunit alpha isoform;Calmodulin-dependent calcineurin A subunit alpha isoform;CAM-PRP catalytic subunit;Serine/threonine-protein phosphatase 2B catalytic subunit beta isoform;Calmodulin-dependent calcineurin A subunit beta isoform;Serine/threonine protein phosphatase;Ppp3ca protein	Ppp3ca;Calna;Ppp3cb;Calnb	Isoform 1 of Serine/threonine-protein phosphatase 2B catalytic subunit alpha isoform;Isoform 2 of Serine/threonine-protein phosphatase 2B catalytic subunit alpha isoform;Isoform 2 of Serine/threonine-protein phosphatase 2B catalytic subunit beta isoform;Is	1.0549	1.2857	0.27599	0.28907	7.9176	4	1	12939000	5939500	7000000
IPI:IPI00133928.1	4	4	4	Eukaryotic translation elongation factor 1 epsilon-1;Multisynthetase complex auxiliary component p18;Elongation factor p18	Eef1e1	Eukaryotic translation elongation factor 1 epsilon-1	1.1093	1.285	0.27645	0.26712	12.139	7	1	7224100	3160700	4063300
IPI:IPI00850925.1	2	2	2			similar to hCG1980844	1.0522	1.2847	0.2766	0.29195	41.981	3	1	3119800	1512400	1607400
IPI:IPI00755513.2;IPI:IPI00776164.1;IPI:IPI00135708.1;IPI:IPI00653120.3	12;12;11;8	8;8;7;5	8;8;7;5	Putative uncharacterized protein;Mitogen activated protein kinase kinase 2, isoform CRA_a;Dual specificity mitogen-activated protein kinase kinase 2;ERK activator kinase 2;MAPK/ERK kinase 2	Map2k2;mCG_142349;Mek2;Mkk2;Prkmk2	mitogen activated protein kinase kinase 2;Mitogen activated protein kinase kinase 2, isoform CRA_d;Dual specificity mitogen-activated protein kinase kinase 2;Putative uncharacterized protein	1.0043	1.2837	0.27725	0.23583	13.881	22	0.93123	117610000	55024000	62587000
IPI:IPI00153375.1;IPI:IPI00918759.1;IPI:IPI00919058.1	3;1;1	3;1;1	3;1;1	PDZ and LIM domain protein 2;PDZ-LIM protein mystique	Pdlim2	PDZ and LIM domain protein 2	1.1339	1.2837	0.27721	0.29036	84.38	4	1	15324000	6168900	9155200
IPI:IPI00656325.2;IPI:IPI00876255.1;IPI:IPI00752026.1	14;14;3	14;14;3	14;14;3	Vesicle-fusing ATPase;N-ethylmaleimide-sensitive fusion protein;Vesicular-fusion protein NSF;Suppressor of K(+) transport growth defect 2	Nsf;Skd2	Vesicle-fusing ATPase;83 kDa protein	1.016	1.2822	0.27818	0.32736	17.745	24	0.29551	81781000	40501000	41280000
IPI:IPI00330000.4;IPI:IPI00272033.3	9;9	9;9	2;2	Histone H2A type 2-A;H2a-614;H2a-615;Histone H2A type 2-C;H2a-613B	Hist2h2aa1;Hist2h2aa2;Hist2h2ac;Hist2h2ab	Histone H2A type 2-A;Histone H2A type 2-C	1.0634	1.2821	0.27819	0.25148	14.875	48	0.6059	1302400000	554750000	747690000
IPI:IPI00130344.3	22	22	21	Chloride intracellular channel protein 1;Nuclear chloride ion channel 27	Clic1	Chloride intracellular channel protein 1	1.0859	1.2816	0.27855	0.25186	10.818	92	0.91063	1165500000	508700000	656800000
IPI:IPI00117106.3;IPI:IPI00874729.1;IPI:IPI00885271.1;IPI:IPI00919213.1	2;1;1;1	2;1;1;1	2;1;1;1	UPF0364 protein C6orf211 homolog		Isoform 1 of UPF0364 protein C6orf211 homolog;Isoform 2 of UPF0364 protein C6orf211 homolog;Isoform 4 of UPF0364 protein C6orf211 homolog;Isoform 3 of UPF0364 protein C6orf211 homolog	0.99974	1.2815	0.27862	0.26921	19.383	2	1	6734300	3059300	3675000
IPI:IPI00128778.1;IPI:IPI00122267.3	7;7	7;7	7;7	Endophilin-B1;SH3 domain-containing GRB2-like protein B1	Sh3glb1;Kiaa0491	Isoform 2 of Endophilin-B1;Isoform 1 of Endophilin-B1	1.079	1.2811	0.27883	0.32798	13.997	14	0.54409	48559000	21856000	26704000
IPI:IPI00121224.3	4	4	1	Gamma-aminobutyric acid receptor-associated protein-like 1;GABA(A) receptor-associated protein-like 1;Glandular epithelial cell protein 1	Gabarapl1;Gec1;MNCb-0091	Gamma-aminobutyric acid receptor-associated protein-like 1	1.0355	1.281	0.27889	0.26948	7.7429	4	1	12132000	5865900	6265800
IPI:IPI00111416.1	5	5	5	Syntaxin-12	Stx12	Syntaxin-12	1.0603	1.28	0.27955	0.25277	19.562	7	1	32942000	15530000	17412000
IPI:IPI00316469.4	9	8	8	Dolichyl-diphosphooligosaccharide--protein glycosyltransferase subunit STT3B;Source of immunodominant MHC-associated peptides;B6dom1 antigen	Stt3b;Simp	Dolichyl-diphosphooligosaccharide--protein glycosyltransferase subunit STT3B	1.0876	1.28	0.27954	0.23855	12.93	26	0.6059	140790000	65455000	75334000
IPI:IPI00664442.3;IPI:IPI00225306.2	2;2	2;2	2;2	Sodium bicarbonate cotransporter 3;Solute carrier family 4 member 7	Slc4a7;Nbc3	solute carrier family 4, sodium bicarbonate cotransporter, member 7;Isoform 1 of Sodium bicarbonate cotransporter 3	1.0514	1.2796	0.27976	0.27031	13.403	4	1	7917700	3344500	4573300
IPI:IPI00608091.1;IPI:IPI00420143.1	6;6	6;6	6;6	Ubiquitin carboxyl-terminal hydrolase 47;Ubiquitin thioesterase 47;Ubiquitin-specific-processing protease 47;Deubiquitinating enzyme 47	Usp47	Isoform 1 of Ubiquitin carboxyl-terminal hydrolase 47;Isoform 2 of Ubiquitin carboxyl-terminal hydrolase 47	1.027	1.2787	0.28034	0.25354	9.0467	8	0.87174	42313000	20084000	22229000
IPI:IPI00884486.2;IPI:IPI00310914.1;IPI:IPI00115701.1	15;15;14	15;15;14	15;15;14	Ubiquitin carboxyl-terminal hydrolase;Putative uncharacterized protein;Ubiquitin carboxyl-terminal hydrolase 4;Ubiquitin thioesterase 4;Ubiquitin-specific-processing protease 4;Deubiquitinating enzyme 4;Ubiquitous nuclear protein	Usp4;Unp	ubiquitin specific protease 4;Ubiquitin carboxyl-terminal hydrolase;Ubiquitin carboxyl-terminal hydrolase 4	0.98788	1.2773	0.28119	0.33022	19.785	22	0.24272	96558000	50117000	46440000
IPI:IPI00271869.1;IPI:IPI00380923.3;IPI:IPI00850241.1;IPI:IPI00849694.1;IPI:IPI00850672.1;IPI:IPI00850479.1;IPI:IPI00309844.4;IPI:REV_IPI00131000.1;IPI:IPI00379636.6;IPI:IPI00658327.2	33;13;10;3;3;2;1;1;1;1	2;0;0;0;0;0;0;0;0;0	2;0;0;0;0;0;0;0;0;0			similar to Glyceraldehyde-3-phosphate dehydrogenase	1.1425	1.276	0.28205	0.33104	16.371	7	0.047258	59039000	26563000	32476000
IPI:IPI00118819.1;IPI:IPI00857485.1;IPI:IPI00461010.2;IPI:IPI00928009.1	3;3;3;2	3;3;3;2	3;3;3;2	Platelet-activating factor acetylhydrolase IB subunit gamma;PAF acetylhydrolase 29 kDa subunit;PAF-AH subunit gamma;PAFAH subunit gamma;Putative uncharacterized protein;Platelet-activating factor acetylhydrolase, isoform 1b, alpha1 subunit, isoform CRA_b	Pafah1b3;Pafahg;mCG_7263	Platelet-activating factor acetylhydrolase IB subunit gamma;20 kDa protein;16 kDa protein;Platelet-activating factor acetylhydrolase, isoform 1b, alpha1 subunit, isoform CRA_b	1.0515	1.2754	0.28243	0.27287	4.4775	5	1	8509700	3899200	4610500
IPI:IPI00223861.3;IPI:IPI00279917.2	2;1	2;1	2;1	Peroxisomal N(1)-acetyl-spermine/spermidine oxidase;Polyamine oxidase	Paox;Pao	Isoform 1 of Peroxisomal N(1)-acetyl-spermine/spermidine oxidase;Polyamine oxidase (Exo-N4-amino), isoform CRA_d	1.0562	1.2753	0.28246	0.27291	31.217	2	1	7053600	2977500	4076100
IPI:IPI00229884.1	13	13	8	Serine/threonine-protein kinase PAK 2;p21-activated kinase 2;Gamma-PAK;PAK-2p27;PAK-2p34	Pak2	Serine/threonine-protein kinase PAK 2	1.0597	1.275	0.28267	0.24228	21.455	24	0.97158	214100000	96329000	117780000
IPI:IPI00315879.1;IPI:IPI00462507.1	11;8	11;8	11;8	Cytosolic non-specific dipeptidase;CNDP dipeptidase 2;Glutamate carboxypeptidase-like protein 1;MFLJ00064 protein	Cndp2;Cn2;mFLJ00064	Cytosolic non-specific dipeptidase;MFLJ00064 protein (Fragment)	1.0146	1.2748	0.28281	0.33176	13.011	17	0.95769	86514000	38116000	48398000
IPI:IPI00126172.1	2	2	2	Ester hydrolase C11orf54 homolog		Ester hydrolase C11orf54 homolog	1.0338	1.2738	0.28338	0.25645	7.2306	5	1	40912000	19490000	21421000
IPI:IPI00128867.3	4	4	4	Transcriptional activator protein Pur-beta;Purine-rich element-binding protein B;Vascular actin single-stranded DNA-binding factor 2 p44 component	Purb	Transcriptional activator protein Pur-beta	1.1076	1.2715	0.28485	0.3337	21.704	9	1	84501000	38145000	46355000
IPI:IPI00844763.1;IPI:IPI00119517.3;IPI:IPI00776307.2;IPI:IPI00776341.2;IPI:IPI00890202.1;IPI:IPI00227910.2;IPI:IPI00775782.2;IPI:IPI00775824.2;IPI:IPI00776413.1	10;10;10;10;9;6;5;4;1	10;10;10;10;9;6;5;4;1	10;10;10;10;9;6;5;4;1	Peripheral plasma membrane protein CASK;Calcium/calmodulin-dependent serine protein kinase;Calcium/calmodulin-dependent serine protein kinase (MAGUK family)	Cask;RP23-278L4.1-006	Isoform 1 of Peripheral plasma membrane protein CASK;Isoform 5 of Peripheral plasma membrane protein CASK;Isoform 4 of Peripheral plasma membrane protein CASK;Isoform 3 of Peripheral plasma membrane protein CASK;81 kDa protein;Isoform 2 of Peripheral plasm	1.0658	1.2712	0.28504	0.33388	10.749	12	0.066688	59664000	26534000	33130000
IPI:IPI00654283.1;IPI:IPI00153134.1;IPI:IPI00853971.1	2;2;2	2;2;2	2;2;2	Putative uncharacterized protein;Cyclin-K	Ccnk	cyclin K;Cyclin-K;similar to cyclin K	0.97979	1.2706	0.28541	0.29899	9.8822	3	1	14500000	7463800	7036100
IPI:IPI00551236.3;IPI:IPI00475138.1;IPI:IPI00649157.1;IPI:IPI00648723.1;IPI:IPI00474002.1;IPI:IPI00890167.1;IPI:IPI00277874.4;IPI:IPI00880471.1;IPI:IPI00881962.1;IPI:IPI00130663.1;IPI:IPI00882114.1	13;13;10;10;4;4;4;2;2;2;2	13;13;10;10;4;4;4;2;2;2;2	13;13;10;10;4;4;4;2;2;2;2	Stathmin;Phosphoprotein p19;Leukemia-associated phosphoprotein p18;Oncoprotein 18;pp17;Prosolin;Metablastin;Protein Pr22;Leukemia-associated gene protein	Stmn1;Lag;Lap18;Pr22	Stathmin;similar to Pr22 isoform 1;17 kDa protein;12 kDa protein	0.95703	1.2703	0.28561	0.2992	13.777	14	0.66761	20626000	10047000	10578000
IPI:IPI00130236.4	2	2	2	Protein ariadne-1 homolog;Ubiquitin-conjugating enzyme E2-binding protein 1;UbcH7-binding protein;UbcM4-interacting protein 77	Arih1;Ari;Ubch7bp;Uip77	Protein ariadne-1 homolog	1.009	1.2692	0.28631	0.27661	15.865	3	1	8761600	4061200	4700500
IPI:IPI00267492.4;IPI:IPI00274647.3;IPI:IPI00720187.1;IPI:IPI00338578.1;IPI:IPI00338823.2;IPI:IPI00262094.8;IPI:IPI00338822.1	7;7;6;3;1;1;1	7;7;6;3;1;1;1	7;7;6;3;1;1;1	Protein bicaudal D homolog 2	Bicd2;Kiaa0699	Isoform 2 of Protein bicaudal D homolog 2;Isoform 1 of Protein bicaudal D homolog 2;bicaudal D homolog 2 isoform 3	0.97322	1.269	0.28645	0.30009	18.657	8	0.13892	16862000	8114400	8747200
IPI:IPI00467914.3;IPI:IPI00404590.1	5;5	5;5	5;5	Histone H1.0;Histone H1(0);MyD196;Putative uncharacterized protein	H1f0;H1fv	Histone H1.0;Putative uncharacterized protein	1.0464	1.2686	0.28673	0.30038	29.851	16	0.6826	17856000	7858700	9997400
IPI:IPI00223738.2;IPI:IPI00874494.1;IPI:IPI00885735.1	6;6;1	6;6;1	4;4;1	Serine/threonine-protein kinase OSR1;Oxidative stress-responsive 1 protein;MKIAA1101 protein	Oxsr1;Osr1;mKIAA1101	Serine/threonine-protein kinase OSR1;MKIAA1101 protein	1.0502	1.2681	0.28705	0.33578	27.862	7	0.87174	47004000	22234000	24769000
IPI:IPI00230003.7;IPI:IPI00886025.1	7;2	7;2	7;2	Phosphatidylinositol transfer protein alpha isoform	Pitpna;Pitpn	Phosphatidylinositol transfer protein alpha isoform	1.0493	1.268	0.28709	0.33582	14.151	13	0.70166	49096000	23280000	25816000
IPI:IPI00378015.1;IPI:IPI00308222.3;IPI:IPI00458127.1	7;7;7	7;7;7	7;7;7	Drebrin-like protein;SH3 domain-containing protein 7;Actin-binding protein 1	Dbnl;Abp1;Sh3p7	Isoform 1 of Drebrin-like protein;Isoform 2 of Drebrin-like protein;Isoform 3 of Drebrin-like protein	1.0823	1.2672	0.28761	0.24822	12.851	11	0.95715	147370000	63291000	84076000
IPI:IPI00330804.4;IPI:IPI00928340.1;IPI:IPI00928057.1;IPI:IPI00830977.2	73;15;9;9	50;7;6;6	50;7;6;6	Heat shock protein HSP 90-alpha;HSP 86;Tumor-specific transplantation 86 kDa antigen	Hsp90aa1;Hsp86;Hsp86-1;Hspca	Heat shock protein HSP 90-alpha	1.0368	1.2662	0.28822	0.26232	14.758	263	0.44466	4761100000	2233100000	2528000000
IPI:IPI00606191.1	2	1	1	ORM1-like protein 1	Ormdl1	ORM1-like protein 1	1.0727	1.266	0.28838	0.30185	2.04	2	1	4300500	1975600	2324900
IPI:IPI00132039.2;IPI:IPI00750596.1;IPI:IPI00754142.1;IPI:IPI00807902.1;IPI:IPI00894752.1	7;6;6;4;1	7;6;6;4;1	7;6;6;4;1	Mitochondrial carrier homolog 2;Putative uncharacterized protein;Mitochondrial carrier homolog 2 (C. elegans);Mtch2 protein	Mtch2;RP23-147D3.1-003	Mitochondrial carrier homolog 2;Putative uncharacterized protein;Mitochondrial carrier homolog 2;Mtch2 protein (Fragment)	1.1142	1.2659	0.28843	0.33709	14.374	14	0.267	72984000	32784000	40199000
IPI:IPI00116222.1	8	8	8	3-hydroxyisobutyrate dehydrogenase, mitochondrial	Hibadh	3-hydroxyisobutyrate dehydrogenase, mitochondrial	1.0567	1.2632	0.2902	0.33876	10.619	21	0.03676	65502000	31130000	34372000
IPI:IPI00894932.1	3	1	1			11 kDa protein	0.96346	1.2631	0.29023	0.30406	9.5396	2	1	15108000	7271300	7836700
IPI:IPI00227720.3;IPI:IPI00856442.1;IPI:IPI00856853.1;IPI:IPI00652367.1	8;7;6;1	8;7;6;1	8;7;6;1	Protein DEK	Dek	Protein DEK;29 kDa protein;23 kDa protein	1.0044	1.2621	0.29085	0.26363	12.427	15	0.57016	25952000	11464000	14488000
IPI:IPI00458612.5;IPI:IPI00356608.4;IPI:IPI00856240.1;IPI:IPI00336574.1	12;12;5;1	12;12;5;1	11;11;4;0	AP2-associated protein kinase 1;Adaptor-associated kinase 1	Aak1;Kiaa1048	Isoform 1 of AP2-associated protein kinase 1;Isoform 2 of AP2-associated protein kinase 1	1.0028	1.2618	0.29106	0.33958	13.6	18	0.1667	72815000	34913000	37902000
IPI:IPI00321005.5;IPI:IPI00648213.1;IPI:IPI00650044.1	3;1;1	3;1;1	3;1;1	Tripartite motif-containing protein 32	Trim32	Tripartite motif-containing protein 32	0.99922	1.2618	0.29106	0.28118	6.8111	3	1	10430000	5200600	5229200
IPI:IPI00224575.1;IPI:IPI00223253.1;IPI:IPI00465574.2;IPI:IPI00890005.1;IPI:IPI00761237.2;IPI:IPI00875420.1;IPI:IPI00458719.1	28;28;26;26;19;17;4	28;28;26;26;19;17;4	20;20;18;18;15;13;4	Heterogeneous nuclear ribonucleoprotein K	Hnrnpk;Hnrpk	Isoform 2 of Heterogeneous nuclear ribonucleoprotein K;Isoform 1 of Heterogeneous nuclear ribonucleoprotein K;Putative uncharacterized protein;Isoform 3 of Heterogeneous nuclear ribonucleoprotein K;51 kDa protein;48 kDa protein	1.0446	1.2617	0.29116	0.26551	14.409	161	0.35178	1507200000	682380000	824800000
IPI:IPI00467833.6	16	16	16	Triosephosphate isomerase;Triose-phosphate isomerase	Tpi1;Tpi	triosephosphate isomerase 1	1.0443	1.2616	0.2912	0.26555	13.438	56	0.38036	294030000	134000000	160030000
IPI:IPI00272622.1	3	3	3	Methionine aminopeptidase 1;Peptidase M 1	Metap1	Methionine aminopeptidase 1	1.0649	1.2612	0.29148	0.30537	19.835	9	1	19376000	9043100	10333000
IPI:IPI00130734.1;IPI:IPI00857689.1	5;3	5;3	5;3	Thymidylate synthase	Tyms	Thymidylate synthase;16 kDa protein	1.0032	1.2607	0.29179	0.26453	15.127	9	0.3496	39173000	18071000	21102000
IPI:IPI00132723.3;IPI:IPI00387489.2	4;4	4;4	4;4	Exosome complex exonuclease RRP42;Ribosomal RNA-processing protein 42;Exosome component 7;MCG23310, isoform CRA_b	Exosc7;Rrp42;mCG_23310	Exosome complex exonuclease RRP42;MCG23310, isoform CRA_b	0.94947	1.2592	0.29275	0.28281	46.971	3	1	6806300	3774200	3032100
IPI:IPI00471277.1;IPI:IPI00229485.1;IPI:IPI00471279.1;IPI:IPI00670719.2;IPI:IPI00404018.4	16;16;13;1;1	16;16;13;1;1	16;16;13;1;1	Transcription elongation regulator 1;TATA box-binding protein-associated factor 2S;Transcription factor CA150;p144;Formin-binding protein 28	Tcerg1;Taf2s	Isoform 1 of Transcription elongation regulator 1;Isoform 2 of Transcription elongation regulator 1;Isoform 3 of Transcription elongation regulator 1	1.0088	1.2581	0.29347	0.25527	10.316	24	0.96551	150180000	72761000	77424000
IPI:IPI00857073.1;IPI:IPI00857957.1;IPI:IPI00133685.1;IPI:IPI00856261.1;IPI:IPI00857311.1;IPI:IPI00857218.1;IPI:IPI00857434.1	3;3;3;3;2;2;2	3;3;3;3;2;2;2	3;3;3;3;2;2;2	Proline-rich AKT1 substrate 1	Akt1s1;Pras	36 kDa protein;30 kDa protein;Proline-rich AKT1 substrate 1;Protein;20 kDa protein;13 kDa protein;10 kDa protein	0.94136	1.2577	0.29376	0.30777	14.564	4	1	12918000	6075700	6842100
IPI:IPI00623090.3	2	2	2	Conserved oligomeric Golgi complex subunit 7;Component of oligomeric Golgi complex 7	Cog7	Conserved oligomeric Golgi complex subunit 7	1.011	1.2574	0.29395	0.30797	10.916	3	1	17964000	8307800	9656300
IPI:IPI00137173.1;IPI:IPI00757186.1;IPI:IPI00742287.1	4;4;4	4;4;4	4;4;4	Mitochondrial carrier homolog 1;Mitochondrial carrier-like protein 1;Putative uncharacterized protein	Mtch1	Isoform 1 of Mitochondrial carrier homolog 1;Putative uncharacterized protein;Isoform 2 of Mitochondrial carrier homolog 1	1.0277	1.2574	0.2939	0.26656	18.111	14	1	24503000	11402000	13101000
IPI:IPI00653062.1;IPI:IPI00125592.1	2;2	2;2	2;2	Putative uncharacterized protein;Ubiquinone biosynthesis protein COQ7 homolog;Coenzyme Q biosynthesis protein 7 homolog;Timing protein clk-1 homolog	Coq7	Putative uncharacterized protein;Ubiquinone biosynthesis protein COQ7 homolog	1.0033	1.2553	0.29526	0.30761	12.531	3	1	4244900	1989600	2255400
IPI:IPI00221414.1	4	4	4	WD repeat-containing protein 82	Wdr82;Cdw5	WD repeat-containing protein 82	1.0148	1.2552	0.29537	0.26797	18.94	7	1	30296000	15020000	15276000
IPI:IPI00462886.2	8	5	4	Inhibitor of nuclear factor kappa-B kinase-interacting protein	Ikip	Isoform 2 of Inhibitor of nuclear factor kappa-B kinase-interacting protein	1.0829	1.2551	0.2954	0.268	14.359	6	0.11953	38472000	17255000	21217000
IPI:IPI00378557.3;IPI:IPI00754444.1	4;2	4;2	4;2	Prefoldin 4;Putative uncharacterized protein	Pfdn4;RP23-43J11.1-001;RP23-43J11.1-002	prefoldin 4 isoform 1;Prefoldin 4	1.0593	1.2545	0.29578	0.26837	13.189	2	1	36298000	18623000	17675000
IPI:IPI00123349.2	16	16	13	Protein transport protein Sec23A;SEC23-related protein A	Sec23a;Sec23;Sec23r	Protein transport protein Sec23A	1.0603	1.2543	0.29591	0.27067	19.674	65	0.75347	519430000	243010000	276420000
IPI:IPI00415908.4	6	6	6	Protein phosphatase methylesterase 1	Ppme1;Pme1	Protein phosphatase methylesterase 1	1.1046	1.254	0.29614	0.34438	13.58	8	0.95715	62361000	28234000	34127000
IPI:IPI00132543.1	2	2	2	Ribonuclease P protein subunit p14	Rpp14	Ribonuclease P protein subunit p14	1.084	1.2539	0.29623	0.28616	16.4	3	1	12512000	5262800	7249500
IPI:IPI00555004.3	5	5	4	Alcohol dehydrogenase class-3;Alcohol dehydrogenase class-III;Alcohol dehydrogenase 5;Alcohol dehydrogenase 2;Alcohol dehydrogenase B2;S-(hydroxymethyl)glutathione dehydrogenase;Glutathione-dependent formaldehyde dehydrogenase	Adh5;Adh-2;Adh2	Alcohol dehydrogenase class-3	1.0809	1.2538	0.2963	0.2587	16.078	17	0.4498	133580000	61920000	71662000
IPI:IPI00114333.2;IPI:IPI00831226.1;IPI:IPI00758052.3;IPI:IPI00648998.3;IPI:IPI00125145.3;IPI:IPI00114332.5;IPI:IPI00649577.1;IPI:IPI00649276.1;IPI:IPI00753487.1;IPI:IPI00831023.2;IPI:IPI00762270.1	7;6;2;2;2;2;1;1;1;1;1	7;6;2;2;2;2;1;1;1;1;1	7;6;2;2;2;2;1;1;1;1;1	Ribosomal protein S6 kinase alpha-3;90 kDa ribosomal protein S6 kinase 3;p90-RSK 3;Ribosomal S6 kinase 2;pp90RSK2;MAP kinase-activated protein kinase 1b;Ribosomal protein S6 kinase polypeptide 3	Rps6ka3;Rps6ka-rs1;Rsk2;RP23-52L10.1-002	Ribosomal protein S6 kinase alpha-3;Ribosomal protein S6 kinase polypeptide 3	0.95339	1.2536	0.29639	0.26895	18.605	10	0.2974	32814000	16479000	16335000
IPI:IPI00318545.3;IPI:IPI00830558.1;IPI:IPI00830883.1	8;6;2	8;6;2	8;6;2	3'(2'),5'-bisphosphate nucleotidase 1;Bisphosphate 3'-nucleotidase 1;PAP-inositol-1,4-phosphatase	Bpnt1	3'(2'),5'-bisphosphate nucleotidase 1;27 kDa protein	1.012	1.2531	0.29673	0.26929	19.899	14	0.86653	35226000	15895000	19331000
IPI:IPI00653398.1;IPI:IPI00119060.5;IPI:IPI00403266.3;IPI:IPI00754549.1	4;4;4;4	4;4;4;4	4;4;4;4	Putative uncharacterized protein;Flotillin-2;Epidermal surface antigen	Flot2;Esa1;M17s1	Putative uncharacterized protein;flotillin 2 isoform 1;Flotillin 2, isoform CRA_a;Isoform 1 of Flotillin-2	1.0801	1.2511	0.29801	0.27051	37.706	8	1	28841000	12789000	16052000
IPI:IPI00313296.3	25	25	25	Ribonuclease inhibitor;Ribonuclease/angiogenin inhibitor 1	Rnh1;Rnh	Ribonuclease inhibitor	1.0899	1.25	0.29876	0.27377	15.976	63	0.51398	729490000	325440000	404050000
IPI:IPI00119131.2;IPI:IPI00127437.2	9;3	9;3	9;3	NADH-cytochrome b5 reductase 1;NAD(P)H:quinone oxidoreductase type 3 polypeptide A2	Cyb5r1;Nqo3a2	Isoform 1 of NADH-cytochrome b5 reductase 1	1.0312	1.2498	0.29891	0.34699	12.489	20	0.3085	55519000	25179000	30341000
IPI:IPI00130127.2;IPI:IPI00856819.1	2;2	2;2	2;2	Glycogen [starch] synthase, muscle	Gys1;Gys;Gys3	Glycogen [starch] synthase, muscle;77 kDa protein	1.0634	1.2491	0.29935	0.28916	0.94187	2	1	8095500	3564900	4530500
IPI:IPI00127598.1;IPI:IPI00331463.1	3;3	3;3	3;3	ATPase inhibitor, mitochondrial;Putative uncharacterized protein;ATPase inhibitory factor 1, isoform CRA_a	Atpif1;Atpi;If1;mCG_16260	ATPase inhibitor, mitochondrial;ATPase inhibitory factor 1	1.0584	1.2489	0.29946	0.31113	14.093	4	1	684660	334780	349870
IPI:IPI00124787.3	5	5	5	ADP-ribosylation factor-like protein 3	Arl3	ADP-ribosylation factor-like protein 3	1.0411	1.2488	0.29953	0.31383	19.206	6	0.3496	22657000	11148000	11509000
IPI:IPI00317599.3	4	4	4	Synapse-associated protein 1	Syap1	Synapse-associated protein 1	0.95446	1.2484	0.29984	0.31416	19.078	6	1	23190000	11277000	11913000
IPI:IPI00131771.3;IPI:IPI00622837.1;IPI:IPI00928242.1;IPI:IPI00928141.1	9;8;2;2	9;8;2;2	9;8;2;2	Cytochrome c oxidase subunit 6C;Cytochrome c oxidase polypeptide VIc	Cox6c	Cytochrome c oxidase subunit 6C;hypothetical protein	1.0668	1.2484	0.29983	0.31415	11.809	22	0.79797	15812000	7356900	8454600
IPI:IPI00111255.1;IPI:IPI00850715.1;IPI:IPI00918086.1;IPI:IPI00849737.1;IPI:IPI00850817.1;IPI:IPI00474508.1	3;3;3;2;2;2	3;3;3;2;2;2	3;3;3;2;2;2	Cytochrome c oxidase subunit 7C, mitochondrial;Cytochrome c oxidase polypeptide VIIc;Cytochrome c oxidase, subunit VIIc	Cox7c;Cox7c1;RP23-213P21.1-004	Cytochrome c oxidase subunit 7C, mitochondrial;hypothetical protein isoform 2;Cytochrome c oxidase, subunit VIIc;hypothetical protein isoform 1;hypothetical protein isoform 1;hypothetical protein	1.0907	1.2483	0.29991	0.2897	13.873	4	1	12251000	5538900	6712300
IPI:IPI00153838.1;IPI:IPI00315584.1	3;2	3;2	3;2	Novel protein;Putative uncharacterized protein;MCG6979, isoform CRA_a;Trafficking protein particle complex subunit 2;Sedlin	0610009B22Rik;RP23-79E13.7;RP23-79E13.7-001;mCG_6979;Trappc2;Sedl	MCG6979, isoform CRA_a;Trafficking protein particle complex subunit 2	1.037	1.2479	0.30014	0.31448	7.8894	4	1	19214000	8860100	10354000
IPI:IPI00275512.1	6	6	6	Protein phosphatase 1F;Ca(2+)/calmodulin-dependent protein kinase phosphatase	Ppm1f	Protein phosphatase 1F	1.0952	1.2478	0.30024	0.34824	9.3875	8	0.17504	89207000	38017000	51189000
IPI:IPI00125931.1	7	7	7	Cystatin-B;Stefin-B	Cstb;Cst6;Stfb	Cystatin-B	1.0324	1.2476	0.30036	0.27278	4.4202	10	0.93941	37415000	17253000	20162000
IPI:IPI00128989.1;IPI:IPI00776237.1	2;1	2;1	2;1	V-type proton ATPase subunit S1;Vacuolar proton pump subunit S1;V-ATPase S1 accessory protein;V-ATPase Ac45 subunit;Protein C7-1;Putative uncharacterized protein	Atp6ap1;Atp6ip1;Atp6s1	V-type proton ATPase subunit S1;Putative uncharacterized protein	1.0195	1.2476	0.30032	0.31467	68.425	4	1	14174000	6588700	7585700
IPI:IPI00318464.2	5	2	2	Eukaryotic translation initiation factor 1b	Eif1b	Eukaryotic translation initiation factor 1b	1.0882	1.247	0.30073	0.3151	17.956	3	0.3496	17618000	7586400	10031000
IPI:IPI00111181.1	35	35	35	Vacuolar protein sorting-associated protein 35;Vesicle protein sorting 35;Maternal-embryonic 3	Vps35;Mem3	Vacuolar protein sorting-associated protein 35	1.0043	1.2467	0.30098	0.27618	16.408	91	0.2774	823800000	398010000	425790000
IPI:IPI00380785.16;IPI:IPI00622815.2	3;2	3;2	3;2	Sodium/hydrogen exchanger 1;Na(+)/H(+) exchanger 1;Solute carrier family 9 member 1;Sodium/hydrogen exchanger	Slc9a1;Nhe1	Sodium/hydrogen exchanger 1;Sodium/hydrogen exchanger	1.0653	1.2467	0.30092	0.29068	26.295	4	1	10417000	4454000	5963100
IPI:IPI00620804.2;IPI:IPI00403890.3;IPI:IPI00874566.1;IPI:IPI00845696.1;IPI:IPI00881311.1;IPI:IPI00655083.1;IPI:IPI00874549.1;IPI:IPI00623075.3	7;7;7;7;7;7;7;7	7;7;7;7;7;7;7;7	4;4;4;4;4;4;4;4	Kinesin light chain 1T;Putative uncharacterized protein;Kinesin light chain 1D;Kinesin light chain 1E;Kinesin light chain 1G;Kinesin light chain-1;Kinesin light chain 1	Klc1;Kns2	Kinesin light chain 1T (Fragment);kinesin light chain 1 isoform 1D;Kinesin light chain 1D;kinesin light chain 1 isoform 1H;64 kDa protein;Kinesin light chain 1G;kinesin light chain 1 isoform 1A;Kinesin light chain 1	0.98335	1.2463	0.30124	0.27363	25.505	10	0.58872	28093000	13416000	14677000
IPI:IPI00330729.4;IPI:IPI00467055.3	2;2	2;2	2;2	Casein kinase I isoform alpha;CK1	Csnk1a1	Isoform 1 of Casein kinase I isoform alpha;Isoform 2 of Casein kinase I isoform alpha	1.0072	1.2459	0.30148	0.31282	24.329	3	1	5720600	2891900	2828700
IPI:IPI00126253.1;IPI:IPI00882182.1;IPI:IPI00880251.1;IPI:IPI00880371.1	2;1;1;1	2;1;1;1	2;1;1;1	LAG1 longevity assurance homolog 2;Translocating chain-associating membrane protein homolog 3	Lass2;Trh3	LAG1 longevity assurance homolog 2;29 kDa protein;26 kDa protein;16 kDa protein	0.98709	1.2458	0.30151	0.29124	12.404	6	1	6486300	2905100	3581200
IPI:IPI00223055.3;IPI:IPI00928383.1;IPI:IPI00928336.1;IPI:IPI00928281.1	33;31;24;5	33;31;24;5	33;31;24;5	Putative uncharacterized protein;Qars protein	Qars	Putative uncharacterized protein;82 kDa protein;Qars protein	1.0009	1.2457	0.30159	0.27685	13.448	69	0.37652	816250000	390260000	425990000
IPI:IPI00128071.7;IPI:IPI00757596.3;IPI:IPI00659170.1;IPI:IPI00663122.1	33;29;17;12	33;29;17;12	33;29;17;12	General vesicular transport factor p115;Protein USO1 homolog;Transcytosis-associated protein;Vesicle-docking protein	Uso1;Vdp	Isoform 1 of General vesicular transport factor p115;Isoform 2 of General vesicular transport factor p115;Isoform 3 of General vesicular transport factor p115	1.0409	1.2455	0.30176	0.27704	16.691	71	0.38883	573990000	271190000	302800000
IPI:IPI00319955.5	2	2	2	Alba-like protein C9orf23 homolog	2810432D09Rik;RP23-167I12.3;RP23-167I12.3-001;mCG_141965	Alba-like protein C9orf23 homolog	0.98903	1.2445	0.30243	0.29212	12.172	2	1	6699100	3297300	3401900
IPI:IPI00223092.5	24	24	24	Trifunctional enzyme subunit alpha, mitochondrial;TP-alpha;Long-chain enoyl-CoA hydratase;Long chain 3-hydroxyacyl-CoA dehydrogenase	Hadha	Trifunctional enzyme subunit alpha, mitochondrial	1.0314	1.2437	0.30293	0.27832	12.876	62	0.34026	732860000	347540000	385320000
IPI:IPI00109103.1;IPI:IPI00666910.1	2;1	2;1	2;1	Biogenesis of lysosome-related organelles complex 1 subunit 2	Bloc1s2;Blos2	Biogenesis of lysosome-related organelles complex 1 subunit 2;biogenesis of lysosome-related organelles complex-1, subunit 2 isoform 2	1.0642	1.2431	0.30334	0.293	11.278	4	1	6943900	3078400	3865500
IPI:IPI00330497.4;IPI:IPI00761961.1	17;10	17;10	16;10	KN motif and ankyrin repeat domain-containing protein 2;Ankyrin repeat domain-containing protein 25	Kank2;Ankrd25	Isoform 1 of KN motif and ankyrin repeat domain-containing protein 2;Isoform 2 of KN motif and ankyrin repeat domain-containing protein 2	1.0521	1.2425	0.30372	0.26772	29.726	21	0.080296	131180000	63372000	67804000
IPI:IPI00119202.1;IPI:IPI00474051.1;IPI:IPI00874704.1;IPI:IPI00469327.5	9;7;7;3	9;7;7;3	9;7;7;3	Protein S100-A11;S100 calcium-binding protein A11;Calgizzarin;Endothelial monocyte-activating polypeptide	S100a11;S100c	Protein S100-A11;similar to endothelial monocyte-activating polypeptide;11 kDa protein	1.143	1.2425	0.30373	0.27918	9.4397	28	0.33174	369780000	166370000	203410000
IPI:IPI00169840.1	6	6	6	ATP-binding cassette sub-family F member 3	Abcf3	ATP-binding cassette sub-family F member 3	0.97375	1.2424	0.30379	0.27608	7.8706	6	0.05842	27235000	13263000	13972000
IPI:IPI00323134.1;IPI:IPI00749860.1;IPI:IPI00830707.1;IPI:IPI00131397.1	12;12;12;1	12;12;12;1	12;12;12;1	Cadherin-2;Neural cadherin;Cadherin 2	Cdh2;mCG_141325	Cadherin-2;cadherin 2;94 kDa protein	0.99074	1.2415	0.30438	0.26851	15.152	27	0.55674	255190000	122240000	132950000
IPI:IPI00469768.2;IPI:IPI00262980.1	9;6	9;6	9;6	Strumpellin	Kiaa0196	Isoform 1 of Strumpellin;Isoform 2 of Strumpellin	0.98965	1.2402	0.30525	0.35295	17.687	19	0.83121	55382000	24907000	30475000
IPI:IPI00124819.1;IPI:IPI00882179.1	8;3	8;3	8;3	Coronin-1B;Coronin-2	Coro1b	Coronin-1B	1.0401	1.2393	0.30587	0.27034	37.977	28	0.6514	168280000	79868000	88410000
IPI:IPI00411079.2;IPI:IPI00131701.1;IPI:IPI00230141.1;IPI:IPI00331179.5	2;2;2;2	2;2;2;2	2;2;2;2	Acyl-CoA synthetase long-chain family member 4;Long-chain-fatty-acid--CoA ligase 4;Long-chain acyl-CoA synthetase 4;Acyl-CoA synthetase long-chain family member 4, isoform CRA_c	Acsl4;RP23-161L11.10-001;Acs4;Facl4;RP23-161L11.10-002;mCG_117963	acyl-CoA synthetase long-chain family member 4 isoform 1;Isoform Long of Long-chain-fatty-acid--CoA ligase 4;Isoform Short of Long-chain-fatty-acid--CoA ligase 4;acyl-CoA synthetase long-chain family member 4 isoform 2	1.0869	1.2385	0.30644	0.27865	6.7781	5	1	26078000	10523000	15555000
IPI:IPI00169772.2;IPI:IPI00651798.1;IPI:IPI00915057.1	5;5;4	5;5;4	5;5;4	Long-chain-fatty-acid--CoA ligase 3;Long-chain acyl-CoA synthetase 3;Acyl-CoA synthetase long-chain family member 3;Putative uncharacterized protein;MCG118403, isoform CRA_a	Acsl3;Acs3;Facl3;mCG_118403	Long-chain-fatty-acid--CoA ligase 3;acyl-CoA synthetase long-chain family member 3 isoform a;acyl-CoA synthetase long-chain family member 3 isoform b	1.0701	1.2382	0.30659	0.35421	29.064	13	0.2328	59712000	28666000	31046000
IPI:IPI00169546.1	2	2	2	GDP-mannose 4,6 dehydratase;GDP-D-mannose dehydratase	Gmds	GDP-mannose 4,6 dehydratase	1.0301	1.2378	0.30686	0.29639	24.197	2	1	7385900	3110600	4275400
IPI:IPI00124708.1	2	2	2	Zinc finger protein 22;Zinc finger protein 422;Krox-25 protein;Krox-26 protein	Znf22;Krox25;Krox26;Zfp422	Zinc finger protein 22	0.97718	1.2367	0.30766	0.31797	12.016	3	1	2646200	1394800	1251400
IPI:IPI00113262.1	14	14	14	26S proteasome non-ATPase regulatory subunit 14;26S proteasome regulatory subunit rpn11;MAD1	Psmd14;Pad1	26S proteasome non-ATPase regulatory subunit 14	0.97814	1.235	0.3088	0.35627	10.9	20	0.25987	62283000	29359000	32924000
IPI:IPI00130486.1	9	9	9	FK506-binding protein 9;Peptidyl-prolyl cis-trans isomerase;FKBP65RS	Fkbp9;Fkbp60;Fkbp63	FK506-binding protein 9	1.0007	1.2345	0.3091	0.27428	16.515	22	0.83121	168660000	74832000	93833000
IPI:IPI00457532.2	2	2	2	Peptidyl-prolyl cis-trans isomerase-like 3;Cyclophilin-like protein PPIL3;CYP10L	Ppil3;Cyp10l	Isoform 1 of Peptidyl-prolyl cis-trans isomerase-like 3	0.98994	1.2341	0.30939	0.3242	13.51	3	1	17182000	8836300	8346100
IPI:IPI00454030.3	3	3	3	Exocyst complex component 3;Exocyst complex component Sec6	Exoc3;Sec6l1	Exocyst complex component 3	0.91577	1.2335	0.30983	0.32466	11.918	4	1	16827000	7006700	9820300
IPI:IPI00457898.3;IPI:IPI00230706.5	19;5	19;5	19;5	Phosphoglycerate mutase 1;Phosphoglycerate mutase isozyme B;BPG-dependent PGAM 1	Pgam1	Phosphoglycerate mutase 1	1.0362	1.2327	0.31033	0.28639	13.165	100	0.4201	871930000	377960000	493970000
IPI:IPI00132080.1;IPI:IPI00928268.1;IPI:IPI00474599.1;IPI:IPI00928301.1;IPI:IPI00928518.1	7;6;5;4;2	7;6;5;4;2	7;6;5;4;2	6-phosphogluconolactonase;Putative uncharacterized protein	Pgls	6-phosphogluconolactonase;Putative uncharacterized protein;Putative uncharacterized protein;Protein	1.0247	1.232	0.3108	0.35815	9.765	18	0.48207	72227000	32606000	39622000
IPI:IPI00221616.5	9	9	9	ADP-ribosylation factor 6	Arf6	ADP-ribosylation factor 6	1.0319	1.2317	0.31105	0.2831	23.241	12	0.4064	38917000	17904000	21013000
IPI:IPI00421137.3;IPI:IPI00753326.1	11;11	2;2	1;1	Kinesin heavy chain isoform 5C;Kinesin heavy chain neuron-specific 2;Putative uncharacterized protein	Kif5c;Nkhc2	Kinesin heavy chain isoform 5C;Putative uncharacterized protein	1.0007	1.2305	0.31185	0.3012	8.7034	2	0.48409	7335700	2991800	4343900
IPI:IPI00875068.1;IPI:IPI00262743.6;IPI:IPI00929787.1;IPI:IPI00798567.1	12;12;12;1	12;12;12;1	12;12;12;1	Gpsn2 protein;Synaptic glycoprotein SC2;Trans-2,3-enoyl-CoA reductase;Putative uncharacterized protein	Gpsn2	Gpsn2 protein;Synaptic glycoprotein SC2;glycoprotein, synaptic 2 isoform 2	1.0178	1.2295	0.3125	0.35974	26.398	28	0.48409	81726000	38011000	43715000
IPI:IPI00114377.1	4	4	4	Cytochrome c oxidase polypeptide 7A2, mitochondrial;Cytochrome c oxidase polypeptide VIIa-liver/heart	Cox7a2;Cox7a3;Cox7al	Cytochrome c oxidase polypeptide 7A2, mitochondrial	1.1716	1.2291	0.31279	0.36002	11.311	16	1	54130000	23764000	30366000
IPI:IPI00110315.1;IPI:IPI00881543.1;IPI:IPI00881273.1;IPI:IPI00880916.1	6;3;2;1	6;3;2;1	6;3;2;1	RNA 3'-terminal phosphate cyclase;RNA terminal phosphate cyclase domain-containing protein 1	Rtcd1;Rpc1	RNA 3'-terminal phosphate cyclase;16 kDa protein	1.025	1.2286	0.31313	0.32813	15.069	8	0.87174	23344000	11270000	12074000
IPI:IPI00620800.4;IPI:IPI00667092.4;IPI:IPI00886211.1	2;1;1	2;1;1	2;1;1	Putative uncharacterized protein;MKIAA0233 protein;Fam38a protein	Fam38a;BC039210;mKIAA0233	Fam38a protein;MKIAA0233 protein (Fragment);Fam38a protein	1.0085	1.2285	0.3132	0.32259	5.1072	3	1	3364900	1682400	1682500
IPI:IPI00381495.5;IPI:IPI00918344.1;IPI:IPI00918586.1	4;1;1	4;1;1	4;1;1			coiled-coil domain containing 6	0.96537	1.2276	0.31382	0.32885	19.97	5	1	16894000	8416300	8478200
IPI:IPI00648927.1;IPI:IPI00648681.1;IPI:IPI00114409.1;IPI:IPI00876257.1;IPI:IPI00649453.1;IPI:IPI00828932.1;IPI:IPI00648658.1	6;6;6;6;6;6;6	6;6;6;6;6;6;6	6;6;6;6;6;6;6	Clathrin light polypeptide (Lca);Clathrin, light polypeptide (Lca), isoform CRA_c;Clathrin light chain A;Putative uncharacterized protein	Clta;RP23-209M8.4-003;RP23-209M8.4-002;mCG_16456;RP23-209M8.4-005;RP23-209M8.4-004	clathrin, light polypeptide A isoform b;clathrin, light polypeptide A isoform c;Clathrin light chain A;26 kDa protein;Clathrin light polypeptide;clathrin, light polypeptide A isoform a;clathrin, light polypeptide A isoform d	0.99096	1.2274	0.31398	0.28028	10.376	17	0.10288	138530000	68280000	70252000
IPI:IPI00845604.2;IPI:IPI00308333.3	5;5	5;5	5;5	KLRAQ motif-containing protein 1;Coiled-coil domain-containing protein 128	Klraq1;Ccdc128	KLRAQ motif containing 1;Isoform 1 of KLRAQ motif-containing protein 1	0.96965	1.2255	0.31525	0.28716	16.542	8	1.0496	40580000	21047000	19533000
IPI:IPI00284595.8	8	8	8	Sec24 related gene family, member D (S. cerevisiae)	Sec24d	SEC24 related gene family, member D	1.029	1.2251	0.31557	0.36261	8.8935	16	0.3026	83950000	39360000	44590000
IPI:IPI00676914.1	68	1	1			similar to valosin isoform 1	0.99328	1.2251	0.31553	0.30475	0.98206	2	0.33163	8796600	4217300	4579200
IPI:IPI00112668.1	2	2	2	COMM domain-containing protein 8	Commd8	COMM domain-containing protein 8	1.0243	1.2247	0.31584	0.32478	25.762	2	1	2192900	1020500	1172400
IPI:IPI00227843.6;IPI:IPI00469194.2	36;34	36;34	36;34	Tripeptidyl-peptidase 2;Tripeptidyl-peptidase II;Tripeptidyl aminopeptidase	Tpp2	Isoform Short of Tripeptidyl-peptidase 2;Isoform Long of Tripeptidyl-peptidase 2	0.99253	1.2247	0.3158	0.29238	16.864	85	0.5974	459950000	211850000	248090000
IPI:IPI00222208.2;IPI:IPI00874525.1;IPI:IPI00453835.2;IPI:REV_IPI00816869.1;IPI:REV_IPI00471089.4;IPI:REV_IPI00122368.2;IPI:REV_IPI00816853.1;IPI:REV_IPI00130524.4;IPI:REV_IPI00817030.1	13;2;1;1;1;1;1;1;1	1;0;0;0;0;0;0;0;0	1;0;0;0;0;0;0;0;0	Heterogeneous nuclear ribonucleoprotein U-like protein 2;MLF1-associated nuclear protein	Hnrnpul2;Hnrpul2;Manp	Heterogeneous nuclear ribonucleoprotein U-like protein 2	0.98304	1.2244	0.31604	0.32495	12.047	2	0.35415	101030	49956	51077
IPI:IPI00123039.1	3	3	3	Tyrosine-protein phosphatase non-receptor type 1;Protein-tyrosine phosphatase 1B;Protein-tyrosine phosphatase HA2	Ptpn1	Tyrosine-protein phosphatase non-receptor type 1	1.0216	1.2241	0.31626	0.30545	46.28	3	1	6974900	3131600	3843300
IPI:IPI00115679.1;IPI:IPI00403058.1;IPI:IPI00421253.1;IPI:REV_IPI00858318.1;IPI:REV_IPI00380757.3;IPI:REV_IPI00880517.1	60;57;43;1;1;1	60;57;43;1;1;1	60;57;43;1;1;1	Neutral alpha-glucosidase AB;Glucosidase II subunit alpha;Alpha-glucosidase 2	Ganab;G2an;Kiaa0088	Isoform 2 of Neutral alpha-glucosidase AB;Isoform 1 of Neutral alpha-glucosidase AB;Isoform 3 of Neutral alpha-glucosidase AB	1.0307	1.2237	0.31651	0.29316	12.41	268	0.52509	3193200000	1491400000	1701800000
IPI:IPI00125778.4;IPI:IPI00128986.1;IPI:IPI00458794.3	10;2;1	10;2;1	10;2;1	Transgelin-2;SM22-beta	Tagln2;Kiaa0120	Transgelin-2	1.0008	1.2231	0.31693	0.28879	8.5185	18	0.57958	45321000	22126000	23195000
IPI:IPI00330539.1;IPI:IPI00471268.1	2;2	2;2	2;2	Kin of IRRE-like protein 1;Kin of irregular chiasm-like protein 1;Nephrin-like protein 1	Kirrel;Kirrel1;Neph1	Isoform 1 of Kin of IRRE-like protein 1;Isoform 2 of Kin of IRRE-like protein 1	1.0326	1.223	0.31701	0.3322	10.447	4	1	21088000	9122100	11965000
IPI:IPI00169979.2;IPI:IPI00882339.1;IPI:IPI00828711.2;IPI:IPI00875352.1;IPI:IPI00319347.3	8;8;6;6;4	8;8;6;6;4	8;8;6;6;4	NmrA-like family domain-containing protein 1	Nmral1	Isoform 1 of NmrA-like family domain-containing protein 1;33 kDa protein;32 kDa protein;Isoform 2 of NmrA-like family domain-containing protein 1;Isoform 3 of NmrA-like family domain-containing protein 1	0.98493	1.2226	0.31723	0.36416	10.716	14	0.010738	86489000	39835000	46654000
IPI:IPI00221523.4;IPI:IPI00798527.1;IPI:IPI00653633.3	28;28;5	28;28;5	23;23;3	Transportin-1;Importin beta-2;Karyopherin beta-2	Tnpo1;Kpnb2	transportin 1 isoform 1;Transportin-1	0.96945	1.2222	0.31753	0.29428	32.625	72	0.72523	799360000	390300000	409060000
IPI:IPI00120719.4	9	9	9	Cytochrome c oxidase subunit 5A, mitochondrial;Cytochrome c oxidase polypeptide Va	Cox5a	Cytochrome c oxidase subunit 5A, mitochondrial	1.0463	1.2217	0.3179	0.36479	6.0508	17	0.6059	61420000	29268000	32152000
IPI:IPI00127406.1;IPI:IPI00857601.1	17;4	17;4	15;4	Procollagen-lysine,2-oxoglutarate 5-dioxygenase 3;Lysyl hydroxylase 3	Plod3	Procollagen-lysine,2-oxoglutarate 5-dioxygenase 3	0.97706	1.2216	0.31799	0.29479	16.892	61	0.85913	436170000	213330000	222840000
IPI:IPI00923108.1;IPI:IPI00460720.3;IPI:IPI00130014.3;IPI:IPI00922963.1	2;2;2;2	2;2;2;2	2;2;2;2	Map4k4 protein;MKIAA0687 protein;Mitogen-activated protein kinase kinase kinase kinase 4;MAPK/ERK kinase kinase kinase 4;HPK/GCK-like kinase HGK;Nck-interacting kinase	Map4k4;mKIAA0687;Nik	Map4k4 protein;MKIAA0687 protein (Fragment);mitogen-activated protein kinase kinase kinase kinase 4;Map4k4 protein	0.96461	1.2213	0.31817	0.32672	41.521	2	1	998490	545120	453370
IPI:IPI00309262.3	6	5	5	Cell division protein kinase 5;Cyclin-dependent kinase 5;Tau protein kinase II catalytic subunit;Serine/threonine-protein kinase PSSALRE;CRK6	Cdk5;Crk6	Cell division protein kinase 5	1.0273	1.2201	0.31903	0.29082	27.006	6	0.2328	38103000	18598000	19504000
IPI:IPI00649329.3;IPI:IPI00850733.1;IPI:IPI00649070.1	9;9;1	9;9;1	7;7;1	Importin subunit alpha-7;Karyopherin subunit alpha-6;Importin alpha S2;Karyopherin (Importin) alpha 6;Kpna6 protein	Kpna6;Kpna5;RP23-151A15.9-003;mCG_13554	Importin subunit alpha-7;Kpna6 protein	0.98515	1.2201	0.31897	0.28642	12.712	16	0.86469	151360000	72819000	78539000
IPI:IPI00223670.2;IPI:IPI00403187.2;IPI:IPI00607972.1;IPI:IPI00465770.2;IPI:IPI00607991.1;IPI:IPI00759974.1	5;5;5;1;1;1	5;5;5;1;1;1	5;5;5;1;1;1	Protein FAM40A	Fam40a;Kiaa1761	Isoform 1 of Protein FAM40A;Isoform 3 of Protein FAM40A;Isoform 4 of Protein FAM40A	1.0064	1.2199	0.31912	0.33441	8.2494	6	0.3496	22331000	9939500	12392000
IPI:IPI00556768.1;IPI:IPI00649283.1;IPI:IPI00127008.1	10;9;7	10;9;7	10;9;7	Thyroid hormone receptor-associated protein 3;Thyroid hormone receptor-associated protein complex 150 kDa component;Putative uncharacterized protein;Thrap3 protein	Thrap3;Trap150	Thyroid hormone receptor-associated protein 3;Thyroid hormone receptor associated protein 3;Thrap3 protein (Fragment)	0.97085	1.2182	0.32035	0.36707	9.4437	18	0.55631	47277000	22857000	24419000
IPI:IPI00113738.2;IPI:IPI00355382.2	16;16	16;16	16;16	Tryptophanyl-tRNA synthetase, cytoplasmic;Tryptophan--tRNA ligase	Wars;Wrs	Isoform 1 of Tryptophanyl-tRNA synthetase, cytoplasmic;Isoform 2 of Tryptophanyl-tRNA synthetase, cytoplasmic	1.0546	1.2179	0.3205	0.29754	15.776	30	0.81182	328840000	149440000	179390000
IPI:IPI00468516.3;IPI:IPI00886310.1	24;22	24;22	24;22	Protein FAM21	Fam21;D6Wsu116e;Kiaa0592	Isoform 1 of Protein FAM21;Isoform 2 of Protein FAM21	0.98999	1.2178	0.32062	0.28845	28.228	31	0.68656	159920000	70851000	89071000
IPI:IPI00755226.2;IPI:IPI00133030.3;IPI:IPI00849485.1;IPI:IPI00606831.1;IPI:IPI00124630.1	3;3;1;1;1	3;3;1;1;1	3;3;1;1;1	Protein transport protein Sec61 subunit beta	Sec61b	similar to protein translocation complex beta subunit;Protein transport protein Sec61 subunit beta	1.0188	1.2175	0.3208	0.3289	5.8193	2	1	407100	216440	190660
IPI:IPI00129163.1	5	5	5	Trimethyllysine dioxygenase, mitochondrial;Epsilon-trimethyllysine 2-oxoglutarate dioxygenase;TML-alpha-ketoglutarate dioxygenase;TML hydroxylase	Tmlhe;Tmlh	Trimethyllysine dioxygenase, mitochondrial	1.0237	1.2174	0.3209	0.33627	10.18	5	0.13282	18001000	8854300	9147200
IPI:IPI00776252.1;IPI:IPI00469251.5	8;8	8;8	8;8	Thioredoxin reductase 1, cytoplasmic;Thioredoxin reductase TR1	Txnrd1;Trxr1	Isoform 1 of Thioredoxin reductase 1, cytoplasmic;Isoform 2 of Thioredoxin reductase 1, cytoplasmic	1.0062	1.2169	0.3212	0.28918	12.142	28	0.2894	154830000	74172000	80660000
IPI:IPI00322610.5	2	2	2	Bifunctional coenzyme A synthase;Phosphopantetheine adenylyltransferase;Pantetheine-phosphate adenylyltransferase;Dephospho-CoA pyrophosphorylase;Dephospho-CoA kinase;Dephosphocoenzyme A kinase	Coasy;Ukr1	Bifunctional coenzyme A synthase	1.0065	1.2163	0.32165	0.33706	11.601	2	1	18682000	7821200	10861000
IPI:IPI00330381.4;IPI:IPI00654209.2	2;1	2;1	2;1	Carbohydrate sulfotransferase 14;Dermatan 4-sulfotransferase 1;Carbohydrate (N-acetylgalactosamine 4-0) sulfotransferase 14	Chst14;D4st1;RP23-286G12.2-002	Carbohydrate sulfotransferase 14;Carbohydrate (N-acetylgalactosamine 4-0) sulfotransferase 14	0.99807	1.2163	0.32168	0.32963	24.993	2	1	3260400	1543000	1717400
IPI:IPI00121517.1;IPI:IPI00757059.1;IPI:IPI00756447.1	2;1;1	2;1;1	2;1;1	Phosphotriesterase-related protein;Parathion hydrolase-related protein;Phosphotriesterase related	Pter;RP23-415C3.1-002;RP23-415C3.1-003	Phosphotriesterase-related protein;Phosphotriesterase related;Phosphotriesterase related	1.0637	1.2154	0.32229	0.31126	12.957	3	1	10884000	4305500	6578900
IPI:IPI00353420.7;IPI:IPI00408739.1;IPI:IPI00828253.1;IPI:IPI00474450.1;IPI:IPI00622850.2;IPI:IPI00875885.1;IPI:IPI00830899.2;IPI:IPI00118101.1;IPI:IPI00776335.1;IPI:IPI00775774.1	83;18;1;1;1;1;1;1;1;1	83;18;1;1;1;1;1;1;1;1	83;18;1;1;1;1;1;1;1;1	Cytoskeletal protein	Utrn;utrophin	utrophin	1.0555	1.2153	0.32232	0.29954	16.122	128	0.5478	639970000	291720000	348250000
IPI:IPI00221741.1	10	10	10	TIP41-like protein	Tiprl	TIP41-like protein	1.0473	1.2152	0.32239	0.36897	10.066	25	0.82872	77444000	34462000	42982000
IPI:IPI00785231.1;IPI:IPI00317891.7	3;3	3;3	3;3	Pinin;Putative uncharacterized protein	Pnn	pinin;Pinin	0.93352	1.2152	0.32245	0.31141	16.817	6	1	10782000	5301600	5480600
IPI:IPI00761611.3;IPI:IPI00889276.1;IPI:IPI00889319.1;IPI:IPI00464154.3;IPI:IPI00889205.1;IPI:IPI00889251.1;IPI:IPI00115856.1;IPI:IPI00845745.1	86;16;5;2;2;2;1;1	86;16;5;2;2;2;1;1	85;16;5;2;2;2;1;1	Ring finger protein 213	Rnf213;RP23-25M3.4-001	Ring finger protein 213	1.0474	1.215	0.32256	0.29981	18.796	162	0.86832	621560000	285860000	335700000
IPI:IPI00165824.1	3	3	3	Protein SMG8;Protein smg-8 homolog	Smg8	Protein SMG8	0.94326	1.2138	0.32341	0.31234	10.395	3	1	10413000	4946100	5467200
IPI:IPI00462445.2;IPI:IPI00666323.1;IPI:IPI00817013.1	46;12;9	46;12;9	44;12;8	E3 ubiquitin-protein ligase NEDD4;Neural precursor cell expressed developmentally down-regulated protein 4	Nedd4;Kiaa0093;Nedd-4;Nedd4a	E3 ubiquitin-protein ligase NEDD4	1.0056	1.2137	0.32347	0.30081	17.655	178	0.28355	2262700000	1050700000	1212000000
IPI:IPI00775775.1;IPI:IPI00267855.4;IPI:IPI00775865.1;IPI:IPI00654416.2;IPI:IPI00775979.1	5;5;5;2;2	5;5;5;2;2	5;5;5;2;2	GRIP1 associated protein 1;Gripap1 protein;GRIP1-associated protein 1;HCMV-interacting protein	Gripap1;RP23-109E24.8-002;DXImx47e;Kiaa1167;RP23-109E24.8-004	Gripap1 protein;GRIP1-associated protein 1;GRIP1 associated protein 1	0.96596	1.2131	0.32391	0.31282	16.963	5	0.7822	7402700	3643800	3758900
IPI:IPI00223047.2;IPI:IPI00129142.2;IPI:IPI00230561.1;IPI:IPI00230563.1;IPI:IPI00230562.1;IPI:IPI00850547.1	46;1;1;1;1;1	46;1;1;1;1;1	46;1;1;1;1;1	Cytoskeleton-associated protein 4;63 kDa membrane protein;p63	Ckap4	Cytoskeleton-associated protein 4	0.9879	1.2129	0.32404	0.30144	15.882	128	0.34618	1826000000	880090000	945900000
IPI:IPI00124291.1	2	2	2	Vacuolar protein sorting-associated protein 45	Vps45;Vps45a	Vacuolar protein sorting-associated protein 45	0.9548	1.2122	0.32455	0.31344	22.114	2	1	9404100	4570100	4834100
IPI:IPI00752500.1;IPI:IPI00124597.5;IPI:IPI00757111.1;IPI:IPI00225262.10;IPI:IPI00753048.1;IPI:IPI00753577.1;IPI:IPI00755320.1	3;3;2;2;2;1;1	2;2;1;1;1;1;1	2;2;1;1;1;1;1	ARF GTPase-activating protein GIT2;G protein-coupled receptor kinase-interactor 2;GRK-interacting protein 2;Cool-interacting tyrosine-phosphorylated protein 2;MKIAA0148 protein	Git2;mKIAA0148	84 kDa protein;ARF GTPase-activating protein GIT2;G protein-coupled receptor kinase interacting ArfGAP 2 isoform 2;G protein-coupled receptor kinase interacting ArfGAP 2 isoform 3;67 kDa protein	0.93967	1.2122	0.32452	0.34007	0.59216	2	1	15822000	7492900	8329500
IPI:IPI00116112.3	14	14	14	Dynactin subunit 2;Dynactin complex 50 kDa subunit;50 kDa dynein-associated polypeptide;p50 dynamitin;Growth cone membrane protein 23-48K	Dctn2	Dynactin subunit 2	1.0625	1.2119	0.32474	0.30221	10.444	26	0.44563	420900000	195170000	225740000
IPI:IPI00331321.1;IPI:IPI00555071.2;IPI:IPI00755220.1;IPI:IPI00652828.1;IPI:IPI00752339.1	11;10;10;10;2	11;10;10;10;2	11;10;10;10;2	Putative uncharacterized protein;Ras suppressor protein 1;Ras suppressor protein 1, isoform CRA_b;Ras suppressor protein 1, isoform CRA_a	Rsu1;RP23-415C3.3-001;mCG_15700;Rsp1;RP23-415C3.3-006	Ras suppressor protein 1, isoform CRA_b;Ras suppressor protein 1;Ras suppressor protein 1, isoform CRA_a;Putative uncharacterized protein	0.98663	1.2116	0.32497	0.29383	25.265	39	0.25893	264620000	122330000	142290000
IPI:IPI00323592.2	18	18	18	Malate dehydrogenase, mitochondrial	Mdh2;Mor1	Malate dehydrogenase, mitochondrial	1.0088	1.211	0.32539	0.30292	10.839	84	0.33223	1349300000	633330000	715930000
IPI:IPI00226730.1;IPI:IPI00221825.1;IPI:IPI00473266.1	3;2;2	1;1;1	1;1;1	Chloride intracellular channel protein 5;Chloride intracellular channel protein 6;Putative uncharacterized protein	Clic5;Clic6	Chloride intracellular channel protein 5;Chloride intracellular channel protein 6;Putative uncharacterized protein	1.0338	1.2109	0.32545	0.33276	7.6664	2	1	5190600	2495900	2694600
IPI:IPI00654420.1	7	7	1	Putative uncharacterized protein	Prosc	Putative uncharacterized protein	1.0037	1.2108	0.32554	0.31439	8.5655	9	0.3026	6939200	3278200	3661000
IPI:IPI00169845.2	3	3	3	Membrane magnesium transporter 1;Transmembrane protein 32	Mmgt1;Tmem32	Membrane magnesium transporter 1	1.0115	1.2107	0.32557	0.29715	10.008	5	1	28382000	13816000	14566000
IPI:IPI00330624.1	8	8	8	Putative uncharacterized protein	Nup153	Nucleoporin 153	1.0029	1.2105	0.32575	0.29734	25.759	13	0.2604	40221000	17312000	22908000
IPI:IPI00874482.1;IPI:IPI00652436.3;IPI:IPI00648420.1;IPI:IPI00136929.1;IPI:IPI00648161.1	48;45;35;34;22	2;2;2;2;2	2;2;2;2;2	Actin, cytoplasmic 2;Gamma-actin;Actin, cytoplasmic 2, N-terminally processed;Putative uncharacterized protein;Actin, gamma, cytoplasmic 1;Gamma actin-like protein	Actg1;Actg;RP23-82I5.1-002;Actl	Actin, cytoplasmic 2;Putative uncharacterized protein;Actin, gamma, cytoplasmic 1;Gamma actin-like protein	1.0557	1.2101	0.32598	0.30357	14.282	36	0.98306	1196200000	551070000	645110000
IPI:IPI00876452.1;IPI:IPI00914116.1;IPI:IPI00876144.1	7;7;7	7;7;7	7;7;7	Filamin A-interacting protein 1-like;Protein down-regulated in ovarian cancer 1 homolog	Filip1l;Doc1	Isoform 1 of Filamin A-interacting protein 1-like;109 kDa protein;Isoform 3 of Filamin A-interacting protein 1-like	1.0088	1.2099	0.32611	0.37244	15.652	10	0.87905	51884000	24369000	27515000
IPI:IPI00918049.1;IPI:IPI00229798.3;IPI:IPI00754524.1;IPI:IPI00271388.1	3;3;1;1	3;3;1;1	3;3;1;1	Oxysterol-binding protein-related protein 11	Osbpl11	oxysterol binding protein-like 11;Oxysterol-binding protein-related protein 11	0.97791	1.2096	0.32635	0.3335	20.641	3	1	3610700	1710500	1900200
IPI:IPI00131407.1;IPI:IPI00122562.3;IPI:IPI00757768.1	3;3;3	3;3;3	3;3;3	Proteasome subunit alpha type-5;Proteasome zeta chain;Macropain zeta chain;Multicatalytic endopeptidase complex zeta chain	Psma5	Proteasome subunit alpha type-5;similar to zeta proteasome chain; PSMA5 isoform 2;similar to zeta proteasome chain; PSMA5	0.99981	1.2091	0.32668	0.31549	20.042	4	1	9023000	4454900	4568100
IPI:IPI00648654.1;IPI:IPI00110990.1	3;3	3;3	3;3	Dual specificity phosphatase 3 (Vaccinia virus phosphatase VH1-related);Dual specificity protein phosphatase 3;T-DSP11	Dusp3;RP23-398F7.3-003	Dual specificity phosphatase 3;Dual specificity protein phosphatase 3	1.0019	1.209	0.32675	0.33384	32.023	5	1	5773600	2811800	2961800
IPI:IPI00342766.9;IPI:IPI00896020.1;IPI:IPI00649131.6;IPI:IPI00649600.1;IPI:IPI00649004.1;IPI:IPI00649203.2;IPI:IPI00648970.3;IPI:IPI00648700.2	14;14;13;12;1;1;1;1	14;14;13;12;1;1;1;1	14;14;13;12;1;1;1;1	Heterochromatin protein 1-binding protein 3;Heterochromatin protein 1, binding protein 3	Hp1bp3;RP23-25C1.1-008	Isoform 1 of Heterochromatin protein 1-binding protein 3;Isoform 2 of Heterochromatin protein 1-binding protein 3;Isoform 3 of Heterochromatin protein 1-binding protein 3;Heterochromatin protein 1, binding protein 3	0.98778	1.2083	0.32729	0.29672	19.636	22	0.94649	104860000	50748000	54112000
IPI:IPI00133706.1	13	13	6	Ras-related protein Rab-1B	Rab1b	Ras-related protein Rab-1B	1.0616	1.2081	0.32742	0.29687	13.76	30	0.081864	197660000	92107000	105560000
IPI:IPI00263048.1	5	5	5	Putative uncharacterized protein	Numa1	Nuclear mitotic apparatus protein 1	0.91475	1.208	0.32751	0.34321	14.204	5	0.9494	20242000	9743300	10498000
IPI:IPI00420261.5;IPI:IPI00665601.1;IPI:IPI00458851.2;IPI:IPI00753905.3;IPI:IPI00875792.1;IPI:IPI00761360.1;IPI:IPI00853656.1;IPI:IPI00752229.2;IPI:IPI00621282.3;IPI:IPI00848872.1;IPI:IPI00849249.1;IPI:IPI00461809.1;IPI:IPI00229570.1;IPI:IPI00664560.2;IPI:IPI00377392.3;IPI:IPI00554889.1;IPI:IPI00330925.1;IPI:IPI00674535.1;IPI:IPI00624005.4;IPI:IPI00673562.1	26;26;25;20;18;16;15;13;11;11;11;8;7;7;7;6;5;2;1;1	26;26;25;20;18;16;15;13;11;11;11;8;7;7;7;6;5;2;1;1	16;16;15;13;13;6;9;8;7;7;7;4;6;6;5;3;3;0;0;0	High mobility group protein B1;High mobility group protein 1	Hmgb1;Hmg-1;Hmg1	High mobility group protein B1;similar to high-mobility group box 1;25 kDa protein;similar to high-mobility group box 1;high-mobility group (nonhistone chromosomal) protein 1-like 1;similar to high-mobility group box 1;14 kDa protein;11 kDa protein	0.95661	1.2079	0.32759	0.30535	22.658	85	0.4704	383710000	188470000	195240000
IPI:IPI00626132.3;IPI:IPI00830581.1;IPI:IPI00320847.10	9;9;5	9;9;5	9;9;5	Hydroxysteroid (17-beta) dehydrogenase 10;17beta-hydroxysteroid dehydrogenase type 10/short chain L-3-hydroxyacyl-CoA dehydrogenase;Putative uncharacterized protein;3-hydroxyacyl-CoA dehydrogenase type-2;3-hydroxyacyl-CoA dehydrogenase type II;Type II HADH;3-hydroxy-2-methylbutyryl-CoA dehydrogenase;17-beta-hydroxysteroid dehydrogenase 10;Mitochondrial ribonuclease P protein 2;Endoplasmic reticul…	Hsd17b10;RP23-419G22.2-003;Hadh2;Hsd17b10/Schad;RP23-419G22.2-001;Erab	Hydroxysteroid (17-beta) dehydrogenase 10;hydroxyacyl-Coenzyme A dehydrogenase type II;3-hydroxyacyl-CoA dehydrogenase type-2	1.0408	1.2078	0.32763	0.37384	13.15	12	0.89835	95238000	44107000	51130000
IPI:IPI00459742.2;IPI:IPI00651846.1;IPI:IPI00381019.1	15;15;15	8;8;8	8;8;8	SWI/SNF complex subunit SMARCC2;SWI/SNF-related matrix-associated actin-dependent regulator of chromatin subfamily C member 2;SWI/SNF complex 170 kDa subunit;BRG1-associated factor 170;Putative uncharacterized protein	Smarcc2;Baf170	Isoform 1 of SWI/SNF complex subunit SMARCC2;SWI/SNF-related matrix-associated actin-dependent regulator of chromatin c2 isoform 2;Isoform 2 of SWI/SNF complex subunit SMARCC2	1.0576	1.2077	0.32772	0.37393	59.309	12	0.76133	73517000	34236000	39281000
IPI:IPI00113895.1	12	12	7	Alpha-centractin;Centrosome-associated actin homolog;Actin-RPV;ARP1	Actr1a;Ctrn1	Alpha-centractin	1.0514	1.2071	0.3281	0.30591	12.465	39	0.082651	621810000	287920000	333890000
IPI:IPI00626237.2;IPI:IPI00845652.1;IPI:IPI00420882.3;IPI:IPI00719841.1;IPI:IPI00460118.1;IPI:IPI00650018.1;IPI:IPI00649744.1	34;33;33;33;6;3;1	34;33;33;33;6;3;1	28;27;27;27;5;3;1	2-oxoglutarate dehydrogenase E1 component, mitochondrial;Alpha-ketoglutarate dehydrogenase	Ogdh;Kiaa4192	Isoform 1 of 2-oxoglutarate dehydrogenase E1 component, mitochondrial;Isoform 3 of 2-oxoglutarate dehydrogenase E1 component, mitochondrial;Isoform 4 of 2-oxoglutarate dehydrogenase E1 component, mitochondrial;Isoform 2 of 2-oxoglutarate dehydrogenase E1 c	0.9976	1.207	0.32818	0.30599	12.576	91	0.27887	613180000	289280000	323900000
IPI:IPI00785417.1;IPI:IPI00331533.4	5;5	5;5	5;5	Syntaxin-5	Stx5;Stx5a	Isoform 1 of Syntaxin-5;Isoform 2 of Syntaxin-5	0.98235	1.2064	0.32865	0.34441	9.1364	10	0.4498	20575000	9774800	10800000
IPI:IPI00116668.2;IPI:IPI00857352.1;IPI:IPI00857189.1	11;4;3	11;4;3	11;4;3	Integrin-linked protein kinase	Ilk	Integrin-linked protein kinase	1.0475	1.2061	0.32886	0.29866	13.649	21	0.89443	227430000	106970000	120470000
IPI:IPI00468996.2	2	2	2	Neural Wiskott-Aldrich syndrome protein	Wasl	Neural Wiskott-Aldrich syndrome protein	0.92541	1.2051	0.32958	0.31828	10.437	2	1	8469100	4171200	4297900
IPI:IPI00857742.1;IPI:IPI00621301.2;IPI:IPI00223511.5	4;4;1	4;4;1	4;4;1	Disheveled-associated activator of morphogenesis 1	Daam1	Isoform 1 of Disheveled-associated activator of morphogenesis 1;Isoform 2 of Disheveled-associated activator of morphogenesis 1	0.95226	1.2051	0.32958	0.31829	10.102	5	1	7904400	3915300	3989000
IPI:IPI00474116.3;IPI:IPI00845833.1	3;3	3;3	3;3	Calcineurin subunit B type 1;Protein phosphatase 2B regulatory subunit 1;Protein phosphatase 3 regulatory subunit B alpha isoform 1	Ppp3r1;Cnb	Isoform 1 of Calcineurin subunit B type 1;Isoform 2 of Calcineurin subunit B type 1	1.0051	1.2033	0.33081	0.34667	3.4786	6	1	20145000	9919800	10225000
IPI:IPI00272381.5	24	24	2	Prolyl 4-hydroxylase subunit alpha-1;4-PH alpha-1;Procollagen-proline,2-oxoglutarate-4-dioxygenase subunit alpha-1	P4ha1	Putative uncharacterized protein	1.0026	1.2024	0.33148	0.30963	16.969	57	0.59894	702560000	329640000	372910000
IPI:IPI00136936.1;IPI:IPI00881629.1;IPI:IPI00230513.1;IPI:IPI00881968.1;IPI:IPI00881215.1	7;7;6;6;6	7;7;6;6;6	7;7;6;6;6	Vacuolar protein sorting-associated protein 29;Vesicle protein sorting 29	Vps29	Isoform 1 of Vacuolar protein sorting-associated protein 29;16 kDa protein;Isoform 2 of Vacuolar protein sorting-associated protein 29;14 kDa protein;10 kDa protein	1.023	1.2022	0.33165	0.30306	10.051	13	0.93941	25354000	11913000	13441000
IPI:IPI00331315.9	13	11	10	Insulin-like growth factor 2 mRNA-binding protein 3;IGF-II mRNA-binding protein 3;VICKZ family member 3	Igf2bp3;Vickz3	Insulin-like growth factor 2 mRNA-binding protein 3	0.99245	1.2019	0.33183	0.30235	9.0047	26	0.27134	202180000	97350000	104830000
IPI:IPI00762897.2;IPI:IPI00853794.1	39;3	39;3	39;3	UDP-glucose:glycoprotein glucosyltransferase 1;UDP-glucose ceramide glucosyltransferase-like 1;UDP--Glc:glycoprotein glucosyltransferase	Ugcgl1;Gt;Uggt;Ugt1;Ugtr	UDP-glucose:glycoprotein glucosyltransferase 1	1.0009	1.2016	0.33205	0.31026	15.905	106	0.76958	680400000	310090000	370320000
IPI:IPI00114401.1;IPI:IPI00828496.2;IPI:IPI00652858.1;IPI:IPI00880859.1;IPI:IPI00881793.1	7;6;4;3;1	7;6;4;3;1	7;6;4;3;1	Emerin;Putative uncharacterized protein	Emd;Sta;RP23-436K3.2-002	Emerin;25 kDa protein;Putative uncharacterized protein	0.97957	1.2016	0.33203	0.3026	12.009	23	0.43161	132680000	64890000	67795000
IPI:IPI00122265.1	9	9	9	SH3 domain-binding glutamic acid-rich-like protein	Sh3bgrl	SH3 domain-binding glutamic acid-rich-like protein	1.0404	1.201	0.33251	0.3032	6.3691	9	0.13896	104050000	48297000	55752000
IPI:IPI00461469.3;IPI:IPI00894930.1	30;3	30;3	30;3	Methionyl-tRNA synthetase, cytoplasmic;Methionine--tRNA ligase	Mars	Methionyl-tRNA synthetase, cytoplasmic	0.99825	1.2009	0.33254	0.3108	19.049	83	0.51567	606980000	276890000	330090000
IPI:IPI00874995.2;IPI:IPI00903407.1	4;2	4;2	4;2	Uncharacterized protein FLJ45252 homolog		Uncharacterized protein FLJ45252 homolog;14 kDa protein	0.96053	1.2008	0.33261	0.37847	7.1219	12	1	56795000	26632000	30162000
IPI:IPI00125220.6	4	4	4	Cathepsin Z	Ctsz	Cathepsin Z	0.99091	1.2007	0.33267	0.32127	15.04	4	1	7409800	3960700	3449100
IPI:IPI00337948.2;IPI:IPI00387213.1	3;3	3;3	3;3	Tyrosine-protein phosphatase non-receptor type 12;Protein-tyrosine phosphatase P19;P19-PTP;MPTP-PEST;Protein tyrosine phosphatase, non-receptor type 12;Putative uncharacterized protein;Protein tyrosine phosphatase, non-receptor type 12, isoform CRA_c	Ptpn12;mCG_6416	Tyrosine-protein phosphatase non-receptor type 12;Protein tyrosine phosphatase, non-receptor type 12, isoform CRA_c	0.96341	1.2001	0.33315	0.32173	10.89	3	1	9004200	4314000	4690200
IPI:IPI00229718.10;IPI:IPI00756624.1;IPI:IPI00751570.1	2;2;1	2;2;1	2;2;1	Glycolipid transfer protein	Gltp	Glycolipid transfer protein;22 kDa protein;20 kDa protein	0.9472	1.1999	0.33327	0.34925	3.2798	3	1	21210000	10415000	10795000
IPI:IPI00131176.1	4	4	4	Cytochrome c oxidase subunit 2;Cytochrome c oxidase polypeptide II	Mtco2;COII;mt-Co2	Cytochrome c oxidase subunit 2	1.0274	1.1993	0.33372	0.3047	10.237	19	1	110670000	50336000	60331000
IPI:IPI00270064.2;IPI:IPI00761204.1;IPI:IPI00127902.2;IPI:IPI00927986.1;IPI:IPI00403301.6;IPI:IPI00928206.1	22;22;21;21;1;1	22;22;21;21;1;1	22;22;21;21;1;1	Putative ATP-dependent RNA helicase DHX30;DEAH box protein 30	Dhx30;Helg	Isoform 1 of Putative ATP-dependent RNA helicase DHX30;Isoform 2 of Putative ATP-dependent RNA helicase DHX30;Isoform 3 of Putative ATP-dependent RNA helicase DHX30;133 kDa protein	0.97483	1.1991	0.33385	0.37962	13.569	26	0.051782	96700000	48131000	48568000
IPI:IPI00313517.11;IPI:IPI00622823.4;IPI:IPI00828778.1;IPI:IPI00761264.2	5;2;2;1	5;2;2;1	4;1;1;1	BNIP2 motif-containing molecule at the C-terminal region 1	Bmcc1;Kiaa0367	prune homolog 2	0.99367	1.1989	0.33397	0.32252	80.396	6	1	10756000	3525700	7230600
IPI:IPI00129222.1	3	3	3	Cell division protein kinase 7;CDK-activating kinase;TFIIH basal transcription factor complex kinase subunit;39 kDa protein kinase;P39 Mo15;Protein-tyrosine kinase MPK-7;CR4 protein kinase;CRK4	Cdk7;Cdkn7;Crk4;Mo15;Mpk-7	Cell division protein kinase 7	0.96756	1.1975	0.33501	0.32353	22.216	4	1	10847000	5577300	5270000
IPI:IPI00127354.2	2	2	2	F-box only protein 37;F-box/LRR-repeat protein 15	Fbxl15;Fbxo37	F-box only protein 37	0.96913	1.1971	0.33531	0.34092	17.476	2	1	1754800	928040	826790
IPI:IPI00153266.1;IPI:IPI00850402.1;IPI:IPI00653905.3;IPI:IPI00830434.1	2;2;1;1	2;2;1;1	2;2;1;1	Probable saccharopine dehydrogenase;Putative uncharacterized protein	Sccpdh	Probable saccharopine dehydrogenase;similar to Saccharopine dehydrogenase;Putative uncharacterized protein;Protein	0.96484	1.1968	0.33549	0.32398	12.101	3	1	11800000	4903000	6896700
IPI:IPI00331519.2;IPI:IPI00311203.1	19;18	19;18	19;18	Putative uncharacterized protein;1-phosphatidylinositol-4,5-bisphosphate phosphodiesterase beta-3;Phosphoinositide phospholipase C;Phospholipase C-beta-3	Plcb3	Putative uncharacterized protein;1-phosphatidylinositol-4,5-bisphosphate phosphodiesterase beta-3	0.97625	1.1967	0.33556	0.307	11.352	23	0.10436	115950000	54639000	61307000
IPI:IPI00127408.3;IPI:IPI00761613.1;IPI:IPI00474660.1;IPI:IPI00157462.1;IPI:IPI00137618.1;IPI:IPI00649647.1	4;4;1;1;1;1	4;4;1;1;1;1	4;4;1;1;1;1	Putative uncharacterized protein;RAS-related C3 botulinum substrate 1, isoform CRA_a;Ras-related C3 botulinum toxin substrate 1;p21-Rac1	Rac1;mCG_23557	RAS-related C3 botulinum substrate 1, isoform CRA_a;Ras-related C3 botulinum toxin substrate 1	1.0209	1.1964	0.33581	0.3071	8.3713	9	1	30136000	14623000	15513000
IPI:IPI00663627.1	152	143	139	Filamin-B;Beta-filamin;Actin-binding-like protein;ABP-280-like protein	Flnb	Filamin-B	1.0432	1.1962	0.33595	0.31456	30.549	578	0.17229	9767200000	4307700000	5459500000
IPI:IPI00311591.3	10	10	10	Ubiquitin-conjugating enzyme E2 Z;Ubiquitin-protein ligase Z;Ubiquitin carrier protein Z;Uba6-specific E2 conjugating enzyme 1	Ube2z;D11Moh35	Ubiquitin-conjugating enzyme E2 Z	1.0421	1.1961	0.33602	0.38162	19.546	11	0.11163	50052000	25234000	24817000
IPI:IPI00649152.3;IPI:IPI00875218.1;IPI:IPI00310240.4	59;58;55	59;58;55	5;5;5	Putative uncharacterized protein	Anxa6	annexin A6 isoform a;76 kDa protein;annexin A6 isoform b	0.97358	1.1925	0.33863	0.31753	58.45	304	0.33067	4282800000	1991900000	2290900000
IPI:IPI00221723.1;IPI:IPI00649351.1	2;1	2;1	2;1	Wiskott-Aldrich syndrome protein family member 2;Protein WAVE-2;WAS protein family, member 2	Wasf2;Wave2;RP23-341B14.1-003	Wiskott-Aldrich syndrome protein family member 2;Wasf2 protein (Fragment)	1.0042	1.1924	0.33872	0.30993	7.1564	4	1	32290000	15627000	16663000
IPI:IPI00137087.5	10	10	4	ADp-ribosylation factor guanine nucleotide-exchange factor 2 (Brefeldin A-inhibited);ADP-ribosylation factor guanine nucleotide-exchange factor 2 (Brefeldin A-inhibited);MCG14609	Arfgef2;RP23-216D20.2-001;mCG_14609	ADP-ribosylation factor guanine nucleotide-exchange factor 2	0.94053	1.1916	0.33932	0.31052	21.704	10	0.36547	42775000	20555000	22220000
IPI:IPI00153421.1	14	14	14	Cytoplasmic dynein 1 light intermediate chain 1;Dynein light intermediate chain 1, cytosolic	Dync1li1;Dncli1;Dnclic1	Cytoplasmic dynein 1 light intermediate chain 1	0.97966	1.191	0.33972	0.31219	13.716	26	0.60479	233500000	108320000	125180000
IPI:IPI00124636.1	3	3	3	Rab5 GDP/GTP exchange factor;Rabex-5	Rabgef1;Rabex5	Rab5 GDP/GTP exchange factor	0.90023	1.1904	0.34013	0.35644	11.183	3	1	13927000	6506600	7419900
IPI:IPI00458723.2	8	8	8	Coiled-coil domain-containing protein 124	Ccdc124	Coiled-coil domain-containing protein 124	0.95871	1.19	0.34044	0.35676	13.024	9	0.2604	23439000	11450000	11989000
IPI:IPI00135475.3;IPI:IPI00331516.3;IPI:IPI00230338.3;IPI:IPI00775816.1;IPI:IPI00775841.1	7;7;6;2;2	7;7;6;2;2	7;7;6;2;2	Drebrin;Developmentally-regulated brain protein	Dbn1;Drba	Isoform A of Drebrin;Isoform E2 of Drebrin;Isoform A2 of Drebrin	0.96696	1.1898	0.34063	0.38588	20.38	18	0.354	99428000	48856000	50572000
IPI:IPI00808098.1;IPI:IPI00311445.5;IPI:IPI00407312.3;IPI:IPI00808433.1;IPI:IPI00895519.1;IPI:IPI00895105.1	3;3;2;2;2;1	3;3;2;2;2;1	3;3;2;2;2;1	Fatty acyl-CoA reductase 1;Male sterility domain-containing protein 2	Far1;Mlstd2	Isoform 4 of Fatty acyl-CoA reductase 1;Isoform 1 of Fatty acyl-CoA reductase 1;Isoform 3 of Fatty acyl-CoA reductase 1;Isoform 2 of Fatty acyl-CoA reductase 1;21 kDa protein	1.0068	1.1896	0.34078	0.35712	39.726	7	1	21890000	10165000	11725000
IPI:IPI00420480.5;IPI:IPI00620823.2;IPI:IPI00881875.1;IPI:IPI00885436.1	5;5;1;1	5;5;1;1	5;5;1;1	Cyclin G-associated kinase	Gak	Isoform 1 of Cyclin G-associated kinase;Isoform 2 of Cyclin G-associated kinase	0.97822	1.1895	0.34083	0.35717	6.4078	8	0.3496	15924000	7847400	8076800
IPI:IPI00114613.3	6	6	6	Serine/threonine-protein kinase MRCK beta;CDC42-binding protein kinase beta;Myotonic dystrophy kinase-related CDC42-binding kinase beta;DMPK-like beta	Cdc42bpb;Kiaa1124	Serine/threonine-protein kinase MRCK beta	0.96597	1.1894	0.3409	0.31205	11.504	8	0.54409	38100000	18759000	19340000
IPI:IPI00308162.3	13	13	11	Calcium-binding mitochondrial carrier protein Aralar1;Mitochondrial aspartate glutamate carrier 1;Solute carrier family 25 member 12	Slc25a12;Aralar1	Calcium-binding mitochondrial carrier protein Aralar1	0.96926	1.1882	0.3418	0.3148	14.645	32	0.32492	266130000	127210000	138920000
IPI:IPI00319992.1	59	59	57	78 kDa glucose-regulated protein;GRP 78;Heat shock 70 kDa protein 5;Immunoglobulin heavy chain-binding protein	Hspa5;Grp78	78 kDa glucose-regulated protein	0.95887	1.1882	0.34179	0.32102	16.341	339	0.2879	5479000000	2603200000	2875800000
IPI:IPI00318000.4	5	5	5	Thyroid receptor-interacting protein 13;Thyroid hormone receptor interactor 13	Trip13	Thyroid receptor-interacting protein 13	1.0335	1.1866	0.34297	0.35941	19.202	6	0.9494	19657000	9688800	9968200
IPI:IPI00129164.1;IPI:IPI00605090.5	4;1	4;1	4;1	Sepiapterin reductase	Spr	sepiapterin reductase	1.014	1.1856	0.34372	0.36019	8.3617	5	1	18909000	9090200	9818800
IPI:IPI00454123.4;IPI:IPI00762512.1	4;4	4;4	4;4	Regulation of nuclear pre-mRNA domain-containing protein 2	Rprd2;Kiaa0460	Isoform 1 of Regulation of nuclear pre-mRNA domain-containing protein 2;Isoform 2 of Regulation of nuclear pre-mRNA domain-containing protein 2	0.99609	1.1849	0.34423	0.36073	8.2483	4	1	12701000	5684300	7016500
IPI:IPI00653146.1;IPI:IPI00311833.5;IPI:IPI00885865.1	4;4;3	4;4;3	4;4;3	Putative uncharacterized protein;Ubiquitin-activating enzyme E1-domain containing 1;Ubiquitin-like modifier-activating enzyme 5;Ubiquitin-activating enzyme E1 domain-containing protein 1;UFM1-activating enzyme	Uba5;Ube1dc1;mCG_16152	ubiquitin-activating enzyme 5;Ubiquitin-like modifier-activating enzyme 5;30 kDa protein	1.0972	1.1845	0.34453	0.38948	6.278	7	1	67492000	31753000	35739000
IPI:IPI00126940.1;IPI:IPI00138084.2;IPI:IPI00875531.2	13;11;3	13;11;3	13;11;3	Adenosine kinase;Adenosine 5'-phosphotransferase	Adk	Isoform Long of Adenosine kinase;Isoform Short of Adenosine kinase	1.0444	1.1838	0.34504	0.31885	20.382	24	0.20855	139560000	68019000	71545000
IPI:IPI00896602.2;IPI:IPI00896607.1	11;11	11;11	8;8	Ppfia1 protein	Ppfia1	Liprin-alpha 1;Ppfia1 protein	0.93553	1.1835	0.34521	0.36176	15.317	11	0.76987	16422000	7914600	8507800
IPI:IPI00461857.2;IPI:IPI00668289.1	17;7	17;7	17;7	Tubulin-specific chaperone D;Tubulin-folding cofactor D;Beta-tubulin cofactor D	Tbcd	Tubulin-specific chaperone D	0.93108	1.1835	0.3452	0.31906	15.959	25	0.29534	112480000	56595000	55888000
IPI:IPI00127237.1;IPI:IPI00881489.1	4;1	4;1	4;1	Peroxisomal membrane protein PEX14;Peroxisomal membrane anchor protein PEX14;Peroxin-14;PTS1 receptor-docking protein	Pex14	Peroxisomal membrane protein PEX14	0.968	1.1831	0.34557	0.3166	43.67	6	1	35681000	18461000	17221000
IPI:IPI00315504.1	4	4	4	ADP-ribosylation factor-like protein 2	Arl2	ADP-ribosylation factor-like protein 2	1.0376	1.183	0.3456	0.36217	3.1726	4	1	23463000	10905000	12558000
IPI:IPI00929850.1;IPI:IPI00649253.1;IPI:IPI00555140.2	18;17;17	18;17;17	18;17;17	Putative uncharacterized protein;Phosphoglucomutase 2;Phosphoglucomutase-1;Glucose phosphomutase 1	Pgm2;RP24-156I23.2-002;Pgm1	phosphoglucomutase 2;Phosphoglucomutase 2;Phosphoglucomutase-1	0.98302	1.1824	0.34607	0.32577	18.959	31	0.43306	481450000	229400000	252050000
IPI:IPI00112320.4;IPI:IPI00880901.1;IPI:IPI00622766.1	7;6;6	7;6;6	7;6;6	WD repeat-containing protein 61;Meiotic recombination REC14 protein homolog;Putative uncharacterized protein	Wdr61	WD repeat-containing protein 61;Putative uncharacterized protein;WD repeat domain 61 isoform b	0.95637	1.1814	0.34683	0.36345	13.776	10	0.78717	23488000	10979000	12509000
IPI:IPI00453826.2	13	13	13	Matrin-3	Matr3	Matrin-3	0.979	1.1813	0.3469	0.32669	9.9513	34	0.74787	288310000	136070000	152240000
IPI:IPI00309322.3;IPI:IPI00881090.1;IPI:IPI00881172.1;IPI:IPI00881455.3	10;8;3;2	10;8;3;2	10;8;3;2	Heme oxygenase 2	Hmox2	Heme oxygenase 2;26 kDa protein	0.97354	1.1809	0.34715	0.32151	18.017	17	0.88104	122920000	58188000	64730000
IPI:IPI00108335.1;IPI:IPI00551367.2;IPI:IPI00551329.4;IPI:IPI00551249.2	9;9;9;3	9;9;9;3	9;9;9;3	DNA repair protein RAD50	Rad50	Isoform 1 of DNA repair protein RAD50;RAD50 homolog;Isoform 3 of DNA repair protein RAD50	0.9459	1.1808	0.34722	0.39197	11.304	15	0.03104	60203000	29482000	30721000
IPI:IPI00118787.1	4	4	4	V-type proton ATPase subunit D;Vacuolar proton pump subunit D;V-ATPase 28 kDa accessory protein	Atp6v1d;Atp6m;Vatd	V-type proton ATPase subunit D	0.98451	1.1805	0.34742	0.36407	18.694	9	1	22540000	10945000	11595000
IPI:IPI00121949.1;IPI:IPI00858209.1;IPI:IPI00750657.1	3;3;3	3;3;3	3;3;3	LanC-like protein 2;Testis-specific adriamycin sensitivity protein	Lancl2;Tasp	LanC-like protein 2;50 kDa protein;similar to testis-specific adriamycin sensitivity protein	1.0276	1.1804	0.34755	0.31853	6.015	4	1	42868000	19425000	23443000
IPI:IPI00458068.6;IPI:IPI00929847.1;IPI:IPI00648460.3;IPI:IPI00649188.3;IPI:IPI00648879.1	2;2;2;1;1	2;2;2;1;1	2;2;2;1;1	FK506-binding protein 15;FK506-binding protein 133;FK506 binding protein 15	Fkbp15;Fkbp133;Kiaa0674;Cdc26;RP23-64F17.7-002;RP23-64F17.7-005;RP23-64F17.7-004	Isoform B of FK506-binding protein 15;Isoform A of FK506-binding protein 15;FK506 binding protein 15;FK506 binding protein 15;FK506 binding protein 15	0.9642	1.1802	0.34767	0.35113	0.56755	2	1	4910300	2009600	2900700
IPI:IPI00153660.4	8	8	8	Dihydrolipoyllysine-residue acetyltransferase component of pyruvate dehydrogenase complex, mitochondrial;Dihydrolipoamide acetyltransferase component of pyruvate dehydrogenase complex;PDC-E2	Dlat	Dihydrolipoyllysine-residue acetyltransferase component of pyruvate dehydrogenase complex, mitochondrial	0.98373	1.1801	0.34778	0.3223	13.411	14	0.41975	129790000	61803000	67985000
IPI:IPI00421119.5;IPI:IPI00928541.1;IPI:IPI00662049.3	12;12;6	12;12;6	12;12;6	RNA-binding protein 25;RNA-binding motif protein 25	Rbm25	Isoform 1 of RNA-binding protein 25;Isoform 2 of RNA-binding protein 25;Isoform 3 of RNA-binding protein 25	0.94113	1.1797	0.34808	0.32267	11.53	22	0.49856	186670000	94073000	92593000
IPI:IPI00875732.1;IPI:IPI00230615.8;IPI:IPI00405347.1	2;2;2	2;2;2	2;2;2	NIF3-like protein 1;Putative uncharacterized protein	Nif3l1	NIF3-like protein 1;Putative uncharacterized protein;Putative uncharacterized protein	0.89017	1.1792	0.3484	0.33645	26.581	3	1	8316400	3950800	4365600
IPI:IPI00869365.2;IPI:IPI00762237.2;IPI:IPI00869477.1;IPI:IPI00918413.1;IPI:IPI00918343.1	2;2;2;2;2	2;2;2;2;2	2;2;2;2;2	Transmembrane and coiled-coil domain-containing protein C6orf129 homolog		Isoform 1 of Transmembrane and coiled-coil domain-containing protein C6orf129 homolog;Isoform 2 of Transmembrane and coiled-coil domain-containing protein C6orf129 homolog;Isoform 3 of Transmembrane and coiled-coil domain-containing protein C6orf129 homolo	1.0681	1.179	0.3486	0.35189	12.412	3	1	1917500	827670	1089800
IPI:IPI00227640.1	4	4	4	COMM domain-containing protein 3;Bmi-1 upstream gene protein	Commd3;Bup	COMM domain-containing protein 3	1.0218	1.178	0.34932	0.36606	8.7122	5	1	20871000	10190000	10680000
IPI:IPI00133550.1	2	2	2	H/ACA ribonucleoprotein complex subunit 2;snoRNP protein NHP2;Nucleolar protein family A member 2	Nhp2;Nola2	H/ACA ribonucleoprotein complex subunit 2	0.96259	1.1777	0.34955	0.33756	0.26862	2	1	6201500	2994600	3206900
IPI:IPI00169914.1;IPI:IPI00671049.1;IPI:IPI00928022.1	3;3;2	3;3;2	3;3;2	Protein farnesyltransferase subunit beta;CAAX farnesyltransferase subunit beta;Ras proteins prenyltransferase subunit beta	Fntb	Protein farnesyltransferase subunit beta;similar to Farnesyltransferase, CAAX box, beta;53 kDa protein	1.0352	1.1777	0.34957	0.3205	15.815	4	1	30241000	12549000	17693000
IPI:IPI00117229.3;IPI:IPI00461237.2;IPI:IPI00461238.2	6;6;4	6;6;4	6;6;4	Ataxin-2;Spinocerebellar ataxia type 2 protein homolog	Atxn2;Atx2;Sca2	ataxin 2;Isoform 2 of Ataxin-2;Isoform 3 of Ataxin-2	0.92212	1.1769	0.35012	0.33811	13.62	5	0.87174	10439000	5342500	5096400
IPI:IPI00330857.5	5	5	5	Translocation protein SEC63 homolog	Sec63;Sec63l	Translocation protein SEC63 homolog	0.91818	1.1767	0.35025	0.32116	24.478	8	0.9494	33247000	16611000	16637000
IPI:IPI00115644.2;IPI:IPI00132397.1	6;2	2;1	2;1	Putative uncharacterized protein	Sar1a;Sara1	Putative uncharacterized protein	0.91394	1.1752	0.35143	0.32689	12.954	12	0.54409	110590000	56878000	53713000
IPI:IPI00117321.4	2	2	2	Dermal papilla-derived protein 6 homolog;Retinoic acid-induced protein 12	Derp6;Rai12	Dermal papilla-derived protein 6 homolog	0.95319	1.1745	0.35194	0.35465	8.0758	2	1	4562200	2449100	2113200
IPI:IPI00230427.5;IPI:IPI00606310.1;IPI:IPI00122073.1;IPI:IPI00671402.1	12;9;4;2	12;9;4;2	12;9;4;2	Macrophage migration inhibitory factor;Phenylpyruvate tautomerase;L-dopachrome tautomerase;L-dopachrome isomerase;Glycosylation-inhibiting factor;Delayed early response protein 6	Mif	Macrophage migration inhibitory factor;similar to macrophage migration inhibitory factor isoform 1	1.0372	1.1741	0.35226	0.33263	13.984	42	0.12755	633710000	291010000	342700000
IPI:IPI00606952.2	2	2	2	COMM domain-containing protein 6	Commd6	COMM domain-containing protein 6	1.1002	1.174	0.35228	0.35492	10.545	3	1	2959900	1372700	1587200
IPI:IPI00470995.1;IPI:IPI00751818.1;IPI:IPI00754411.1;IPI:IPI00918637.1;IPI:IPI00918547.1	4;4;3;2;2	4;4;3;2;2	4;4;3;2;2	N-acetylgalactosamine kinase;GalNAc kinase;Galactokinase 2;Putative uncharacterized protein	Galk2;RP23-386I21.1-004;RP23-386I21.1-007;RP23-386I21.1-009	N-acetylgalactosamine kinase;galactokinase 2;Putative uncharacterized protein;Galactokinase 2;Galactokinase 2	0.96052	1.174	0.35231	0.36919	16.788	6	1	22800000	10733000	12067000
IPI:IPI00320636.3;IPI:IPI00461924.1	4;1	4;1	4;1	Pre-mRNA-splicing factor 38B	Prpf38b	Pre-mRNA-splicing factor 38B	0.94123	1.1739	0.3524	0.34031	11.253	4	1	9219600	4799100	4420500
IPI:IPI00108989.4;IPI:IPI00621717.2;IPI:IPI00653196.1	10;10;4	10;10;4	10;10;4	Yap1 protein;Yes-associated protein 1, isoform CRA_d;65 kDa Yes-associated protein;YAP65	Yap1;mCG_9891;Yap;Yap65	Yes-associated protein 1, isoform CRA_d;65 kDa Yes-associated protein	1.0023	1.1732	0.35289	0.39718	16.838	14	0.033041	95225000	46166000	49060000
IPI:IPI00113528.1;IPI:IPI00226260.1	2;2	2;2	2;2	Transmembrane 9 superfamily member 3;Putative uncharacterized protein	Tm9sf3;Smbp	Transmembrane 9 superfamily member 3;Putative uncharacterized protein	0.98622	1.1729	0.35312	0.32396	9.3415	8	1	31516000	13537000	17979000
IPI:IPI00459353.2;IPI:IPI00849108.1;IPI:IPI00849620.1;IPI:IPI00850093.1;IPI:IPI00880241.1;IPI:IPI00849024.1;IPI:IPI00468135.3;IPI:IPI00668516.2;IPI:IPI00850607.1	2;2;2;2;2;1;1;1;1	2;2;2;2;2;1;1;1;1	2;2;2;2;2;1;1;1;1	Guanine nucleotide-binding protein G(I)/G(S)/G(O) subunit gamma-5	Gng5;Gngt5	Guanine nucleotide-binding protein G(I)/G(S)/G(O) subunit gamma-5;similar to G protein gamma-5 subunit;similar to G protein gamma-5 subunit;similar to G protein gamma-5 subunit;7 kDa protein;similar to G protein gamma-5 subunit isoform 2;similar to G prote	0.99901	1.1727	0.35332	0.35579	16.543	2	1	1757700	865570	892110
IPI:IPI00880852.1;IPI:IPI00229703.6	5;5	2;2	2;2	Vesicle-associated membrane 2;Vesicle-associated membrane protein 2;Synaptobrevin-2	Vamp2;RP23-26L6.8-002;Syb2	Vesicle-associated membrane 2;Vesicle-associated membrane protein 2	0.96282	1.1726	0.35338	0.34126	10.483	4	0.08326	7483500	3802600	3680900
IPI:IPI00929839.1;IPI:IPI00137206.1	10;9	10;9	10;9	Putative uncharacterized protein;Actin-related protein 10	Actr10;Act11;Actr11;Arp11	ARP10 actin-related protein 10;Actin-related protein 10	1.0225	1.1725	0.35344	0.39768	11.004	13	0.82872	70113000	33083000	37031000
IPI:IPI00130046.1;IPI:IPI00321515.1	12;12	12;12	12;12	Plcd1 protein;1-phosphatidylinositol-4,5-bisphosphate phosphodiesterase delta-1;Phosphoinositide phospholipase C;Phospholipase C-delta-1;PLC-III	Plcd1;Plcd	Phospholipase C, delta 1, isoform CRA_a;1-phosphatidylinositol-4,5-bisphosphate phosphodiesterase delta-1	0.90362	1.1725	0.35342	0.3294	14.412	19	0.3911	102460000	50977000	51480000
IPI:IPI00112641.2	4	4	4	15 kDa selenoprotein	2010-09-15	15 kDa selenoprotein	0.94232	1.1719	0.35388	0.39809	25.232	7	1	91205000	44960000	46245000
IPI:IPI00110721.5;IPI:IPI00112630.2;IPI:IPI00831130.1	16;16;15	16;16;15	16;16;15	Glyoxalase domain-containing protein 4	Glod4	Isoform 1 of Glyoxalase domain-containing protein 4;Isoform 3 of Glyoxalase domain-containing protein 4;Isoform 2 of Glyoxalase domain-containing protein 4	0.9651	1.1719	0.35387	0.32996	12.688	45	0.79504	247020000	120270000	126740000
IPI:IPI00126011.1	3	3	3	28S ribosomal protein S2, mitochondrial;S2mt;MRP-S2	Mrps2	28S ribosomal protein S2, mitochondrial	1.0405	1.1714	0.35427	0.32508	42.615	5	1	26547000	13513000	13034000
IPI:IPI00108143.1	10	4	4	Heterogeneous nuclear ribonucleoprotein H2;Heterogeneous nuclear ribonucleoprotein H'	Hnrnph2;Hnrph2	Heterogeneous nuclear ribonucleoprotein H2	1.0464	1.1709	0.35464	0.33094	11.194	16	0.4047	150130000	70779000	79347000
IPI:IPI00131954.1	2	2	2	UPF0556 protein C19orf10 homolog;Stromal cell-derived growth factor SF20;Interleukin-25	D17Wsu104e;Il25	UPF0556 protein C19orf10 homolog	0.9113	1.1708	0.3547	0.35692	18.484	3	1	1288400	636730	651650
IPI:IPI00127050.1;IPI:IPI00881534.1;IPI:IPI00408727.3;IPI:IPI00881568.1;IPI:IPI00881722.1	11;9;5;3;2	11;9;5;3;2	11;9;5;3;2	Inorganic pyrophosphatase 2, mitochondrial	Ppa2	Isoform 1 of Inorganic pyrophosphatase 2, mitochondrial;38 kDa protein	0.93959	1.1703	0.35507	0.32587	18.446	17	0.87345	42798000	21186000	21612000
IPI:IPI00123474.2	11	11	11	Nuclear factor NF-kappa-B p100 subunit;DNA-binding factor KBF2;Nuclear factor NF-kappa-B p52 subunit	Nfkb2	NF-kB2 splice variant 4	0.94652	1.1702	0.35514	0.33157	7.6718	25	0.70921	132770000	64637000	68134000
IPI:IPI00319131.4;IPI:IPI00407358.1	2;1	2;1	2;1	Peroxisomal biogenesis factor 19;Peroxin-19;Peroxisomal farnesylated protein	Pex19;Pxf	Isoform 1 of Peroxisomal biogenesis factor 19;Isoform 2 of Peroxisomal biogenesis factor 19	0.93395	1.169	0.35609	0.34387	12.919	3	1	12355000	4941600	7413800
IPI:IPI00648688.3;IPI:IPI00462746.5;IPI:IPI00753495.1;IPI:IPI00475034.6;IPI:IPI00875851.1;IPI:IPI00876419.1;IPI:IPI00626409.6;IPI:IPI00874614.1;IPI:IPI00754112.1;IPI:IPI00551331.1	5;5;4;4;4;4;4;4;4;3	5;5;4;4;4;4;4;4;4;3	5;5;4;4;4;4;4;4;4;3	C-jun-amino-terminal kinase-interacting protein 4;JNK-associated leucine-zipper protein;Sperm-associated antigen 9;Mitogen-activated protein kinase 8-interacting protein 4;JNK/SAPK-associated protein 2;Sperm associated antigen 9	Spag9;Jip4;Jsap2;Kiaa0516;Mapk8ip4;RP23-378I13.3-004	Isoform 1 of C-jun-amino-terminal kinase-interacting protein 4;Isoform 2 of C-jun-amino-terminal kinase-interacting protein 4;Isoform 5 of C-jun-amino-terminal kinase-interacting protein 4;Isoform 4 of C-jun-amino-terminal kinase-interacting protein 4;sper	0.98727	1.1685	0.35645	0.32721	13.659	15	0.4498	46546000	26418000	20127000
IPI:IPI00115607.3;IPI:IPI00474281.1;IPI:IPI00850941.1;IPI:IPI00858282.1	11;11;8;4	11;11;8;4	11;11;8;4	Trifunctional enzyme subunit beta, mitochondrial;TP-beta;3-ketoacyl-CoA thiolase;Acetyl-CoA acyltransferase;Beta-ketothiolase	Hadhb	Trifunctional enzyme subunit beta, mitochondrial;similar to Hydroxyacyl-Coenzyme A dehydrogenase/3-ketoacyl-Coenzyme A thiolase/enoyl-Coenzyme A hydratase (trifunctional protein), beta subunit;similar to Hydroxyacyl-Coenzyme A dehydrogenase/3-ketoacyl-Coen	1.0191	1.1684	0.35655	0.3374	10.892	31	0.57391	442720000	207520000	235200000
IPI:IPI00135869.3;IPI:IPI00651918.1	3;2	3;2	1;0	Ras-related protein Rab-11B;Putative uncharacterized protein	Rab11b	Ras-related protein Rab-11B;Putative uncharacterized protein	0.94896	1.1679	0.35689	0.32765	23.189	5	1	44431000	20865000	23566000
IPI:IPI00402913.1;IPI:IPI00761635.2	8;5	8;5	1;1	Ubiquitin-conjugating enzyme E2 variant 2;Ubc-like protein MMS2;Ubiquitin-conjugating enzyme E2 variant 2, isoform CRA_b	Ube2v2;Mms2;Uev2;RP23-310H3.1-003;mCG_126823	Isoform 1 of Ubiquitin-conjugating enzyme E2 variant 2;Ubiquitin-conjugating enzyme E2 variant 2, isoform CRA_b	0.95881	1.1678	0.35699	0.40095	112.3	18	1	51739000	26428000	25311000
IPI:IPI00111320.7;IPI:IPI00756736.2;IPI:IPI00856993.1;IPI:IPI00885544.1	3;3;2;2	3;3;2;2	3;3;2;2	Sorting nexin-27;Putative uncharacterized protein	Snx27;Kiaa0488	Isoform 1 of Sorting nexin-27;Isoform 2 of Sorting nexin-27;Putative uncharacterized protein;13 kDa protein	0.86328	1.1677	0.35707	0.34482	83.956	4	1	10631000	4525600	6105800
IPI:IPI00230682.6;IPI:IPI00760000.1;IPI:IPI00750790.1	21;19;14	11;9;8	11;9;8	14-3-3 protein beta/alpha;Protein kinase C inhibitor protein 1;14-3-3 protein beta/alpha, N-terminally processed;Tyrosine 3-monooxygenase/tryptophan 5-monooxygenase activation protein, beta	Ywhab;RP23-321M14.1-002	Isoform Long of 14-3-3 protein beta/alpha;Isoform Short of 14-3-3 protein beta/alpha;Tyrosine 3-monooxygenase/tryptophan 5-monooxygenase activation protein, beta	0.93147	1.166	0.35837	0.33942	18.113	39	0.15424	474280000	217920000	256360000
IPI:IPI00453769.2;IPI:IPI00880793.1;IPI:IPI00880634.1	5;1;1	5;1;1	5;1;1	COP9 signalosome complex subunit 7b;JAB1-containing signalosome subunit 7b	Cops7b;Csn7b	COP9 signalosome complex subunit 7b	0.99624	1.1657	0.35855	0.32927	13.948	5	0.5162	35986000	17632000	18354000
IPI:IPI00113243.1	4	4	4	Transmembrane protein 85	Tmem85	Transmembrane protein 85	0.91976	1.1652	0.35894	0.36041	8.3659	4	1	1878700	959530	919130
IPI:IPI00465876.1	2	2	2	LEM domain-containing protein 2	Lemd2;Lem2	LEM domain-containing protein 2	0.88958	1.1646	0.35941	0.36079	9.3544	2	1	5140500	2386300	2754200
IPI:IPI00123313.1;IPI:IPI00849985.1;IPI:IPI00337053.3	54;11;11	54;11;11	54;11;11	Ubiquitin-like modifier-activating enzyme 1;Ubiquitin-activating enzyme E1;Ubiquitin-like modifier-activating enzyme 1 X;Ubiquitin-activating enzyme E1 X	Uba1;Sbx;Ube1;Ube1ax;Ube1x	Ubiquitin-like modifier-activating enzyme 1	0.97803	1.1643	0.35969	0.34089	11.751	227	0.49012	4562200000	2152800000	2409400000
IPI:IPI00122174.4;IPI:IPI00605227.3;IPI:IPI00857736.1	7;5;5	6;4;4	6;4;4	MKIAA0138 protein;Scaffold attachment factor B2	Safb2;mKIAA0138	scaffold attachment factor B;MKIAA0138 protein;Scaffold attachment factor B2	0.89137	1.1642	0.35973	0.34739	46.452	5	0.05842	9170200	4657400	4512800
IPI:IPI00124073.1;IPI:IPI00853897.1;IPI:IPI00622070.1	9;8;7	9;8;7	9;8;7	Nucleoredoxin;Protein Red-1	Nxn;Gn25	Isoform 1 of Nucleoredoxin;similar to red-1;Isoform 2 of Nucleoredoxin	1.0612	1.1639	0.35994	0.33763	11.802	18	0.24395	210300000	91173000	119120000
IPI:IPI00309059.7	2	2	2	Protein PAT1 homolog 1;PAT1-like protein 1	Patl1	Protein PAT1 homolog 1	0.90497	1.1638	0.36001	0.34765	15.415	2	1	8571500	4410400	4161100
IPI:IPI00676717.2	7	7	7	TBP-associated factor 170	Btaf1;TAF170	TBP-associated factor 170	0.94832	1.1637	0.36009	0.33077	18.743	9	0.16662	26779000	13860000	12919000
IPI:IPI00378063.1;IPI:IPI00119689.1	39;39	39;39	22;22	AP-2 complex subunit beta-1;Adapter-related protein complex 2 beta-1 subunit;Beta2-adaptin;Beta-adaptin;Plasma membrane adaptor HA2/AP2 adaptin beta subunit;Clathrin assembly protein complex 2 beta large chain;AP105B	Ap2b1;Clapb1	Isoform 2 of AP-2 complex subunit beta-1;Isoform 1 of AP-2 complex subunit beta-1	0.95744	1.1631	0.36054	0.34184	14.203	71	0.72076	576870000	283720000	293150000
IPI:IPI00314726.3	3	3	3	Alpha-N-acetylglucosaminidase (Sanfilippo disease IIIB)	Naglu;RP23-440M18.1-001	Alpha-N-acetylglucosaminidase	0.90713	1.1627	0.36086	0.33152	6.54	7	1	28683000	13758000	14925000
IPI:IPI00109506.1;IPI:IPI00123104.1;IPI:IPI00653025.2	2;2;1	2;2;1	2;2;1	Syntaxin-6;Putative uncharacterized protein	Stx6	Isoform 2 of Syntaxin-6;Isoform 1 of Syntaxin-6;Putative uncharacterized protein	0.99603	1.1625	0.36101	0.36211	6.0547	2	1	4806500	2248000	2558500
IPI:IPI00875190.2;IPI:IPI00626537.2	4;4	4;4	4;4	Transmembrane 9 superfamily member 4	Tm9sf4;Kiaa0255	82 kDa protein;Transmembrane 9 superfamily member 4	0.96497	1.1623	0.36118	0.37846	20.017	7	1	20782000	10512000	10269000
IPI:IPI00108189.4;IPI:IPI00880795.1	10;4	10;4	10;4	Histidine triad nucleotide-binding protein 1;Adenosine 5'-monophosphoramidase;Protein kinase C inhibitor 1;Protein kinase C-interacting protein 1	Hint1;Hint;Pkci;Pkci1;Prkcnh1	Histidine triad nucleotide-binding protein 1	0.99008	1.162	0.36143	0.34284	19.16	38	0.37202	371700000	172810000	198890000
IPI:IPI00404477.4;IPI:IPI00555130.1	14;4	14;4	14;4	Rab3 GTPase-activating protein non-catalytic subunit;Rab3 GTPase-activating protein 150 kDa subunit;Rab3-GAP p150;Rab3-GAP regulatory subunit	Rab3gap2;Kiaa0839	similar to Rab3 GTPase-activating protein non-catalytic subunit (Rab3 GTPase-activating protein 150 kDa subunit) (Rab3-GAP p150) (Rab3-GAP regulatory subunit) (RAB3-GAP150) isoform 4	0.93373	1.162	0.36139	0.33204	16.507	16	0.042822	38531000	18538000	19993000
IPI:IPI00119020.1	5	5	5	Charged multivesicular body protein 2a;Chromatin-modifying protein 2a;Vacuolar protein-sorting-associated protein 2	Chmp2a	Charged multivesicular body protein 2a	0.96207	1.1613	0.36195	0.34953	12.184	6	0.6826	9617300	4855200	4762200
IPI:IPI00313817.1;IPI:IPI00882349.1;IPI:IPI00880309.1	10;8;5	10;8;5	9;8;5	Hepatoma-derived growth factor	Hdgf;Tdrm1	Hepatoma-derived growth factor;22 kDa protein;9 kDa protein	0.94392	1.1612	0.36201	0.34025	20.699	23	0.35582	181200000	89738000	91458000
IPI:IPI00310131.5;IPI:IPI00753468.2	31;31	31;31	23;23	AP-2 complex subunit alpha-2;Adapter-related protein complex 2 alpha-2 subunit;Adaptor protein complex AP-2 subunit alpha-2;Alpha2-adaptin;Plasma membrane adaptor HA2/AP2 adaptin alpha C subunit;Alpha-adaptin C;Clathrin assembly protein complex 2 alpha-C large chain;100 kDa coated vesicle protein C;Putative uncharacterized protein	Ap2a2;Adtab	AP-2 complex subunit alpha-2;adaptor protein complex AP-2, alpha 2 subunit	0.96644	1.1612	0.36204	0.34351	19.336	81	0.66313	683320000	330940000	352370000
IPI:IPI00114667.1	16	16	16	26S proteasome non-ATPase regulatory subunit 7;26S proteasome regulatory subunit rpn8;26S proteasome regulatory subunit S12;Proteasome subunit p40;Mov34 protein	Psmd7;Mov-34;Mov34	26S proteasome non-ATPase regulatory subunit 7	0.99775	1.16	0.36293	0.3445	14.398	48	0.25894	532260000	249220000	283030000
IPI:IPI00116967.2;IPI:IPI00648426.1	2;1	2;1	2;1	Intraflagellar transport protein 20 homolog	Ift20	Isoform 1 of Intraflagellar transport protein 20 homolog;Isoform 2 of Intraflagellar transport protein 20 homolog	0.98964	1.16	0.36296	0.36372	1.9134	3	1	5641000	2887700	2753400
IPI:IPI00137409.3	29	29	29	Transketolase;P68	Tkt	Transketolase	0.95885	1.1595	0.36336	0.34498	15.808	224	0.026043	2735500000	1324300000	1411200000
IPI:IPI00112597.10;IPI:IPI00890844.1;IPI:IPI00895239.1;IPI:IPI00620551.2;IPI:IPI00894722.1;IPI:IPI00755132.1	36;36;13;13;3;1	36;36;13;13;3;1	36;36;13;13;3;1	Ubiquitin conjugation factor E4 B;Ubiquitin fusion degradation protein 2;Ufd2a;Ubiquitination factor E4B, UFD2 homolog (S. cerevisiae)	Ube4b;Ufd2;RP23-173D8.1-001	Ubiquitin conjugation factor E4 B;ubiquitination factor E4B	0.95228	1.1587	0.36392	0.3456	15.85	63	0.39485	373180000	181090000	192100000
IPI:IPI00271986.6;IPI:IPI00856384.1	5;3	5;3	5;3	ATP synthase subunit f, mitochondrial	Atp5j2	ATP synthase subunit f, mitochondrial;9 kDa protein	0.97206	1.1586	0.364	0.34277	10.267	21	0.2328	141730000	68137000	73590000
IPI:IPI00128975.3	3	3	3	Death-associated protein 1	Dap	Death-associated protein 1	0.91554	1.1583	0.36427	0.36479	9.5693	3	1	130540	73117	57425
IPI:IPI00320905.7;IPI:IPI00874744.2;IPI:IPI00408189.2;IPI:IPI00830672.1;IPI:IPI00830381.1;IPI:IPI00874684.1	3;2;2;1;1;1	3;2;2;1;1;1	3;2;2;1;1;1	Rho GTPase-activating protein 17;Rho-type GTPase-activating protein 17;Neuron-associated developmentally-regulated protein	Arhgap17	Isoform 1 of Rho GTPase-activating protein 17;nadrin isoform b;Isoform 2 of Rho GTPase-activating protein 17	0.92532	1.158	0.36447	0.36496	25.958	4	1	4770300	1796600	2973700
IPI:IPI00668529.4	2	2	1	TATA element modulatory factor;Androgen receptor coactivator 160 kDa protein	Tmf1;Gm153	TATA element modulatory factor	0.86969	1.1575	0.36486	0.36528	9.4012	2	1	2232300	1211900	1020300
IPI:IPI00750671.1;IPI:IPI00315225.7;IPI:IPI00118716.3;IPI:IPI00469847.2	7;7;1;1	7;7;1;1	7;7;1;1	Dynein light chain roadblock-type 1;Dynein light chain 2A, cytoplasmic	Dynlrb1;RP23-87L24.3-003;Dncl2a;Dnlc2a	Dynein light chain roadblock-type 1;Dynein light chain roadblock-type 1	1.0934	1.1574	0.36492	0.34393	6.6811	16	0.75995	115010000	51176000	63831000
IPI:IPI00652831.2;IPI:IPI00876551.1;IPI:IPI00230009.1	2;1;1	2;1;1	2;1;1	Arginine and glutamate-rich protein 1	Arglu1	Isoform 1 of Arginine and glutamate-rich protein 1;25 kDa protein;Isoform 2 of Arginine and glutamate-rich protein 1	0.84983	1.1571	0.36514	0.36551	20.923	4	1	665680	333070	332620
IPI:IPI00653675.1;IPI:IPI00761996.2;IPI:IPI00474340.4	2;2;1	2;2;1	2;2;1	Complement C1s-A subcomponent;C1 esterase;Complement C1s-A subcomponent heavy chain;Complement C1s-A subcomponent light chain;Complement C1s-B subcomponent;Complement C1s-B subcomponent heavy chain;Complement C1s-B subcomponent light chain	C1sa;C1s;C1sb	complement component 1, s subcomponent;76 kDa protein;Complement C1s-B subcomponent	0.89588	1.1571	0.3652	0.38267	15.433	3	1	14070000	7583000	6487200
IPI:IPI00125135.1;IPI:IPI00411116.4;IPI:IPI00265279.1;IPI:IPI00345067.4;IPI:IPI00133481.1;IPI:IPI00848555.1	6;5;2;1;1;1	6;5;2;1;1;1	4;3;1;0;1;1	Ubiquitin-conjugating enzyme E2 D2;Ubiquitin-protein ligase D2;Ubiquitin carrier protein D2;Ubiquitin-conjugating enzyme E2-17 kDa 2;E2(17)KB 2;Ubiquitin-conjugating enzyme E2 D3;Ubiquitin-protein ligase D3;Ubiquitin carrier protein D3;Ubiquitin-conjugating enzyme E2-17 kDa 3;E2(17)KB 3	Ube2d2;Ubc4;Ube2d3	Ubiquitin-conjugating enzyme E2 D2;Ubiquitin-conjugating enzyme E2 D3	0.98892	1.1568	0.36537	0.34722	15.572	18	0.7822	669050000	323090000	345950000
IPI:IPI00125570.1	2	2	2	Trafficking protein particle complex subunit 2-like protein	Trappc2l	Trafficking protein particle complex subunit 2-like protein	0.94413	1.1567	0.36549	0.36579	0.71669	2	1	3420500	1414600	2005900
IPI:IPI00129319.3	11	11	11	Protein phosphatase 1 regulatory subunit 7;Protein phosphatase 1 regulatory subunit 22	Ppp1r7;Sds22	Protein phosphatase 1 regulatory subunit 7	1.0413	1.1563	0.36582	0.34508	10.306	17	0.076652	197460000	89175000	108290000
IPI:IPI00117896.3	16	16	16	Microtubule-associated protein RP/EB family member 1;APC-binding protein EB1;End-binding protein 1	Mapre1	Microtubule-associated protein RP/EB family member 1	0.95219	1.156	0.36604	0.34535	9.9089	36	0.15412	133270000	64483000	68789000
IPI:IPI00123501.3;IPI:IPI00742433.1;IPI:IPI00269280.1	11;9;5	11;9;5	11;9;5	Heterogeneous nuclear ribonucleoprotein U-like protein 1	Hnrnpul1;Hnrpul1	Isoform 1 of Heterogeneous nuclear ribonucleoprotein U-like protein 1;Isoform 2 of Heterogeneous nuclear ribonucleoprotein U-like protein 1	0.92545	1.156	0.36604	0.40923	15.39	17	0.3403	72252000	35114000	37138000
IPI:IPI00114329.1;IPI:IPI00830535.1	4;2	4;2	4;2	Glutamate--cysteine ligase regulatory subunit;Gamma-glutamylcysteine synthetase regulatory subunit;Gamma-ECS regulatory subunit;GCS light chain;Glutamate--cysteine ligase modifier subunit	Gclm;Glclr	Glutamate--cysteine ligase regulatory subunit;17 kDa protein	1.0602	1.1557	0.36622	0.33676	7.912	6	1	34618000	18624000	15994000
IPI:IPI00122442.1;IPI:IPI00886399.1;IPI:IPI00886333.1;IPI:IPI00885905.1	2;2;2;1	2;2;2;1	2;2;2;1	Branched-chain-amino-acid aminotransferase, mitochondrial;Branched-chain-amino-acid aminotransferase	Bcat2;Bcatm;Eca40	Branched-chain-amino-acid aminotransferase, mitochondrial;43 kDa protein;Branched-chain-amino-acid aminotransferase;11 kDa protein	0.92579	1.1552	0.36664	0.38417	9.25	4	1	15619000	7085700	8532900
IPI:IPI00165799.1	2	2	2	UBX domain-containing protein 4;UBX domain-containing protein 2;Erasin	Ubxn4;Ubxd2;Ubxdc1	UBX domain-containing protein 4	1.0108	1.1549	0.36689	0.33742	10.724	4	1	32761000	15514000	17248000
IPI:IPI00655041.2	4	4	4	Exocyst complex component 2;Exocyst complex component Sec5	Exoc2;Sec5;Sec5l1	Exocyst complex component 2	0.98163	1.1549	0.36685	0.38439	11.512	4	1	20202000	12014000	8188200
IPI:IPI00225371.1;IPI:IPI00458453.1	5;1	5;1	4;1	Protein unc-119 homolog B	Unc119b	Isoform 1 of Protein unc-119 homolog B	0.96247	1.1546	0.36709	0.33762	19.253	10	0.4498	38149000	18310000	19839000
IPI:IPI00648579.1;IPI:IPI00165727.3;IPI:IPI00283172.7	2;2;2	2;2;2	2;2;2	Oxysterol-binding protein-related protein 9;Oxysterol-binding protein	Osbpl9;Orp9	Isoform 1 of Oxysterol-binding protein-related protein 9;Isoform 2 of Oxysterol-binding protein-related protein 9;oxysterol binding protein-like 9 isoform c	0.87304	1.1543	0.36731	0.35472	8.8793	3	1	7847400	3914500	3932800
IPI:IPI00406624.2;IPI:IPI00655175.2;IPI:IPI00788404.1	12;12;4	12;12;4	12;12;4	Bifunctional protein NCOAT;Nuclear cytoplasmic O-GlcNAcase and acetyltransferase;Meningioma-expressed antigen 5;Beta-hexosaminidase;N-acetyl-beta-glucosaminidase;Beta-N-acetylhexosaminidase;Hexosaminidase C;N-acetyl-beta-D-glucosaminidase;O-GlcNAcase;Histone acetyltransferase	Mgea5;Hexc;Kiaa0679	Isoform 3 of Bifunctional protein NCOAT;Isoform 1 of Bifunctional protein NCOAT	0.95591	1.1538	0.36775	0.4108	17.514	17	0.15174	87743000	41566000	46178000
IPI:IPI00134058.3	6	6	6	Endoplasmic reticulum resident protein ERp44;Thioredoxin domain-containing protein 4	Erp44;Kiaa0573;Txndc4	Endoplasmic reticulum resident protein ERp44	0.98451	1.1531	0.3683	0.34822	9.9479	15	0.78717	190760000	92013000	98743000
IPI:IPI00408022.4;IPI:IPI00877259.1;IPI:IPI00133589.1;IPI:IPI00230382.1;IPI:IPI00668725.2	3;3;2;2;2	3;3;2;2;2	3;3;2;2;2	Putative uncharacterized protein;Porphobilinogen deaminase;Pre-uroporphyrinogen synthase;Hydroxymethylbilane synthase	Hmbs;Uros1	hydroxymethylbilane synthase isoform 1;hydroxymethylbilane synthase isoform 2;Isoform 1 of Porphobilinogen deaminase;Isoform 2 of Porphobilinogen deaminase;similar to Hydroxymethylbilane synthase	1.041	1.1523	0.36885	0.4118	7.9714	5	1	100240000	47623000	52617000
IPI:IPI00129264.1	2	2	2	Vinexin;Sorbin and SH3 domain-containing protein 3;SH3-containing adapter molecule 1;SH3 domain-containing protein SH3P3	Sorbs3;Scam1;Sh3d4	Vinexin	0.94364	1.152	0.36912	0.38676	12.135	3	1	14673000	7382700	7290200
IPI:IPI00230507.5;IPI:IPI00623553.1;IPI:IPI00881799.1;IPI:IPI00889805.1;IPI:IPI00136505.1	12;12;8;2;1	12;12;8;2;1	12;12;8;2;1	ATP synthase subunit d, mitochondrial;ATP synthase, H+ transporting, mitochondrial F0 complex, subunit d	Atp5h;RP23-380B14.2-007	ATP synthase subunit d, mitochondrial;hypothetical protein;ATP synthase, H+ transporting, mitochondrial F0 complex, subunit d	0.95272	1.1518	0.36929	0.41221	10.291	17	0.57391	99982000	46405000	53578000
IPI:IPI00460063.2;IPI:IPI00856823.1;IPI:IPI00856185.1	8;3;2	8;3;2	8;3;2	Prenylcysteine oxidase	Pcyox1;Kiaa0908	Prenylcysteine oxidase	0.96387	1.1514	0.36959	0.34986	16.703	19	0.41975	161690000	69265000	92427000
IPI:IPI00135099.1;IPI:IPI00331527.2;IPI:IPI00648606.1	2;2;1	2;2;1	2;2;1	Cleavage and polyadenylation specificity factor subunit 3;Cleavage and polyadenylation specificity factor 73 kDa subunit;Putative uncharacterized protein;Cpsf3 protein	Cpsf3;Cpsf73	Cleavage and polyadenylation specificity factor subunit 3;Putative uncharacterized protein;Cpsf3 protein	0.90822	1.1511	0.36981	0.36935	13.621	2	1	3645100	1930800	1714200
IPI:IPI00127841.3;IPI:IPI00458351.2;IPI:IPI00462250.2;IPI:IPI00658303.1;IPI:IPI00663219.2	21;13;11;11;1	9;6;3;3;1	9;6;3;3;1	ADP/ATP translocase 2;Adenine nucleotide translocator 2;ADP,ATP carrier protein 2;Solute carrier family 25 member 5	Slc25a5;Ant2	ADP/ATP translocase 2;predicted gene 5560;similar to adenine nucleotide translocase;similar to adenine nucleotide translocase isoform 1	1.0033	1.151	0.36986	0.35223	21.642	40	0.6992	404550000	188620000	215930000
IPI:IPI00223757.4;IPI:IPI00653019.1;IPI:IPI00754943.1;IPI:IPI00310658.5;IPI:IPI00461496.3;IPI:IPI00471137.2	10;4;4;1;1;1	10;4;4;1;1;1	10;4;4;1;1;1	Aldose reductase;Aldehyde reductase	Akr1b1;Akr1b3;Aldor1;Aldr1	Aldose reductase	0.97485	1.1509	0.36996	0.35033	16.884	23	0.57958	263230000	130170000	133070000
IPI:IPI00407835.2;IPI:IPI00761937.1;IPI:IPI00622375.2;IPI:IPI00761172.1;IPI:IPI00761299.1;IPI:IPI00889845.1;IPI:IPI00889927.1	13;13;13;13;12;12;10	13;13;13;13;12;12;10	13;13;13;13;12;12;10	Ubiquitin-associated protein 2-like;MKIAA0144 protein	Ubap2l;mKIAA0144	Isoform 5 of Ubiquitin-associated protein 2-like;Isoform 1 of Ubiquitin-associated protein 2-like;Isoform 4 of Ubiquitin-associated protein 2-like;Isoform 2 of Ubiquitin-associated protein 2-like;Isoform 3 of Ubiquitin-associated protein 2-like;Nice-4 prot	0.95504	1.1506	0.37021	0.35064	13.373	30	0.69405	252660000	119680000	132980000
IPI:IPI00420541.3;IPI:IPI00828579.1;IPI:IPI00273052.2;IPI:IPI00828457.1;IPI:IPI00828632.1	5;5;5;5;4	5;5;5;5;4	5;5;5;5;4	Sphingomyelin phosphodiesterase 4;Neutral sphingomyelinase 3;Neutral sphingomyelinase III	Smpd4;Kiaa1418	Isoform 1 of Sphingomyelin phosphodiesterase 4;Isoform 4 of Sphingomyelin phosphodiesterase 4;Isoform 2 of Sphingomyelin phosphodiesterase 4;Isoform 3 of Sphingomyelin phosphodiesterase 4;Isoform 5 of Sphingomyelin phosphodiesterase 4	0.95052	1.1505	0.3703	0.38799	11.599	8	0.6826	21083000	9552100	11531000
IPI:IPI00109657.1	2	2	2	Polyadenylate-binding protein-interacting protein 2	Paip2	Polyadenylate-binding protein-interacting protein 2	0.97058	1.1494	0.37111	0.37042	1.2685	2	1	2387100	1003600	1383500
IPI:IPI00121443.1	4	4	4	Cytochrome c oxidase subunit 6A1, mitochondrial;Cytochrome c oxidase polypeptide VIa-liver	Cox6a1;Cox6al	Cytochrome c oxidase polypeptide VIa	1.0647	1.1493	0.37123	0.35194	15.893	13	1	129940000	59801000	70138000
IPI:IPI00225526.2	2	2	2	Glutamine-rich protein 1	Qrich1	Glutamine-rich protein 1	0.95202	1.1491	0.37136	0.3418	7.2646	4	1	25264000	13054000	12210000
IPI:IPI00126048.2;IPI:IPI00844784.1	21;18	21;18	21;18	26S proteasome non-ATPase regulatory subunit 13;26S proteasome regulatory subunit S11;26S proteasome regulatory subunit p40.5	Psmd13	Isoform 1 of 26S proteasome non-ATPase regulatory subunit 13;Isoform 2 of 26S proteasome non-ATPase regulatory subunit 13	0.99872	1.1491	0.37134	0.35388	11.5	46	0.051852	549150000	253250000	295890000
IPI:IPI00331173.8	9	9	9	Lamin-B receptor;Integral nuclear envelope inner membrane protein	Lbr	Lamin-B receptor	0.92917	1.149	0.37144	0.41417	21.345	15	0.099186	53787000	25701000	28086000
IPI:IPI00330019.3;IPI:IPI00402860.1	3;3	3;3	2;2	Upstream-binding protein 1;Nuclear factor 2d9	Ubp1;Cp2b;Nf2d9	Isoform 1 of Upstream-binding protein 1;Isoform 2 of Upstream-binding protein 1	0.90112	1.1489	0.37151	0.34194	20.228	5	1	27024000	13524000	13500000
IPI:IPI00466593.1	5	5	5	Exosome complex exonuclease MTR3;mRNA transport regulator 3 homolog;Exosome component 6	Exosc6;Mtr3	Exosome complex exonuclease MTR3	0.88979	1.1477	0.37245	0.39024	7.8817	4	1	13241000	6588900	6651900
IPI:IPI00124093.2	2	2	2	Mannosidase alpha class 1B member 1;Mannosidase, alpha, class 1B, member 1	Man1b1;RP23-47P18.1-001;mCG_20295	Mannosidase, alpha, class 1B, member 1	0.86768	1.1475	0.37262	0.35985	5.4157	3	1	6711500	3376700	3334800
IPI:IPI00338964.3;IPI:IPI00468900.5;IPI:IPI00311654.4;IPI:IPI00311200.1;IPI:IPI00336889.4;IPI:IPI00399963.1;IPI:IPI00889820.1	18;18;6;3;3;3;3	18;18;6;3;3;3;3	18;18;6;3;3;3;3	Sarcoplasmic/endoplasmic reticulum calcium ATPase 2;Calcium pump 2;Calcium-transporting ATPase sarcoplasmic reticulum type, slow twitch skeletal muscle isoform;SR Ca(2+)-ATPase 2;Endoplasmic reticulum class 1/2 Ca(2+) ATPase	Atp2a2	Isoform SERCA2B of Sarcoplasmic/endoplasmic reticulum calcium ATPase 2;Isoform SERCA2A of Sarcoplasmic/endoplasmic reticulum calcium ATPase 2	0.97345	1.147	0.37305	0.35425	21.979	57	0.81665	217460000	104510000	112950000
IPI:IPI00469331.2;IPI:IPI00758138.2	6;4	6;4	6;4	Nucleoporin NUP53;Nuclear pore complex protein Nup53;Nucleoporin Nup35;35 kDa nucleoporin;Mitotic phosphoprotein 44;Nucleoporin 35	Nup35;Mp44;Nup53;RP23-393F9.4-002	Nucleoporin NUP53;Nucleoporin 35	0.92694	1.1469	0.37308	0.34349	15.887	7	0.356	40589000	20009000	20580000
IPI:IPI00318204.5;IPI:IPI00653091.1;IPI:IPI00676841.1;IPI:IPI00554868.2;IPI:IPI00654144.1;IPI:IPI00938496.1;IPI:IPI00411102.3;IPI:IPI00938489.1;IPI:IPI00900411.1	10;10;10;9;9;8;6;3;2	10;10;10;9;9;8;6;3;2	10;10;10;9;9;8;6;3;2	Ribose-phosphate pyrophosphokinase;Ribose-phosphate pyrophosphokinase 1;Phosphoribosyl pyrophosphate synthetase I;Ribose-phosphate pyrophosphokinase 2;Phosphoribosyl pyrophosphate synthetase II	Prps1;Sid6061;RP23-137E3.3-001;mCG_19617;Mipol1;AU021838;Prps2	Ribose-phosphate pyrophosphokinase;Ribose-phosphate pyrophosphokinase;35 kDa protein;Ribose-phosphate pyrophosphokinase 1;Ribose-phosphate pyrophosphokinase;Ribose-phosphate pyrophosphokinase;Ribose-phosphate pyrophosphokinase 2	0.90267	1.1467	0.37326	0.41583	18.535	20	0.03104	95061000	48603000	46458000
IPI:IPI00116991.1;IPI:IPI00331327.3	14;12	14;12	14;12	Histidyl-tRNA synthetase, cytoplasmic;Histidine--tRNA ligase;Putative uncharacterized protein	Hars	Histidyl-tRNA synthetase, cytoplasmic;Putative uncharacterized protein	0.95615	1.1467	0.37323	0.35448	23.676	21	0.001275	154860000	72943000	81917000
IPI:IPI00652336.5;IPI:IPI00875143.1;IPI:IPI00875269.1	4;4;2	4;4;2	2;2;1	Myomegalin;Phosphodiesterase 4D-interacting protein;Putative uncharacterized protein	Pde4dip;Kiaa0454	Pde4dip protein;phosphodiesterase 4D interacting protein isoform 4;Putative uncharacterized protein (Fragment)	0.94944	1.1467	0.37328	0.39111	55.469	3	1	18918000	9063600	9854400
IPI:IPI00469255.4	20	20	2	Rab3 GTPase-activating protein catalytic subunit;RAB3 GTPase-activating protein 130 kDa subunit;Rab3-GAP p130	Rab3gap1;Kiaa0066;Rab3gap	Rab3 GTPase-activating protein catalytic subunit	0.90614	1.1461	0.37373	0.41626	34.437	25	0.95452	95183000	46628000	48555000
IPI:IPI00120826.1;IPI:IPI00458428.1	3;2	3;2	3;2	Translocon-associated protein subunit gamma;Signal sequence receptor subunit gamma	Ssr3	Isoform 1 of Translocon-associated protein subunit gamma;Isoform 2 of Translocon-associated protein subunit gamma	0.97616	1.1456	0.37411	0.36128	16.299	5	1	9352700	4430600	4922000
IPI:IPI00119808.1;IPI:IPI00788396.1	5;5	5;5	5;5	ATP-dependent Clp protease ATP-binding subunit clpX-like, mitochondrial;Caseinolytic peptidase X (E.coli)	Clpx	ATP-dependent Clp protease ATP-binding subunit clpX-like, mitochondrial;caseinolytic protease X isoform 2	0.93264	1.1455	0.37422	0.4167	48.818	8	0.6826	61687000	32836000	28851000
IPI:IPI00162949.1	2	2	2	CDP-diacylglycerol--inositol 3-phosphatidyltransferase;Phosphatidylinositol synthase	Cdipt;Pis1	CDP-diacylglycerol--inositol 3-phosphatidyltransferase	0.95173	1.145	0.37456	0.39244	12.206	6	1	15673000	7972600	7700500
IPI:IPI00224075.1;IPI:IPI00857663.1;IPI:IPI00830998.1;IPI:IPI00858002.1;IPI:IPI00856466.1;IPI:IPI00856970.1;IPI:IPI00831094.1;IPI:IPI00858302.1	4;3;2;2;2;2;1;1	4;3;2;2;2;2;1;1	4;3;2;2;2;2;1;1	Copine-1;Copine I	Cpne1;RP23-220D12.6-008;RP23-220D12.6-005;RP23-220D12.6-010;RP23-220D12.6-013	Copine-1;Copine I;Copine I;39 kDa protein;Copine I;Copine I	0.97563	1.1447	0.37486	0.35656	35.767	15	1	199300000	101970000	97327000
IPI:IPI00132485.2;IPI:IPI00467296.2	4;3	4;3	4;3	Prefoldin subunit 1;Putative uncharacterized protein	Pfdn1	Prefoldin subunit 1;Prefoldin 1	0.91968	1.1441	0.37528	0.39319	25.788	9	1	18209000	9141300	9067600
IPI:IPI00227808.3;IPI:IPI00187275.2;IPI:IPI00911127.1;IPI:IPI00911128.1	4;4;4;2	4;4;4;2	4;4;4;2	Protein CDV3;Carnitine deficiency-associated protein 3;Tyrosine-phosphorylated protein 36	Cdv3	Isoform 1 of Protein CDV3;Isoform 2 of Protein CDV3;carnitine deficiency-associated gene expressed in ventricle 3 isoform c;carnitine deficiency-associated gene expressed in ventricle 3 isoform d	0.92157	1.1441	0.37529	0.41768	9.7888	14	1	58226000	28283000	29943000
IPI:IPI00228633.7;IPI:IPI00669556.2;IPI:IPI00914132.2;IPI:CON_00714446.3	22;13;13;8	22;13;13;8	22;13;13;8	Glucose-6-phosphate isomerase;Phosphoglucose isomerase;Phosphohexose isomerase;Autocrine motility factor;Neuroleukin	Gpi;Gpi1	Glucose-6-phosphate isomerase;Glucose-6-phosphate isomerase;Glucose-6-phosphate isomerase	0.96706	1.144	0.37535	0.35836	15.238	80	0.23631	1578100000	748850000	829260000
IPI:IPI00753529.1;IPI:IPI00177205.1	3;3	3;3	3;3	GTP-binding protein Rheb;Ras homolog enriched in brain	Rheb	similar to RAS-homolog enriched in brain;GTP-binding protein Rheb	0.9137	1.144	0.37534	0.39326	11.141	7	1	23474000	12118000	11357000
IPI:IPI00889900.1;IPI:IPI00115231.2;IPI:IPI00857354.1;IPI:IPI00125829.3;IPI:IPI00756318.1;IPI:IPI00230064.2;IPI:IPI00750622.2	6;5;3;3;3;3;3	6;5;3;3;3;3;3	6;5;3;3;3;3;3	Solute carrier family 12 member 4;Electroneutral potassium-chloride cotransporter 1;Erythroid K-Cl cotransporter 1;Putative uncharacterized protein;Solute carrier family 12 member 6;Electroneutral potassium-chloride cotransporter 3;K-Cl cotransporter 3;Solute carrier family 12, member 6;Solute carrier family 12, member 6, isoform CRA_a	Slc12a4;Kcc1;Slc12a6;Kcc3;RP23-208E23.1-003;RP23-208E23.1-004;mCG_20782;RP23-208E23.1-005	Solute carrier family 12 member 4;Putative uncharacterized protein;solute carrier family 12, member 6 isoform 2;Isoform 1 of Solute carrier family 12 member 6;Solute carrier family 12, member 6;solute carrier family 12, member 6 isoform 1;Solute carrier fa	0.91269	1.144	0.37535	0.36248	22.735	8	0.6826	9020000	4233300	4786700
IPI:IPI00322312.3	6	6	6	Rho GDP-dissociation inhibitor 1;Rho-GDI alpha;GDI-1	Arhgdia;C87222;Gdi1	Rho GDP-dissociation inhibitor 1	0.93231	1.1438	0.37555	0.35744	16.495	34	0.242	268080000	131380000	136700000
IPI:IPI00153794.3;IPI:IPI00929833.1;IPI:IPI00929884.1	2;2;1	2;2;1	2;2;1	Coiled-coil domain-containing protein 58	Ccdc58	Coiled-coil domain-containing protein 58;coiled-coil domain containing 58 isoform 3;coiled-coil domain containing 58 isoform 2	0.95122	1.1434	0.37585	0.39378	8.1043	4	1	13038000	6931000	6107200
IPI:IPI00110684.1	17	17	17	Inorganic pyrophosphatase;Pyrophosphate phospho-hydrolase	Ppa1;Pp;Pyp	Inorganic pyrophosphatase	0.91599	1.1431	0.3761	0.3592	23.533	51	0.51027	339580000	158140000	181440000
IPI:IPI00407692.3;IPI:IPI00844689.1;IPI:IPI00858269.1;IPI:IPI00857006.1	25;19;5;1	25;19;5;1	25;19;5;1	V-type proton ATPase catalytic subunit A;Vacuolar proton pump subunit alpha;V-ATPase 69 kDa subunit	Atp6v1a;Atp6a1;Atp6a2;Atp6v1a1	Isoform 1 of V-type proton ATPase catalytic subunit A;Isoform 2 of V-type proton ATPase catalytic subunit A	0.92587	1.1429	0.37626	0.35938	11.855	77	0.44932	592870000	289720000	303150000
IPI:IPI00264501.8;IPI:IPI00404438.1;IPI:IPI00404436.1;IPI:IPI00122409.1;IPI:IPI00230165.1;IPI:IPI00408269.4;IPI:IPI00653617.1;IPI:IPI00652215.1;IPI:IPI00474209.1	10;10;10;1;1;1;1;1;1	10;10;10;1;1;1;1;1;1	1;1;1;0;0;0;0;0;0	Phosphatidylinositol-binding clathrin assembly protein;Clathrin assembly lymphoid myeloid leukemia	Picalm;Calm;Fit1	Isoform 1 of Phosphatidylinositol-binding clathrin assembly protein;Isoform 6 of Phosphatidylinositol-binding clathrin assembly protein;Isoform 4 of Phosphatidylinositol-binding clathrin assembly protein	0.92216	1.1422	0.37682	0.35906	16.039	19	0.1869	187940000	88514000	99426000
IPI:IPI00648173.1;IPI:IPI00169916.11;IPI:IPI00649850.2	96;96;19	96;96;19	96;96;19	Clathrin, heavy polypeptide (Hc);Clathrin heavy chain 1	Cltc;RP23-366M19.3-006	Clathrin, heavy polypeptide;Clathrin heavy chain 1	0.97028	1.142	0.37693	0.36012	13.882	453	0.16606	4654000000	2251300000	2402700000
IPI:IPI00380354.1;IPI:IPI00649658.1;IPI:IPI00929905.1	4;4;4	4;4;4	4;4;4	Lethal(2) giant larvae protein homolog 1;Mlgl;Mgl-1;Putative uncharacterized protein	Llgl1;Llglh	lethal giant larvae homolog 1 isoform 1;Lethal(2) giant larvae protein homolog 1;lethal giant larvae homolog 1 isoform 2	0.92006	1.1399	0.37861	0.37657	21.226	4	1	6035700	3197600	2838100
IPI:IPI00845638.1;IPI:IPI00317401.6;IPI:IPI00776026.2	21;21;9	18;18;8	18;18;8	Sister chromatid cohesion protein PDS5 homolog B;Androgen-induced proliferation inhibitor;Androgen-induced prostate proliferative shutoff-associated protein AS3	Pds5b;Aprin;As3;Kiaa0979	Isoform 3 of Sister chromatid cohesion protein PDS5 homolog B;Isoform 1 of Sister chromatid cohesion protein PDS5 homolog B	0.94628	1.1394	0.37904	0.36189	13.207	35	0.29685	163970000	77524000	86443000
IPI:IPI00317701.2;IPI:IPI00123465.1;IPI:IPI00856675.1;IPI:IPI00857701.1;IPI:IPI00856821.1	7;7;5;5;2	7;7;5;5;2	7;7;5;5;2	COP9 signalosome complex subunit 7a;JAB1-containing signalosome subunit 7a	Cops7a;Csn7a	Isoform 2 of COP9 signalosome complex subunit 7a;Isoform 1 of COP9 signalosome complex subunit 7a;25 kDa protein;20 kDa protein	0.92711	1.1389	0.37942	0.39752	9.8794	12	0.3026	17257000	8705400	8552000
IPI:IPI00830611.1;IPI:IPI00125950.2;IPI:IPI00279931.1;IPI:IPI00858120.1	4;4;4;2	4;4;4;2	4;4;4;2	Histone-arginine methyltransferase CARM1;Protein arginine N-methyltransferase 4;Coactivator-associated arginine methyltransferase 1	Carm1;Prmt4	70 kDa protein;Isoform 1 of Histone-arginine methyltransferase CARM1;Isoform 2 of Histone-arginine methyltransferase CARM1;17 kDa protein	0.94176	1.1377	0.38033	0.42227	11.277	14	1	66329000	32011000	34317000
IPI:IPI00124752.1;IPI:IPI00849056.1;IPI:IPI00850857.1	2;2;2	2;2;2	2;2;2	RING-box protein 1	Rbx1	RING-box protein 1;similar to RBX1 protein;similar to RBX1 protein	0.8893	1.1373	0.38067	0.37826	0.2386	2	1	151250	79589	71660
IPI:IPI00118899.1;IPI:IPI00775849.2;IPI:IPI00830549.1;IPI:IPI00830639.1	78;47;17;11	52;25;12;7	49;23;10;6	Alpha-actinin-4;Non-muscle alpha-actinin 4;F-actin cross-linking protein;Alpha-actinin	Actn4;FR-17	Alpha-actinin-4;Alpha-actinin	0.92471	1.1366	0.38121	0.36492	15.66	168	0.0046418	1577200000	775620000	801580000
IPI:IPI00170084.1	3	3	3	DCC-interacting protein 13-alpha;Adapter protein containing PH domain, PTB domain and leucine zipper motif 1	Appl1;Dip13a;Kiaa1428	DCC-interacting protein 13-alpha	0.87827	1.1364	0.38139	0.39957	9.9812	5	1	17906000	8385100	9520500
IPI:IPI00132419.3;IPI:IPI00652295.1;IPI:IPI00122687.1	3;3;1	3;3;1	3;3;1	Threonyl-tRNA synthetase, mitochondrial;Threonine--tRNA ligase;Threonyl-tRNA synthetase-like 1;Putative uncharacterized protein	Tars2;Tarsl1	Threonyl-tRNA synthetase, mitochondrial;Putative uncharacterized protein	0.91	1.1363	0.38151	0.36844	23.749	3	1	6282200	3203500	3078600
IPI:IPI00471077.3	7	7	7	Thioredoxin domain-containing protein 17;Thioredoxin-like protein 5;14 kDa thioredoxin-related protein;TRP14;Protein 42-9-9	Txndc17;Txnl5	Thioredoxin domain-containing protein 17	1.0472	1.1359	0.38181	0.42362	7.5335	8	0.356	57173000	27470000	29703000
IPI:IPI00474883.2;IPI:IPI00269481.7;IPI:IPI00776140.1;IPI:IPI00406800.4;IPI:IPI00776374.1;IPI:IPI00649604.1;IPI:IPI00776265.1;IPI:IPI00112457.1	17;17;16;14;11;8;8;2	17;17;16;14;11;8;8;2	17;17;16;14;11;8;8;2	CAPZB3;Capping protein (Actin filament) muscle Z-line, beta;F-actin-capping protein subunit beta;CapZ beta;Capping protein (Actin filament) muscle Z-line, beta, isoform CRA_a	Capzb;RP23-247I1.3-004;Cappb1;RP23-247I1.3-006;mCG_122335;RP23-247I1.3-011	Capping protein (Actin filament) muscle Z-line, beta;Isoform 2 of F-actin-capping protein subunit beta;Capping protein (Actin filament) muscle Z-line, beta, isoform CRA_a;Isoform 1 of F-actin-capping protein subunit beta;Capping protein (Actin filament) mu	0.94031	1.1358	0.38183	0.36561	12.473	63	0.70815	327290000	153600000	173680000
IPI:IPI00116331.1;IPI:IPI00399631.1	11;11	11;11	11;11	Small glutamine-rich tetratricopeptide repeat-containing protein alpha;Alpha-SGT	Sgta;Sgt	Isoform 1 of Small glutamine-rich tetratricopeptide repeat-containing protein alpha;Isoform 2 of Small glutamine-rich tetratricopeptide repeat-containing protein alpha	0.91636	1.1357	0.38193	0.36557	12.483	23	0.055576	129550000	64653000	64894000
IPI:IPI00555023.2;IPI:IPI00283531.8;IPI:IPI00408829.4	4;3;2	4;3;2	4;3;2	Glutathione S-transferase P 1;GST YF-YF;GST-piB;GST class-pi;Preadipocyte growth factor;Glutathione S-transferase P 2;GST-piA	Gstp1;Gstpib;Gstp2;Gstpia	Glutathione S-transferase P 1;Glutathione S-transferase P 2;similar to glutathione S-transferase pi class A	0.96588	1.1355	0.38213	0.36583	9.6377	21	1	143280000	70984000	72295000
IPI:IPI00408892.2	6	6	6	Ras-related protein Rab-7a	Rab7a;Rab7	Ras-related protein Rab-7a	0.98274	1.1351	0.38243	0.36622	13.492	24	0.03336	151790000	72743000	79051000
IPI:IPI00331192.3;IPI:IPI00656165.1;IPI:IPI00656182.1	6;5;4	6;5;4	6;5;4	Putative uncharacterized protein;Ubiquitin fusion degradation protein 1 homolog	Ufd1l	Putative uncharacterized protein;Ubiquitin fusion degradation protein 1 homolog;Putative uncharacterized protein	0.91893	1.135	0.38248	0.42422	5.6514	9	0.356	50185000	25270000	24915000
IPI:IPI00470086.1	3	3	3	Probable alanyl-tRNA synthetase, mitochondrial;Alanine--tRNA ligase;Alanyl-tRNA synthetase-like	Aars2;Aarsl;Gm89;Kiaa1270	Probable alanyl-tRNA synthetase, mitochondrial	0.93546	1.1347	0.38278	0.36968	16.97	3	1	10663000	5403000	5260100
IPI:IPI00403589.1;IPI:IPI00620075.2;IPI:IPI00453876.1	6;4;2	6;4;2	6;4;2	Enhancer of rudimentary homolog	Erh	Enhancer of rudimentary homolog;similar to human protein homologous to DROER protein	0.97334	1.1346	0.38283	0.35306	9.9694	11	0.62279	39463000	19100000	20363000
IPI:IPI00470095.1;IPI:IPI00649373.1;IPI:IPI00653482.1;IPI:IPI00875648.1;IPI:IPI00749678.1	3;3;1;1;1	3;3;1;1;1	2;2;0;0;0	ARF GTPase-activating protein GIT1;G protein-coupled receptor kinase-interactor 1;GRK-interacting protein 1;Putative uncharacterized protein	Git1	ARF GTPase-activating protein GIT1;G protein-coupled receptor kinase-interactor 1	0.86269	1.1343	0.3831	0.35332	15.266	4	1	28477000	15055000	13422000
IPI:IPI00230034.5	6	6	6	D-dopachrome decarboxylase;D-dopachrome tautomerase	Ddt	D-dopachrome decarboxylase	0.9559	1.1341	0.3832	0.42488	9.2053	22	0.46848	73111000	35822000	37289000
IPI:IPI00655136.3;IPI:IPI00828723.1;IPI:IPI00331212.3;IPI:IPI00387322.6;IPI:IPI00828536.1;IPI:IPI00230704.4;IPI:IPI00828241.1;IPI:IPI00828966.1	5;5;5;5;5;4;4;4	5;5;5;5;5;4;4;4	5;5;5;5;5;4;4;4	Rho guanine nucleotide exchange factor 7;PAK-interacting exchange factor beta;Beta-Pix;p85SPR	Arhgef7;Kiaa0142;Pak3bp	Isoform B of Rho guanine nucleotide exchange factor 7;Isoform G of Rho guanine nucleotide exchange factor 7;Isoform A of Rho guanine nucleotide exchange factor 7;Isoform D of Rho guanine nucleotide exchange factor 7;Isoform H of Rho guanine nucleotide exch	0.86265	1.1341	0.38324	0.35346	11.733	11	0.08326	38559000	19581000	18978000
IPI:IPI00111770.7;IPI:IPI00875971.1	10;3	10;3	9;3	ATP synthase subunit e, mitochondrial	Atp5i;Atp5k;Lfm-1;Lfm1	ATP synthase subunit e, mitochondrial	1.0404	1.1334	0.38376	0.35397	23.168	15	0.80277	27635000	13455000	14180000
IPI:IPI00654305.1;IPI:IPI00652147.1;IPI:IPI00330231.4;IPI:IPI00474621.5	4;4;4;2	4;4;4;2	4;4;4;2	Rap guanine nucleotide exchange factor (GEF) 1;Rapgef1 protein;Guanine nucleotide exchange factor;Putative uncharacterized protein	Rapgef1;RP23-304D11.1-003;Grf2;RP23-304D11.1-001	Rap guanine nucleotide exchange factor (GEF) 1 isoform 1;Rap guanine nucleotide exchange factor (GEF) 1 isoform 2;Rap guanine nucleotide exchange factor (GEF) 1 isoform 3;Rap guanine nucleotide exchange factor (GEF) 1	0.89431	1.1334	0.38379	0.37066	7.9543	5	1	12085000	5827300	6257600
IPI:IPI00114945.1;IPI:IPI00930754.1;IPI:IPI00831059.1;IPI:IPI00831174.1;IPI:IPI00831525.1;IPI:IPI00831255.1;IPI:IPI00885929.1;IPI:IPI00831048.1;IPI:IPI00831621.1	24;22;15;15;15;10;10;7;3	24;22;15;15;15;10;10;7;3	23;22;14;14;14;9;9;6;2	Septin-2;Neural precursor cell expressed developmentally down-regulated protein 5	Sept2;Nedd-5;Nedd5	Septin-2;septin 2 b;27 kDa protein;25 kDa protein;24 kDa protein	0.98655	1.1329	0.38414	0.3682	40.574	102	0.82424	1676100000	665780000	1010300000
IPI:IPI00848970.1;IPI:IPI00226387.3;IPI:IPI00461730.3	3;3;2	3;3;2	3;3;2	Phosphoglycerate mutase family member 5	Pgam5	Isoform 1 of Phosphoglycerate mutase family member 5;Isoform 2 of Phosphoglycerate mutase family member 5;29 kDa protein	0.92197	1.1325	0.38452	0.37136	10.876	6	1	7942000	3858100	4083900
IPI:IPI00875405.1;IPI:IPI00267295.5;IPI:IPI00928092.1	35;35;2	35;35;2	35;35;2	26S proteasome non-ATPase regulatory subunit 1;26S proteasome regulatory subunit RPN2;26S proteasome regulatory subunit S1	Psmd1	111 kDa protein;26S proteasome non-ATPase regulatory subunit 1	0.92127	1.1318	0.38509	0.36926	14.09	122	0.60427	690090000	338670000	351420000
IPI:IPI00130280.1;IPI:IPI00857439.1;IPI:IPI00652749.1;IPI:IPI00857316.1;IPI:REV_IPI00468189.6;IPI:REV_IPI00652673.1;IPI:REV_IPI00653674.3	44;43;6;2;1;1;1	44;43;6;2;1;1;1	43;42;6;2;0;0;0	ATP synthase subunit alpha, mitochondrial	Atp5a1	ATP synthase subunit alpha, mitochondrial;55 kDa protein	0.97207	1.1318	0.38504	0.3692	14.392	181	0.46306	3832300000	1836100000	1996100000
IPI:IPI00848443.1;IPI:IPI00474783.4;IPI:IPI00421241.5;IPI:IPI00649984.1;IPI:IPI00756922.2;IPI:IPI00649000.1	39;39;5;2;1;1	39;39;5;2;1;1	39;39;5;2;1;1	Acetyl-CoA carboxylase 1;ACC-alpha;Acetyl-CoA carboxylase 265;Biotin carboxylase	Acaca;Acac;Gm738	Isoform 2 of Acetyl-CoA carboxylase 1;Isoform 1 of Acetyl-CoA carboxylase 1	0.9323	1.1312	0.38556	0.37021	14.839	77	0.64622	250590000	124260000	126320000
IPI:IPI00132350.1;IPI:IPI00880514.1	3;2	3;2	3;2	CDGSH iron sulfur domain-containing protein 2;MitoNEET-related 1 protein;Nervous system over-expressed protein 70	Cisd2;Cdgsh2;Noxp70;Zcd2	CDGSH iron sulfur domain-containing protein 2;12 kDa protein	0.96272	1.131	0.38574	0.4041	2.8283	4	1	18626000	8999400	9626500
IPI:IPI00749596.1;IPI:IPI00756688.1;IPI:IPI00323319.3;IPI:IPI00750382.1;IPI:IPI00464391.1	3;3;3;3;1	3;3;3;3;1	3;3;3;3;1	Staufen (RNA binding protein) homolog 1 (Drosophila);Putative uncharacterized protein;Double-stranded RNA-binding protein Staufen homolog 1	Stau1;RP23-19L12.1-003;Stau;RP23-19L12.1-005	staufen (RNA binding protein) homolog 1 isoform 1;staufen (RNA binding protein) homolog 1 isoform 2;Double-stranded RNA-binding protein Staufen homolog 1;Staufen (RNA binding protein) homolog 1	0.89238	1.1307	0.38596	0.40434	10.86	5	1	22993000	11421000	11572000
IPI:IPI00322033.7;IPI:IPI00648853.4;IPI:IPI00515583.1;IPI:IPI00409418.7;IPI:IPI00621485.2;IPI:IPI00515537.1;IPI:IPI00406886.5;IPI:IPI00515591.3	4;3;3;3;3;2;2;2	4;3;3;3;3;2;2;2	4;3;3;3;3;2;2;2	TOM1-like protein 2;Target of Myb-like protein 2;Target of myb1-like 2 (Chicken)	Tom1l2;RP23-456O18.4-009;RP23-456O18.4-008;RP23-456O18.4-006	Isoform 1 of TOM1-like protein 2;Isoform 2 of TOM1-like protein 2;Target of myb1-like 2;Isoform 4 of TOM1-like protein 2;Isoform 3 of TOM1-like protein 2;Target of myb1-like 2;Isoform 5 of TOM1-like protein 2;Target of myb1-like 2	0.92237	1.1302	0.38633	0.42772	10.024	6	1	49997000	24867000	25130000
IPI:IPI00277001.4	9	9	9	Proteasome subunit alpha type-4;Proteasome component C9;Macropain subunit C9;Multicatalytic endopeptidase complex subunit C9;Proteasome subunit L	Psma4	Proteasome subunit alpha type-4	0.96938	1.1294	0.38698	0.37202	11.951	21	0.63682	180090000	85340000	94748000
IPI:IPI00624896.4;IPI:IPI00647977.1;IPI:IPI00662793.4;IPI:IPI00474904.3;IPI:IPI00649881.1;IPI:IPI00649615.1;IPI:IPI00648155.1;IPI:IPI00649469.1	22;22;22;22;1;1;1;1	22;22;22;22;1;1;1;1	22;22;22;22;1;1;1;1	Aspartyl/asparaginyl beta-hydroxylase;Aspartate beta-hydroxylase;Peptide-aspartate beta-dioxygenase;Aspartate-beta-hydroxylase;Putative uncharacterized protein	Asph;RP23-152A20.3-002;RP23-152A20.3-003	Aspartyl/asparaginyl beta-hydroxylase;Aspartate-beta-hydroxylase;78 kDa protein;Aspartly beta-hydroxylase	0.91152	1.129	0.38734	0.37178	17.511	68	0.25274	547980000	273080000	274900000
IPI:IPI00266899.6;IPI:IPI00653179.1;IPI:IPI00760016.1;IPI:IPI00759922.1;IPI:IPI00760030.1	5;2;1;1;1	5;2;1;1;1	5;2;1;1;1	Peptidyl-prolyl cis-trans isomerase FKBP1A;FK506-binding protein 1A;Rotamase;Immunophilin FKBP12	Fkbp1a;Fkbp1	Peptidyl-prolyl cis-trans isomerase FKBP1A	0.90828	1.1288	0.3875	0.37424	11.816	17	0.9494	10745000	5466400	5278500
IPI:IPI00469486.2;IPI:IPI00330176.4	16;15	16;15	16;15	Protein MON2 homolog;Protein SF21	Mon2;Kiaa1040;Sf21	Isoform 2 of Protein MON2 homolog;Isoform 1 of Protein MON2 homolog	0.92178	1.1287	0.38754	0.42882	10.644	22	0.61737	99811000	48612000	51199000
IPI:IPI00653104.1;IPI:IPI00881695.1;IPI:IPI00227109.1	5;5;4	5;5;4	5;5;4	Putative uncharacterized protein;TBC1 domain family, member 17;TBC1 domain family member 17	Tbc1d17;mCG_23133	Putative uncharacterized protein;Putative uncharacterized protein;TBC1 domain family member 17	0.88907	1.1286	0.38764	0.35778	14.901	5	0.9494	31981000	15495000	16486000
IPI:IPI00848842.1;IPI:IPI00406844.3;IPI:IPI00885896.1;IPI:IPI00224951.1	2;2;1;1	2;2;1;1	2;2;1;1	Prolyl 4-hydroxylase subunit alpha-3;4-PH alpha-3;Procollagen-proline,2-oxoglutarate-4-dioxygenase subunit alpha-3	P4ha3	similar to collagen prolyl 4-hydroxylase alpha III subunit;Isoform 1 of Prolyl 4-hydroxylase subunit alpha-3;Isoform 2 of Prolyl 4-hydroxylase subunit alpha-3;Isoform 3 of Prolyl 4-hydroxylase subunit alpha-3	0.91767	1.1279	0.38817	0.37489	0.32622	2	1	6307100	2858900	3448200
IPI:IPI00281011.7	2	2	2	MARCKS-related protein;MARCKS-like protein 1;Macrophage myristoylated alanine-rich C kinase substrate;Brain protein F52	Marcksl1;Mlp;Mrp	MARCKS-related protein	0.90094	1.1276	0.38846	0.38464	23.183	2	1	100670	52158	48510
IPI:IPI00135087.3	8	8	8	COP9 signalosome complex subunit 5;Jun activation domain-binding protein 1;Kip1 C-terminus-interacting protein 2	Cops5;Csn5;Jab1;Kic2	COP9 signalosome complex subunit 5	0.93135	1.1273	0.38872	0.35884	12.052	11	0.61034	35105000	17925000	17180000
IPI:IPI00130591.2;IPI:IPI00403996.2;IPI:IPI00555078.1;IPI:IPI00776384.1;IPI:IPI00128254.2;IPI:IPI00475177.4	20;20;19;19;1;1	20;20;19;19;1;1	19;19;18;18;1;1	Interleukin enhancer-binding factor 3;Nuclear factor 90	Ilf3	Isoform 3 of Interleukin enhancer-binding factor 3;Isoform 2 of Interleukin enhancer-binding factor 3;Isoform 1 of Interleukin enhancer-binding factor 3;Nuclear factor 90	0.87333	1.127	0.38894	0.37453	12.386	40	0.97725	141720000	70576000	71140000
IPI:IPI00265406.3;IPI:IPI00515543.3	40;1	40;1	40;1	Phosphoribosylformylglycinamidine synthase;Formylglycinamide ribotide amidotransferase;Formylglycinamide ribotide synthetase	Pfas;Kiaa0361	Phosphoribosylformylglycinamidine synthase	0.91621	1.127	0.38894	0.37357	25.798	83	0.6593	529360000	268340000	261020000
IPI:IPI00113134.1;IPI:IPI00460846.1;IPI:IPI00459288.1	14;8;5	14;8;5	14;8;5	Superkiller viralicidic activity 2-like 2;ATP-dependent helicase SKIV2L2;MKIAA0052 protein	Skiv2l2;mKIAA0052	Superkiller viralicidic activity 2-like 2;MKIAA0052 protein (Fragment)	0.93029	1.1267	0.3892	0.43032	20.165	20	0.074329	88514000	44417000	44097000
IPI:IPI00225390.5	4	4	4	Cytochrome c oxidase subunit 6B1;Cytochrome c oxidase subunit VIb isoform 1	Cox6b1;Cox6b	Cytochrome c oxidase subunit 6B1	1.0237	1.1266	0.38923	0.38527	5.0148	4	1	2956300	1408400	1547900
IPI:IPI00153342.4;IPI:IPI00128331.1;IPI:IPI00403496.1	4;4;3	4;4;3	4;4;3	Activating signal cointegrator 1 complex subunit 2;ASC-1 complex subunit p100;Trip4 complex subunit p100	Ascc2;Asc1p100	Isoform 3 of Activating signal cointegrator 1 complex subunit 2;Isoform 1 of Activating signal cointegrator 1 complex subunit 2;Isoform 2 of Activating signal cointegrator 1 complex subunit 2	0.89302	1.1266	0.38922	0.40773	5.7433	4	1	20561000	10548000	10013000
IPI:IPI00652925.3;IPI:IPI00331016.1;IPI:IPI00753794.1	7;7;4	7;7;4	7;7;4	Putative uncharacterized protein	Sec24b	similar to SEC24 related gene family, member B;Sec24 related gene family, member B;Putative uncharacterized protein (Fragment)	0.96194	1.1266	0.38923	0.37491	91.034	18	0.48207	109490000	72083000	37412000
IPI:IPI00848984.1	4	1	1			similar to Hmgb1 protein	1.009	1.1265	0.3893	0.38533	22.478	4	1	1624600	776130	848460
IPI:IPI00420246.1	4	4	4	HEAT repeat-containing protein 6	Heatr6	HEAT repeat-containing protein 6	0.88784	1.1259	0.38985	0.40839	15.252	4	1	12974000	6721400	6252200
IPI:IPI00459033.2	7	7	7	DnaJ homolog subfamily C member 3;Interferon-induced, double-stranded RNA-activated protein kinase inhibitor;Protein kinase inhibitor of 58 kDa;Protein kinase inhibitor p58	Dnajc3;P58ipk	DnaJ homolog subfamily C member 3	0.93898	1.1258	0.38987	0.35998	14.692	8	0.267	43108000	20912000	22196000
IPI:IPI00880644.1;IPI:IPI00849505.1;IPI:IPI00882315.1;IPI:IPI00177059.6;IPI:IPI00471168.1;IPI:IPI00457587.1;IPI:IPI00881479.1	54;34;13;8;3;2;1	54;34;13;8;3;2;1	54;34;13;8;3;2;1	Tpr protein	Tpr	Translocated promoter region, isoform CRA_b;similar to nuclear pore complex-associated intranuclear coiled-coil protein TPR	0.95362	1.1252	0.3904	0.37521	16.068	105	0.12414	506510000	247390000	259120000
IPI:IPI00654133.1;IPI:IPI00882016.1;IPI:IPI00761379.2;IPI:IPI00626688.3;IPI:IPI00881371.1;IPI:IPI00882367.1	10;10;10;10;9;2	10;10;10;10;9;2	10;10;10;10;9;2	Protein SOLO	Solo	Isoform 1 of Protein SOLO;Isoform 2 of Protein SOLO;Isoform 6 of Protein SOLO;Isoform 3 of Protein SOLO;Isoform 4 of Protein SOLO	0.90351	1.1251	0.39048	0.43149	16.3	11	0.82872	55713000	27325000	28388000
IPI:IPI00111953.1	3	3	3	BolA-like protein 1	Bola1	BolA-like protein 1	0.94833	1.125	0.39052	0.40909	8.1794	5	1	19656000	9160200	10496000
IPI:IPI00113141.1	16	16	9	Citrate synthase, mitochondrial	Cs	Citrate synthase, mitochondrial	0.98325	1.1247	0.39077	0.37563	11.153	95	0.60967	2073600000	908070000	1165500000
IPI:IPI00468481.2	36	36	36	ATP synthase subunit beta, mitochondrial	Atp5b	ATP synthase subunit beta, mitochondrial	0.96114	1.1245	0.39098	0.37586	13.041	371	0.71191	8548500000	4110500000	4438100000
IPI:IPI00130462.2	5	5	5	Protein PPRC1	Prrc1	Protein PPRC1	0.95708	1.124	0.39139	0.36147	26.702	6	1	29570000	14766000	14803000
IPI:IPI00223818.2;IPI:IPI00756601.2	12;12	12;12	12;12	Alkylglycerone phosphate synthase;Alkyldihydroxyacetonephosphate synthase, peroxisomal;Alkylglycerone-phosphate synthase	Agps;RP23-159H12.3-001	Alkylglycerone phosphate synthase;Alkyldihydroxyacetonephosphate synthase, peroxisomal	0.94902	1.1236	0.39165	0.378	12.142	18	0.1006	114790000	57356000	57432000
IPI:IPI00118384.1;IPI:IPI00885651.1;IPI:IPI00828266.2	30;14;13	27;12;12	27;12;12	14-3-3 protein epsilon	Ywhae	14-3-3 protein epsilon	0.9229	1.1232	0.39199	0.37699	19.588	116	0.25105	2166600000	994500000	1172100000
IPI:IPI00662007.3;IPI:IPI00761851.1;IPI:IPI00667387.3	6;4;1	6;4;1	6;4;1	Exoc6b protein;MCG141526;Putative uncharacterized protein	Exoc6b;mCG_141526;Sec15l2	SEC15-like 2;Putative uncharacterized protein (Fragment)	0.91877	1.1228	0.3923	0.36236	7.027	6	0.242	41011000	19469000	21541000
IPI:IPI00856490.1;IPI:IPI00403509.5	10;8	10;8	10;8	Putative uncharacterized protein;26S proteasome non-ATPase regulatory subunit 8;26S proteasome regulatory subunit S14	Psmd8	proteasome 26S non-ATPase subunit 8;26S proteasome non-ATPase regulatory subunit 8	0.92942	1.1227	0.39245	0.37903	10.964	26	0.047912	102180000	49165000	53012000
IPI:IPI00323064.3	8	8	8	Programmed cell death protein 4;Topoisomerase-inhibitor suppressed protein;Protein MA-3	Pdcd4;Ma3;Tis	Programmed cell death protein 4	1.0195	1.1219	0.39303	0.37977	13.015	13	0.05766	137970000	66521000	71453000
IPI:IPI00553687.5;IPI:IPI00380805.6;IPI:IPI00678880.2	5;2;1	5;2;1	5;2;1	Ascc3 protein	Ascc3	activating signal cointegrator 1 complex subunit 3 isoform 2	0.93705	1.1219	0.39304	0.41172	24.796	8	1	13475000	6618600	6856100
IPI:IPI00461532.4;IPI:IPI00648468.1	2;1	2;1	2;1	Nucleoporin NUP85;Nuclear pore complex protein Nup85;Pericentrin-1;FROUNT	Nup85;Pcnt1	Nucleoporin NUP85;31 kDa protein	0.93808	1.1216	0.39334	0.41202	3.8021	4	1	20400000	10141000	10259000
IPI:IPI00117178.1;IPI:IPI00880643.1	4;2	4;2	4;2	AH receptor-interacting protein;Aryl-hydrocarbon receptor-interacting protein	Aip	AH receptor-interacting protein;19 kDa protein	0.86944	1.1214	0.39343	0.38871	20.381	5	1	2669200	1372200	1297000
IPI:IPI00469123.1;IPI:IPI00667748.1;IPI:IPI00894602.1	6;6;1	6;6;1	6;6;1	Cell surface glycoprotein MUC18;Melanoma-associated antigen MUC18;Melanoma cell adhesion molecule;Gicerin	Mcam;Muc18	Isoform 1 of Cell surface glycoprotein MUC18;Isoform 2 of Cell surface glycoprotein MUC18	0.95852	1.1212	0.39362	0.38053	19.231	14	0.356	127660000	65068000	62596000
IPI:IPI00110753.1;IPI:IPI00466390.1;IPI:IPI00473667.1	36;26;19	36;26;19	1;1;1	Tubulin alpha-1A chain;Tubulin alpha-1 chain;Alpha-tubulin 1;Alpha-tubulin isotype M-alpha-1;Tubulin alpha-3 chain;Tubulin alpha-3/alpha-7 chain;Alpha-tubulin 3/7;Alpha-tubulin isotype M-alpha-3/7;Putative uncharacterized protein	Tuba1a;Tuba1;Tuba3a;Tuba3;Tuba3b;Tuba7	Tubulin alpha-1A chain;Tubulin alpha-3 chain;Putative uncharacterized protein	0.95644	1.121	0.3938	0.37902	23.972	461	0.24907	13784000000	6660800000	7123600000
IPI:IPI00318778.1;IPI:IPI00877323.1;IPI:IPI00270110.4;IPI:IPI00312673.2;IPI:IPI00831194.1	9;9;2;2;1	9;9;2;2;1	9;9;2;2;1	Calcium-binding protein 39;Protein Mo25;Cab39 protein	Cab39;Mo25	Calcium-binding protein 39;calcium binding protein 39	0.90948	1.1209	0.39384	0.36389	7.0989	10	0.03676	41935000	20154000	21781000
IPI:IPI00653072.1;IPI:IPI00131086.1;IPI:IPI00776018.1;IPI:IPI00775798.1;IPI:IPI00776053.1	7;7;6;6;5	7;7;6;6;5	7;7;6;6;5	Dynein cytoplasmic 1 intermediate chain 2;Putative uncharacterized protein;Dynein cytoplasmic 1 intermediate chain 2, isoform CRA_a;Cytoplasmic dynein 1 intermediate chain 2;Cytoplasmic dynein intermediate chain 2;Dynein intermediate chain 2, cytosolic;DH IC-2	Dync1i2;RP23-299A2.1-002;mCG_19348;Dnci2;Dncic2;RP23-299A2.1-007;RP23-299A2.1-006;RP23-299A2.1-009	Dynein cytoplasmic 1 intermediate chain 2, isoform CRA_a;Cytoplasmic dynein 1 intermediate chain 2;Dynein cytoplasmic 1 intermediate chain 2;Dynein cytoplasmic 1 intermediate chain 2;Dynein cytoplasmic 1 intermediate chain 2	0.90959	1.1205	0.39417	0.38123	15.307	17	0.2002	146690000	71437000	75253000
IPI:IPI00347336.6	7	7	7	RING finger protein 160;Zinc finger protein 294	Rnf160;Kiaa0714;Zfp294;Znf294	RING finger protein 160	0.90517	1.1203	0.39436	0.3644	17.818	8	0.13892	27633000	13454000	14179000
IPI:IPI00930798.1;IPI:IPI00469933.3;IPI:IPI00798444.1	7;7;3	7;7;3	7;7;3	Serine/threonine-protein phosphatase 4 regulatory subunit 3A;SMEK homolog 1	Smek1;Kiaa2010;Pp4r3a;Ppp4r3a	SMEK homolog 1, suppressor of mek1 isoform 2;Isoform 1 of Serine/threonine-protein phosphatase 4 regulatory subunit 3A	0.93898	1.1203	0.39434	0.41307	17.41	8	0.236	22866000	11967000	10899000
[truncated: 2,075 more rows]
