# Supplementary material for: MDM2 facilitates adipocyte differentiation through CRTC-mediated activation of STAT3
Source: Cell Death Dis. 2016 Jun 30;7(6):e2289–. doi: 10.1038/cddis.2016.188 (PMC5108339; doi:10.1038/cddis.2016.188)
Supplement: Supplementary Table 2 [file cddis2016188x3.xls]

## Sheet: 3T3-L1 preadipocytes
ID	Annotation/Divergence	Veh vs. Forsk log2FoldChange	Veh vs. Forsk pval	Veh vs. Forsk FDR	Forsk vs. Forsk+P6 log2FoldChange	Forsk vs. Forsk+P6 pval	Forsk vs. Forsk+P6 FDR
NM_007679	Cebpd|-|-|16 A2|16 10.09 cM|protein-coding	2.28	4.88e-26	2.94e-23	-1.21	1.78e-06	0.040466
NM_007707	Socs3|Cis3|Cish3|EF-10|Ef10|SSI-3|Ssi3|RP23-268N22.6|11 E2|11|protein-coding	0.392	0.0867	1	-1.27	4.5e-06	0.0512759
NM_008013	Fgl2|AI385601|musfiblp|-|5 A3|5 9.83 cM|protein-coding	2.92	1.88e-20	9.18e-18	-1.39	1.03e-05	0.0784566
NM_031168	Il6|Il-6|-|5 B1|5 15.7 cM|protein-coding	6.31	1.97e-89	2.26e-85	-1.06	5.54e-05	0.315701
NM_021384	Rsad2|2510004L01Rik|Vig1|cig5|-|12|12 A3|protein-coding	0.334	0.145	1	-1.09	0.000148	0.580455
NM_008331	Ifit1|ISG56|Ifi56|P56|-|19 C1|19|protein-coding	0.0777	0.608	1	-0.988	0.000153	0.580455
NM_026268	Dusp6|1300019I03Rik|MKP-3|MKP3|PYST1|-|10|10 C3|protein-coding	1.44	2.34e-07	2.6e-05	-1.19	0.000205	0.666949
NM_008390	Irf1|AU020929|Irf-1|RP23-303F24.1|11 B1.3|11 32.0 cM|protein-coding	-0.626	0.001	0.053	-0.972	0.000242	0.688237
NR_003508	Mx2|AI528743|Mx-2|-|16 C4|16 57.51 cM|protein-coding	-0.0934	0.562	1	-0.985	0.000362	0.828697
NM_001159393	Irf1|AU020929|Irf-1|RP23-303F24.1|11 B1.3|11 32.0 cM|protein-coding	-0.604	0.00247	0.113	-0.973	0.000367	0.828697
NM_013606	Mx2|AI528743|Mx-2|-|16 C4|16 57.51 cM|protein-coding	-0.0966	0.55	1	-0.98	0.0004	0.828697
NM_001159396	Irf1|AU020929|Irf-1|RP23-303F24.1|11 B1.3|11 32.0 cM|protein-coding	-0.649	0.000703	0.0382	-0.92	0.000514	0.974991
NM_010234	Fos|D12Rfj1|c-fos|cFos|-|12 D2|12 39.7 cM|protein-coding	3.59	5.95e-11	1.18e-08	-1.36	0.000636	1
NM_008416	Junb|-|-|8 C2-D1|8 41.41 cM|protein-coding	1.88	9.4e-20	4.49e-17	-0.772	0.00101	1
NM_023386	Rtp4|5830458K16Rik|Ifrg28|-|16 B1|16|protein-coding	-0.351	0.0595	1	-0.852	0.00124	1
NM_008036	Fosb|-|-|7 A2-B1|7 9.56 cM|protein-coding	2.31	2.25e-18	9.37e-16	-0.896	0.00161	1
NM_133219	Gcnt2|5330430K10Rik|IGnT|IGnTA|IGnTB|IGnTC|-|13 A5|13 20.12 cM|protein-coding	0.278	0.353	1	-1.01	0.00241	1
NM_153287	Csrnp1|4931429D10Rik|Axud1|CSRNP-1|URAX1|taip-3|-|9 F4|9|protein-coding	2.85	3.43e-09	4.94e-07	-1.01	0.00752	1
NM_183426	Sbno2|BC019206|F730040C21|Sno|Stno|-|10 C1|10|protein-coding	0.504	0.0875	1	-0.78	0.00837	1
NM_009546	Trim25|AA960166|AL022677|EFP|Zfp147|RP23-176J13.7|11 C|11|protein-coding	0.489	0.0122	0.406	-0.611	0.0121	1
NM_144549	Trib1|A530090O15Rik|TRB-1|Trb1|-|15 D1|15|protein-coding	0.368	0.248	1	-0.932	0.0122	1
NM_001164421	Pqlc1|2310009N05Rik|4933425L21Rik|5730564E11Rik|C78974|-|18 E3|18|protein-coding	1.35	7.89e-10	1.33e-07	-0.67	0.0139	1
NM_001164423	Pqlc1|2310009N05Rik|4933425L21Rik|5730564E11Rik|C78974|-|18 E3|18|protein-coding	1.37	2.76e-07	3.01e-05	-0.742	0.014	1
NM_008105	Gcnt2|5330430K10Rik|IGnT|IGnTA|IGnTB|IGnTC|-|13 A5|13 20.12 cM|protein-coding	0.19	0.651	1	-0.992	0.0142	1
NM_023887	Gcnt2|5330430K10Rik|IGnT|IGnTA|IGnTB|IGnTC|-|13 A5|13 20.12 cM|protein-coding	0.104	0.813	1	-0.823	0.0148	1
NM_008871	Serpine1|PAI-1|PAI1|Planh1|-|5 G2|5|protein-coding	0.715	0.000235	0.0142	-0.593	0.0155	1
NM_019440	Irgm2|AI481100|GTPI|Ifggd2|Iigp2|RP24-499A8.1|11 B1.3|11|protein-coding	-0.293	0.135	1	-0.8	0.0162	1
NM_025861	Pqlc1|2310009N05Rik|4933425L21Rik|5730564E11Rik|C78974|-|18 E3|18|protein-coding	1.35	6.87e-10	1.23e-07	-0.651	0.0163	1
NM_001164422	Pqlc1|2310009N05Rik|4933425L21Rik|5730564E11Rik|C78974|-|18 E3|18|protein-coding	1.34	1.09e-09	1.74e-07	-0.653	0.0166	1
NM_001164424	Pqlc1|2310009N05Rik|4933425L21Rik|5730564E11Rik|C78974|-|18 E3|18|protein-coding	1.35	4.68e-07	5.02e-05	-0.719	0.0176	1
NM_013820	Hk2|AI642394|HKII|-|6 C3|6 35.94 cM|protein-coding	2.43	2.87e-19	1.32e-16	-0.56	0.0184	1
NM_028317	Skida1|2810030E01Rik|5730507N06Rik|BB088113|RP23-350C1.5|2|2 A2|protein-coding	-1.78	0.00127	0.0639	1.46	0.0192	1
NR_027938	4930481A15Rik|-|-|19 A|19|ncRNA	0.138	0.806	1	-1.57	0.0193	1
NM_018738	Igtp|AW558444|Irgm3|RP24-499A8.4|11 B1.3|11 36.01 cM|protein-coding	-0.107	0.569	1	-0.635	0.0198	1
NM_001164420	Pqlc1|2310009N05Rik|4933425L21Rik|5730564E11Rik|C78974|-|18 E3|18|protein-coding	1.31	2.27e-09	3.4e-07	-0.63	0.0204	1
NM_010591	Jun|AP-1|Junc|c-jun|RP23-135A21.5|4 C5-C7|4 43.34 cM|protein-coding	-0.0297	0.908	1	-0.616	0.0204	1
NM_001083925	Oas1b|Flv|L1|Mmu-L1|Oas1|Oias-2|Oias2|Wnv|-|5 F|5 60.64 cM|protein-coding	-0.13	0.551	1	-0.654	0.0207	1
NR_003507	Oas1b|Flv|L1|Mmu-L1|Oas1|Oias-2|Oias2|Wnv|-|5 F|5 60.64 cM|protein-coding	-0.13	0.551	1	-0.654	0.0207	1
NM_020255	Scand1|2310003H23Rik|Leap1|PGC-2|Ppargc2|-|2|2 H2|protein-coding	0.0995	0.863	1	-0.655	0.0219	1
NM_001172206	Arid5a|D430024K22Rik|Mrf1|-|1 B|1|protein-coding	0.202	0.47	1	-0.829	0.0224	1
NM_008655	Gadd45b|AI323528|Myd118|-|10 C1|10 39.72 cM|protein-coding	0.333	0.178	1	-0.651	0.0227	1
NM_011315	Saa3|AV098916|Saa-3|l7R3|-|7 B4|7 30.51 cM|protein-coding	#NAME?	0.197	1	Inf	0.0236	1
NM_017466	Ccrl2|1810047I05Rik|Ackr5|CCR11|Cmkbr1l2|E01|L-CCR|-|9 F|9 60.92 cM|protein-coding	1.57	0.0183	0.543	-1.72	0.0239	1
NR_033310	Arid5a|D430024K22Rik|Mrf1|-|1 B|1|protein-coding	0.196	0.501	1	-0.835	0.0245	1
NM_013642	Dusp1|3CH134|MKP1|Ptpn16|U19515|erp|mkp-1|-|17 A2-C|17 13.28 cM|protein-coding	3.07	7.34e-22	3.83e-19	-0.611	0.0258	1
NM_001172205	Arid5a|D430024K22Rik|Mrf1|-|1 B|1|protein-coding	0.202	0.47	1	-0.803	0.0265	1
NM_026346	Fbxo32|4833442G10Rik|AI430017|ATROGIN1|Gm20361|MAFbx|-|15|15 D2|protein-coding	-0.0662	0.841	1	0.63	0.0272	1
NM_145996	Arid5a|D430024K22Rik|Mrf1|-|1 B|1|protein-coding	0.19	0.518	1	-0.822	0.0286	1
NM_008326	Irgm1|Ifggd3|Ifi1|Iigp3|Iipg3|Irgm|LRG-47|RP23-14F5.1|11 B1.2|11|protein-coding	-0.131	0.562	1	-0.566	0.0291	1
NR_045376	4930549G23Rik|-|-|18|18|ncRNA	-0.649	0.0994	1	0.917	0.0296	1
NM_011227	Rab20|AA536966|D8Ertd350e|-|8 A1.1|8 5.73 cM|protein-coding	0.733	0.101	1	-1.17	0.0298	1
NM_175136	Rnf122|1110063C11Rik|-|8 A3|8|protein-coding	2.08	6.62e-08	7.55e-06	-0.62	0.0322	1
NR_015545	4930481A15Rik|-|-|19 A|19|ncRNA	0.111	0.852	1	-1.43	0.034	1
NM_019835	B4galt5|9430078I07Rik|AW049941|AW539721|RP23-105M23.2|2 H3|2|protein-coding	0.277	0.167	1	-0.524	0.0341	1
NM_001004191	Gm5617|EG434402|-|9 A5.3|9|protein-coding	0.403	0.228	1	-0.812	0.0345	1
NM_053109	Clec2d|Clr-b|Clrb|Ocil|-|6 F3|6|protein-coding	0.0491	0.89	1	-0.546	0.0346	1
NM_025963	Rps10|2210402A09Rik|RP24-535O17.1|17|17 B1|protein-coding	0.507	0.0196	0.565	-0.527	0.0347	1
NM_198417	C030039L03Rik|-|-|7 A3|7|protein-coding	-0.465	0.447	1	1.06	0.0358	1
NM_001112731	C030039L03Rik|-|-|7 A3|7|protein-coding	-0.424	0.488	1	1.04	0.0375	1
NM_177688	H2afj|E130307C13|-|6 G1|6|protein-coding	0.257	0.337	1	-0.57	0.0375	1
NR_003520	Mx1|AI893580|Mx|Mx-1|-|16 C4|16 57.46 cM|protein-coding	-0.0798	0.643	1	-0.642	0.0375	1
NM_177565	Zfp3|AI854635|B230309J24|Fnp-1|RP23-326P7.13|Zfp-3|DN-199E5.5|11 B3|11 43.21 cM|protein-coding	-1.36	0.0115	0.393	1.19	0.0396	1
NM_001080743	Grk4|A830025H08Rik|GRK|Gprk2l|Gprk4|-|5 B2|5 17.91 cM|protein-coding	0.469	0.505	1	-1.97	0.0433	1
NM_010846	Mx1|AI893580|Mx|Mx-1|-|16 C4|16 57.46 cM|protein-coding	-0.111	0.541	1	-0.605	0.0444	1
NM_007487	Arl4a|AI467555|Arl4|-|12 B1|12 18.06 cM|protein-coding	0.203	0.542	1	0.706	0.0452	1
NM_001146275	Iigp1|2900074L10Rik|AI046432|AW111922|Ifgga1|Iigp|Irga6|-|18 D3|18|protein-coding	0.306	0.126	1	-0.556	0.0483	1
NM_026611	Rnaset2b|0610007O07Rik|4833423A10Rik|4930532K22Rik|C79750|RNASE6PL|Rnaset2|-|17|17|protein-coding	0.937	0.219	1	-1.71	0.0499	1
NR_003966	Atp10d|9830145H18Rik|ATPVD|D5Buc24e|-|5 C3.2|5|protein-coding	0.271	0.434	1	0.594	0.0503	1
NM_001146024	Zfp444|2810031J10Rik|6230401O10Rik|mFLJ00134|-|7 A1|7|protein-coding	-0.0047	0.931	1	-0.596	0.0511	1
NM_001083938	Rnaset2a|0610007O07Rik|4833423A10Rik|4930532K22Rik|C79750|RNASE6PL|Rnaset2|-|17 B2|17|protein-coding	1.99	0.0362	0.841	-1.97	0.0513	1
NM_007506	Atp5g1|-|RP23-235J5.12-003|11 D|11|protein-coding	-0.861	0.181	1	1.21	0.052	1
NM_175687	A230050P20Rik|-|-|9 A3|9|protein-coding	0.737	0.157	1	-1.05	0.0522	1
NM_001271590	Gm13826|OTTMUSG00000014624|-|5|5 55.99 cM|protein-coding	0.703	0.0359	0.839	-0.816	0.0527	1
NM_021792	Iigp1|2900074L10Rik|AI046432|AW111922|Ifgga1|Iigp|Irga6|-|18 D3|18|protein-coding	0.302	0.132	1	-0.546	0.0528	1
NR_040356	BB557941|-|-|-|ncRNA	-0.369	0.729	1	1.27	0.053	1
NM_001271676	Ifi47|47kDa|IRG-47|Ifggc1|Igrd|Iigp4|Iipg4|Irgd|RP23-54N20.3|11 B1.2|11|protein-coding	-0.252	0.281	1	-0.571	0.0534	1
NM_153389	Atp10d|9830145H18Rik|ATPVD|D5Buc24e|-|5 C3.2|5|protein-coding	0.282	0.416	1	0.584	0.0535	1
NM_010501	Ifit3|Ifi49|P49|-|19|19 C3|protein-coding	-0.318	0.0895	1	-0.525	0.054	1
NM_016750	H2afz|H2A.Z|H2a.z-1|-|3 G3|3|protein-coding	1.1	0.00358	0.154	-0.712	0.0563	1
NM_026779	Mocos|1110018O12Rik|HMCS|MCS|MOS|-|18 A2|18|protein-coding	-0.0873	1	1	1.86	0.0563	1
NM_001271677	Ifi47|47kDa|IRG-47|Ifggc1|Igrd|Iigp4|Iipg4|Irgd|RP23-54N20.3|11 B1.2|11|protein-coding	-0.249	0.289	1	-0.563	0.0567	1
NM_008330	Ifi47|47kDa|IRG-47|Ifggc1|Igrd|Iigp4|Iipg4|Irgd|RP23-54N20.3|11 B1.2|11|protein-coding	-0.249	0.289	1	-0.563	0.0567	1
NM_007635	Ccng2|-|-|5|5 E3.3-F1.3|protein-coding	-0.0982	0.709	1	0.461	0.0582	1
NM_001135115	Gm12250|Irgb10|OTTMUSG00000005723|-|11 B1.3|11|protein-coding	-0.0478	0.923	1	-0.677	0.0594	1
NM_010495	Id1|AI323524|D2Wsu140e|Idb1|bHLHb24|RP23-106A3.1|2 H1|2 75.41 cM|protein-coding	-0.0668	0.793	1	-0.547	0.06	1
NM_011817	Gadd45g|AI327420|C86281|CR6|DDIT2|OIG37|-|13|13 A5-B|protein-coding	0.142	0.751	1	-0.74	0.06	1
NM_028316	Zfp444|2810031J10Rik|6230401O10Rik|mFLJ00134|-|7 A1|7|protein-coding	0.00455	0.965	1	-0.569	0.0602	1
NM_010415	Hbegf|AW047313|Dtr|Dts|Hegfl|-|18 B2|18 19.46 cM|protein-coding	1.27	0.00107	0.0556	-0.779	0.0607	1
NM_029219	Rnf19b|4930534K13Rik|4930555L03Rik|Ibrdc3|RP23-284L6.1|4|4 D2.3|protein-coding	0.417	0.153	1	-0.549	0.0618	1
NM_001271591	Gm13826|OTTMUSG00000014624|-|5|5 55.99 cM|protein-coding	0.693	0.039	0.861	-0.799	0.0627	1
NM_028543	Zfp763|1700065O13Rik|AI839635|-|17 B1|17|protein-coding	-0.739	0.0215	0.605	0.713	0.0647	1
NM_010118	Egr2|Egr-2|Krox-20|Krox20|NGF1-B|Zfp-25|Zfp-6|-|10 B5|10 34.96 cM|protein-coding	0.19	0.585	1	-0.747	0.0655	1
NM_001164217	Romo1|2010100O12Rik|AI853864|RP23-107C23.2|2 H1|2|protein-coding	0.354	0.133	1	-0.475	0.0667	1
NM_011102	Prkcg|PKCgamma|Pkcc|Prkcc|-|7 A1|7 1.93 cM|protein-coding	0.274	0.514	1	-0.871	0.0678	1
NM_023322	Zkscan14|2310046C23Rik|2810437E14Rik|Zfp99|Znf394|-|5 G2|5|protein-coding	-0.555	0.107	1	0.673	0.0687	1
NM_172525	Arhgap29|6720461J18Rik|A830014I19|AU040217|B130017I01Rik|C76601|Parg1|-|3 G1|3|protein-coding	0.638	0.000637	0.0348	0.433	0.0697	1
NM_028260	Immp1l|1500034J20Rik|2610528O17Rik|AU042386|RP23-146D23.1|2 E3|2|protein-coding	-0.32	0.303	1	0.575	0.0699	1
NM_027912	Tysnd1|1300019N10Rik|-|10 B4|10|protein-coding	0.0717	0.823	1	-0.551	0.0704	1
NR_028593	Gm10069|ENSMUSG00000059659|-|-|ncRNA	0.41	0.621	1	-1.41	0.0707	1
NM_001272091	Tysnd1|1300019N10Rik|-|10 B4|10|protein-coding	0.0479	0.911	1	-0.561	0.0715	1
NR_003623	Gm5069|EG277333|-|1 H4|1|pseudo	-0.691	0.434	1	1.3	0.0715	1
NM_001164216	Romo1|2010100O12Rik|AI853864|RP23-107C23.2|2 H1|2|protein-coding	0.343	0.144	1	-0.465	0.0716	1
NM_001164289	Phf11c|EG628705|Gm6907|Phf11|mCG_1037415|14 C3|14|protein-coding	0.356	0.627	1	-1.41	0.0734	1
NM_134133	Smim3|2010002N04Rik|AI195350|AW561905|Nid67|cI-41|-|18 D3|18|protein-coding	2.16	9.17e-09	1.24e-06	-0.649	0.0741	1
NM_025946	Romo1|2010100O12Rik|AI853864|RP23-107C23.2|2 H1|2|protein-coding	0.307	0.194	1	-0.46	0.0743	1
NM_001005858	I830012O16Rik|-|-|19 C1|19|protein-coding	-0.442	0.0262	0.691	-0.564	0.0744	1
NM_026739	9530077C05Rik|1110003N12Rik|Kiaa0895|mKIAA0895|-|9 A3|9|protein-coding	-0.747	0.177	1	0.959	0.075	1
NM_016801	Stx1a|HPC-1|-|5 G2|5|protein-coding	-0.119	0.647	1	-0.721	0.0758	1
NM_146028	Stac2|24b2|24b2/STAC2|AW240854|RP23-309H19.7|11 D|11|protein-coding	1.29	0.129	1	-1.65	0.0762	1
NM_001012236	Trex1|1661|AU041952|-|9 F2|9|protein-coding	0.0339	0.962	1	-0.908	0.0763	1
NR_028592	Gm10069|ENSMUSG00000059659|-|-|ncRNA	0.71	0.266	1	-1.16	0.0763	1
NM_020024	Taf10|30kDa|AU041226|TAFII30|Taf2h|-|7|7 F1|protein-coding	0.251	0.343	1	-0.506	0.0773	1
NM_153158	E130308A19Rik|-|RP23-354A20.1|4 B3|4|protein-coding	-0.546	0.143	1	0.735	0.078	1
NM_144546	Zfp119a|AL024077|Mzf13|Zfp119|-|17 D|17|protein-coding	-0.106	0.78	1	0.614	0.0798	1
NM_010899	Nfatc2|AI607462|NF-ATc2|NFAT1|NFAT1-D|Nfatp|RP23-156E17.2|2 H3|2 88.91 cM|protein-coding	2.93	0.000229	0.014	-1.09	0.0801	1
NM_009839	Cct6b|CCTzeta-2|Cctz-2|RP23-316C11.1|11|11 B5|protein-coding	1.5	0.144	1	-2.14	0.0808	1
NM_172053	Adamts16|-|-|13 C1|13 35.97 cM|protein-coding	1.64	0.223	1	1.25	0.0822	1
NM_009834	Ccrn4l|AU043840|Ccr4|nocturnin|-|3|3 B-D|protein-coding	0.293	0.299	1	-0.537	0.083	1
NM_198616	Ccdc85b|AI842788|BB115872|-|19 A|19|protein-coding	0.643	0.00287	0.129	-0.444	0.0843	1
NM_001252341	Syt1|AW124717|G630098F17Rik|SytI|-|10 D1|10 56.52 cM|protein-coding	-2.61	0.377	1	3.53	0.0848	1
NM_001252342	Syt1|AW124717|G630098F17Rik|SytI|-|10 D1|10 56.52 cM|protein-coding	-2.61	0.377	1	3.53	0.0848	1
NM_009306	Syt1|AW124717|G630098F17Rik|SytI|-|10 D1|10 56.52 cM|protein-coding	-2.61	0.377	1	3.53	0.0848	1
NM_013675	Sptb|AI842465|D330027P03Rik|Gm1301|Spnb-1|Spnb1|ja|jaundiced|mKIAA4219|-|12 C3|12 33.73 cM|protein-coding	2.36	0.000554	0.0309	-0.974	0.0861	1
NM_001036293	Nrbf2|NRBF-2|-|10 B5.1|10|protein-coding	-0.251	0.428	1	-0.549	0.0866	1
NM_009118	Sag|A930001K18Rik|Arr1|Irbp|arrestin|-|1 D|1 44.44 cM|protein-coding	#NAME?	0.0441	0.925	Inf	0.0896	1
NM_001272090	Tysnd1|1300019N10Rik|-|10 B4|10|protein-coding	0.04	0.92	1	-0.517	0.0907	1
NM_024168	Tsen34|0610027F08Rik|Leng5|-|7 A1|7|protein-coding	0.356	0.0908	1	-0.424	0.0912	1
NM_025789	Rsph3a|1700012G05Rik|4930524H12Rik|R74860|Rshl2|Rshl2a|-|17 A1|17|protein-coding	0.723	0.0767	1	-0.692	0.0914	1
NM_001039532	Zfp784|C730049F21Rik|Znf784|-|7 A1|7|protein-coding	-0.905	0.0247	0.666	0.795	0.0918	1
NM_011637	Trex1|1661|AU041952|-|9 F2|9|protein-coding	0.00359	0.893	1	-0.849	0.0925	1
NM_001164813	Pet117|Gm20571|-|2 G1|2|protein-coding	-0.533	0.292	1	-0.852	0.0934	1
NM_001190258	Rps27rt|ENSMUSG00000050621|Gm9846|Rps27l2|-|9 F3|9|protein-coding	1.55	0.226	1	-2.88	0.0951	1
NM_026851	Mrpl52|1110047B07Rik|-|14 C2|14|protein-coding	0.345	0.121	1	-0.428	0.0951	1
NM_027015	Rps27|3200001M24Rik|-|3 F1|3|protein-coding	1.55	0.226	1	-2.88	0.0951	1
NM_001005341	Ypel2|6430570G24|E130113K08Rik|RP23-188E9.1|11 C|11|protein-coding	-0.9	0.000131	0.0086	0.491	0.0955	1
NM_026616	Rnaseh2c|1500026D16Rik|AYP1|-|19 A|19|protein-coding	0.411	0.183	1	-0.553	0.0955	1
NR_015556	2610035D17Rik|-|-|11 E2|11|ncRNA	-0.109	0.861	1	-2.03	0.0957	1
NR_105819	Mir1957b|mmu-mir-1957b|-|-|ncRNA	-1.22	0.146	1	1.39	0.0967	1
NM_001243307	Ccdc85b|AI842788|BB115872|-|19 A|19|protein-coding	0.634	0.00373	0.159	-0.465	0.097	1
NM_023719	Txnip|1200008J08Rik|AA682105|Hyplip1|THIF|Tbp-2|VDUP1|-|3 F2.2|3 41.93 cM|protein-coding	-1.67	3.16e-19	1.42e-16	0.386	0.0976	1
NM_011486	Stat3|1110034C02Rik|AW109958|Aprf|RP23-279L23.5|11 D|11 63.82 cM|protein-coding	0.278	0.203	1	-0.402	0.0986	1
NM_001009935	Txnip|1200008J08Rik|AA682105|Hyplip1|THIF|Tbp-2|VDUP1|-|3 F2.2|3 41.93 cM|protein-coding	-1.67	3.44e-19	1.52e-16	0.384	0.099	1
NM_001136073	Nfatc2|AI607462|NF-ATc2|NFAT1|NFAT1-D|Nfatp|RP23-156E17.2|2 H3|2 88.91 cM|protein-coding	2.93	0.000229	0.014	-0.993	0.0998	1
NM_013529	Gfpt2|AI480523|GFAT2|RP23-10G21.7|11 B1.2|11 29.9 cM|protein-coding	0.664	0.113	1	-0.647	0.1	1
NM_001195537	Smpd5|ENSMUSG00000071724|Gm10345|MA-nSMase|mCG_22096|15 D3|15|protein-coding	-0.947	0.128	1	1.1	0.101	1
NM_013454	Abca1|ABC-1|Abc1|RP23-95M14.8|4 A5-B3|4 28.57 cM|protein-coding	-0.241	0.243	1	0.43	0.101	1
NM_026975	Bola1|1810037G04Rik|-|3|3 F2|protein-coding	0.416	0.232	1	-0.613	0.101	1
NM_213659	Stat3|1110034C02Rik|AW109958|Aprf|RP23-279L23.5|11 D|11 63.82 cM|protein-coding	0.28	0.196	1	-0.399	0.101	1
NR_028486	1700001O22Rik|1700113K14Rik|4930549G18Rik|RP23-221O14.1|2 B|2|protein-coding	-0.023	0.926	1	-0.544	0.101	1
NM_213660	Stat3|1110034C02Rik|AW109958|Aprf|RP23-279L23.5|11 D|11 63.82 cM|protein-coding	0.281	0.187	1	-0.397	0.102	1
NR_028307	Gm6524|EG624710|-|8 A1.1|8|pseudo	#NAME?	0.739	1	Inf	0.102	1
NM_009579	Slc30a1|AI839647|C130040I11Rik|Znt1|-|1 H6|1 97.01 cM|protein-coding	-0.253	0.261	1	0.496	0.104	1
NM_010101	S1pr3|AI132464|Edg3|Lpb3|S1p3|-|13|13 B1|protein-coding	0.76	0.000212	0.0132	-0.43	0.105	1
NM_011415	Snai2|Slug|Slugh|Snail2|-|16 A1|16 10.07 cM|protein-coding	-0.957	2.68e-06	0.000269	0.432	0.105	1
NM_001164205	Tsen34|0610027F08Rik|Leng5|-|7 A1|7|protein-coding	0.343	0.107	1	-0.408	0.106	1
NM_021893	Cd274|A530045L16Rik|B7h1|Pdcd1l1|Pdcd1lg1|Pdl1|-|19|19 C2|protein-coding	-0.105	0.691	1	-0.527	0.106	1
NR_106104	Mir7646|mmu-mir-7646|-|-|ncRNA	0.694	0.655	1	-3.59	0.106	1
NM_011517	Sycp3|Cor1|Scp3|-|10|10 C|protein-coding	-0.268	0.736	1	0.904	0.107	1
NM_025589	Rpl36al|2410038A03Rik|RPL36A|-|12 C2|12|protein-coding	0.5	0.0887	1	-0.476	0.107	1
NM_198000	1700001O22Rik|1700113K14Rik|4930549G18Rik|RP23-221O14.1|2 B|2|protein-coding	-0.0589	0.802	1	-0.529	0.108	1
NM_001004180	Fam222a|-|-|5 F|5|protein-coding	1.99	0.326	1	#NAME?	0.109	1
NM_001252459	Cyfip2|1500004I01Rik|6430511D02Rik|AA930218|AU022376|Pir121|mKIAA1168|RP23-370F7.1|11|11 B1.2|protein-coding	0.884	0.54	1	-3.55	0.109	1
NM_001252460	Cyfip2|1500004I01Rik|6430511D02Rik|AA930218|AU022376|Pir121|mKIAA1168|RP23-370F7.1|11|11 B1.2|protein-coding	0.884	0.54	1	-3.55	0.109	1
NM_016896	Map3k14|Nik|aly|RP23-341C5.5|11 E1|11 66.8 cM|protein-coding	-1.11	0.000308	0.0182	-0.873	0.109	1
NM_025651	Aste1|1100001A21Rik|AV006403|-|9 F1|9|protein-coding	-0.351	0.276	1	0.588	0.109	1
NM_133769	Cyfip2|1500004I01Rik|6430511D02Rik|AA930218|AU022376|Pir121|mKIAA1168|RP23-370F7.1|11|11 B1.2|protein-coding	0.884	0.54	1	-3.55	0.109	1
NM_010582	Itih2|AI747202|Intin2|Itih-2|RP23-119N4.3|2 A1|2 6.89 cM|protein-coding	-0.000185	1	1	1.17	0.11	1
NM_026864	Rasl11a|1110065D03Rik|AI852031|-|5 G3|5|protein-coding	-1.27	0.00266	0.121	-1.07	0.11	1
NM_001033171	Klrg2|2310020F24Rik|-|6 B1|6|protein-coding	-0.123	0.894	1	-1.55	0.111	1
NM_001080929	Cdr2l|D030068L24Rik|Gm21|-|11 E2|11|protein-coding	0.928	0.00985	0.348	-0.528	0.111	1
NM_001173505	Thpo|Mgdf|Ml|Mpllg|Tpo|Tpo1|Tpo2|Tpo3|Tpo4|RP23-148P12.1|16 B1|16 12.51 cM|protein-coding	-2.11	0.227	1	2.61	0.111	1
NR_030677	BC025920|-|-|10 C1|10|pseudo	0.0863	0.945	1	0.896	0.111	1
NR_045888	3200001D21Rik|-|-|12|12|ncRNA	-2.38	0.489	1	3.48	0.111	1
NM_027948	1700003E16Rik|AU041756|-|6 C3|6|protein-coding	-0.157	0.692	1	-0.739	0.112	1
NM_015771	Lats2|4932411G09Rik|AV277261|AW228608|-|14 C3|14|protein-coding	0.255	0.222	1	0.405	0.113	1
NM_025966	2310039H08Rik|-|-|17 C|17|protein-coding	0.197	0.488	1	-0.524	0.113	1
NM_028657	Mfsd12|C19orf28|F630110N24Rik|Wdt1|-|10 C1|10|protein-coding	0.032	0.933	1	-0.551	0.113	1
NR_028487	1700001O22Rik|1700113K14Rik|4930549G18Rik|RP23-221O14.1|2 B|2|protein-coding	-0.0208	0.935	1	-0.525	0.113	1
NM_001164204	Tsen34|0610027F08Rik|Leng5|-|7 A1|7|protein-coding	0.33	0.113	1	-0.387	0.114	1
NM_027728	Enkur|4933434I06Rik|AU016229|RP23-442K5.1|2 A3|2|protein-coding	1.07	0.431	1	-3.47	0.114	1
NM_001271603	Socs1|Cish1|Cish7|JAB|SOCS-1|SSI-1|-|16 A1|16 5.81 cM|protein-coding	-0.145	0.657	1	-0.97	0.115	1
NM_008481	Lama2|5830440B04|dy|mKIAA4087|mer|merosin|-|10 A4-B1|10 14.23 cM|protein-coding	-0.0714	0.756	1	0.44	0.115	1
NM_178774	Prr18|9630019K15Rik|-|17 A1|17|protein-coding	0.142	0.921	1	-1.31	0.115	1
NM_181540	Tm6sf2|-|-|8 B3.3|8|protein-coding	-0.804	0.539	1	1.71	0.115	1
NM_001168693	Endou|Pp11r|Tcl-30|-|15 F1|15 53.7 cM|protein-coding	-2.84	0.285	1	3.4	0.116	1
NM_008902	Endou|Pp11r|Tcl-30|-|15 F1|15 53.7 cM|protein-coding	-2.84	0.285	1	3.4	0.116	1
NM_009822	Runx1t1|Cbfa2t1h|ETO|MTG8|RP23-134H12.1|4 A|4 5.88 cM|protein-coding	-0.912	0.00018	0.0115	0.404	0.116	1
NM_026597	Fam212a|6230427J02Rik|Inka1|-|9 F2|9|protein-coding	-0.804	0.00111	0.0572	-0.489	0.116	1
NM_027438	Pnma1|5730402C15Rik|-|12|12 D3|protein-coding	-0.412	0.707	1	1.21	0.116	1
NM_008668	Nab2|AI451907|-|10 D3|10 74.6 cM|protein-coding	0.58	0.00214	0.102	-0.378	0.117	1
NM_010755	Maff|-|-|15 E1|15 37.7 cM|protein-coding	2.68	1.82e-21	9.26e-19	-0.405	0.117	1
NM_030100	Wibg|A030010B05Rik|Pym|-|10 D3|10|protein-coding	0.00218	0.968	1	-0.485	0.118	1
NR_030481	Mir700|Mirn700|mir-700|mmu-mir-700|-|4|4|ncRNA	-0.331	0.964	1	1.74	0.118	1
NM_011076	Abcb1a|Abcb4|Evi32|Mdr1a|Mdr3|P-gp|Pgp|Pgy-3|Pgy3|mdr-3|-|5 A1|5 3.43 cM|protein-coding	0.641	0.235	1	-0.914	0.12	1
NM_145705	Tinf2|AW552114|D14Wsu146e|Tin2|-|14 C3|14 28.19 cM|protein-coding	1.42	2.02e-09	3.06e-07	-0.442	0.12	1
NM_146008	Tcp11l2|E430026E19Rik|-|10 C1|10|protein-coding	-0.155	0.606	1	0.509	0.12	1
NM_001168656	Socs2|8030460M17|AI527257|AW108012|CIS2|Cish2|D130043N08Rik|JAB|SOCS-2|SSI-2|hg|-|10 C2|10 49.35 cM|protein-coding	0.0644	0.88	1	-0.591	0.121	1
NM_001205253	Thsd1|4833423O18Rik|Tmtsp|-|8|8 A3|protein-coding	-0.203	0.759	1	-0.833	0.121	1
NM_009896	Socs1|Cish1|Cish7|JAB|SOCS-1|SSI-1|-|16 A1|16 5.81 cM|protein-coding	-0.151	0.644	1	-0.935	0.121	1
NM_026536	Atp5s|1110015E18Rik|ATPW|-|12|12 C3|protein-coding	-0.265	0.485	1	0.501	0.121	1
NM_001111026	Runx1t1|Cbfa2t1h|ETO|MTG8|RP23-134H12.1|4 A|4 5.88 cM|protein-coding	-0.906	0.000244	0.0147	0.398	0.122	1
NM_001177881	Mfap3l|4933428A15Rik|5430405D20Rik|AI461995|AW125052|NYD-sp9|mKIAA0626|-|8|8 B3.2|protein-coding	1	3.72e-05	0.00286	0.443	0.122	1
NM_001177882	Mfap3l|4933428A15Rik|5430405D20Rik|AI461995|AW125052|NYD-sp9|mKIAA0626|-|8|8 B3.2|protein-coding	1	3.72e-05	0.00286	0.443	0.122	1
NM_001164606	Ccdc116|4930432J16Rik|-|16|16 B1|protein-coding	-0.439	0.688	1	-2.78	0.123	1
NM_029779	Ccdc116|4930432J16Rik|-|16|16 B1|protein-coding	-0.439	0.688	1	-2.78	0.123	1
NM_173007	Tspan12|9030619E17|AI426782|AI663988|AW111457|Tm4sf12|-|6 A3.1|6|protein-coding	-0.226	0.535	1	0.53	0.123	1
NR_040429	Gm15408|OTTMUSG00000021225|-|5|5 89.16 cM|ncRNA	0.613	0.582	1	-2.18	0.123	1
NM_001111027	Runx1t1|Cbfa2t1h|ETO|MTG8|RP23-134H12.1|4 A|4 5.88 cM|protein-coding	-0.897	0.00029	0.0172	0.395	0.124	1
NM_001168657	Socs2|8030460M17|AI527257|AW108012|CIS2|Cish2|D130043N08Rik|JAB|SOCS-2|SSI-2|hg|-|10 C2|10 49.35 cM|protein-coding	0.0522	0.918	1	-0.59	0.124	1
NM_001256145	Rad54b|E130016E03Rik|RP23-242O9.3|4 A1|4|protein-coding	-0.213	0.647	1	0.683	0.125	1
NM_010090	Dusp2|PAC1|RP23-206D14.6|2 F1|2|protein-coding	3.8	1.59e-19	7.44e-17	-0.488	0.125	1
NM_173756	Lin52|5830457H20Rik|-|12 D1|12|protein-coding	-0.257	0.437	1	0.566	0.125	1
NM_023279	Tubb3|3200002H15Rik|M(beta)3|M(beta)6|-|8 E1|8|protein-coding	0.697	0.227	1	-0.95	0.126	1
NR_024323	4930426L09Rik|-|-|2 A3|2|ncRNA	-0.836	0.379	1	1.28	0.126	1
NM_001145164	Tgtp2|OTTMUSG00000005537|-|11 B1.2|11|protein-coding	-0.234	0.423	1	-0.506	0.127	1
NM_001205173	Iffo2|C79267|RP23-371E13.3|4 D3|4|protein-coding	-0.115	0.58	1	-0.395	0.127	1
NM_198600	Papd7|LAK-1|POLK|Pols|TRF4|TRF4-1|-|13 C1|13 35.55 cM|protein-coding	0.141	0.564	1	-0.384	0.127	1
NM_001169131	Papd7|LAK-1|POLK|Pols|TRF4|TRF4-1|-|13 C1|13 35.55 cM|protein-coding	0.137	0.578	1	-0.382	0.128	1
NM_133662	Ier3|AI663993|IEX-1|cI-3|gly96|-|17 B1|17|protein-coding	4.08	1.39e-24	8.15e-22	-0.416	0.128	1
NM_001168655	Socs2|8030460M17|AI527257|AW108012|CIS2|Cish2|D130043N08Rik|JAB|SOCS-2|SSI-2|hg|-|10 C2|10 49.35 cM|protein-coding	0.0502	0.919	1	-0.581	0.129	1
NM_011899	Srp54a|54kDa|Srp54|-|12 C1|12|protein-coding	0.743	0.103	1	-0.79	0.129	1
NM_027495	Tmem144|1110057I03Rik|5730537D05Rik|-|3|3 F1|protein-coding	0.284	0.544	1	0.677	0.13	1
NM_197989	Fam58b|1810009O10Rik|Fam58a|RP23-404C20.1|11 B5|11|protein-coding	-0.234	0.416	1	0.429	0.132	1
NM_001004293	Amigo1|Amigo|ali2|RP23-89M15.6|3 F2.3|3|protein-coding	0.356	0.539	1	-0.867	0.133	1
NM_146137	Amigo1|Amigo|ali2|RP23-89M15.6|3 F2.3|3|protein-coding	0.356	0.539	1	-0.867	0.133	1
NM_175265	Bora|6720463M24Rik|AI317232|-|14 E2.2|14|protein-coding	-0.509	0.0913	1	0.576	0.134	1
NM_010478	Hspa1b|Hsp70|Hsp70-1|Hsp70.1|hsp68|-|17 B1|17 18.5 cM|protein-coding	0.144	0.644	1	-0.608	0.135	1
NM_007808	Cycs|-|-|6 B2.3|6 24.32 cM|protein-coding	1.56	0.0178	0.535	-1.07	0.136	1
NM_001033164	2510002D24Rik|2410043I01Rik|AA163535|AA409624|DXMgi27|-|16 A3|16|protein-coding	-1.07	0.668	1	2.15	0.137	1
NM_001253705	Wibg|A030010B05Rik|Pym|-|10 D3|10|protein-coding	-0.0116	1	1	-0.46	0.137	1
NM_009344	Phlda1|DT1P1B11|TDAG51|Tdag|-|10 D1|10|protein-coding	1.79	0.000255	0.0153	-0.633	0.137	1
NM_027756	Mfap3l|4933428A15Rik|5430405D20Rik|AI461995|AW125052|NYD-sp9|mKIAA0626|-|8|8 B3.2|protein-coding	1	3.42e-05	0.00273	0.426	0.137	1
NM_177564	Dhrs11|-|RP23-293L24.3|11 C|11|protein-coding	0.131	0.66	1	-0.454	0.137	1
NM_177632	Fam43a|Tuf1|-|16 B2|16|protein-coding	-1.8	7.95e-11	1.56e-08	-0.651	0.137	1
NR_028280	Prr18|9630019K15Rik|-|17 A1|17|protein-coding	0.326	0.682	1	-1.23	0.137	1
NM_011982	Homer1|PSD-Zip45|SYN47|Ves-1|homer-1|vesl-1|-|13 C3|13|protein-coding	1.59	7.72e-10	1.32e-07	-0.454	0.139	1
NM_177197	Idi2|4833405L16Rik|IPPI2|-|13 A1|13|protein-coding	#NAME?	0.183	1	Inf	0.139	1
NM_053162	Mrpl34|0610007O17Rik|D8Bwg1484e|-|8 B3.3|8 34.43 cM|protein-coding	0.197	0.473	1	-0.405	0.141	1
NM_010499	Ier2|AI317238|Ch1|Pip92|-|8 C3|8 41.02 cM|protein-coding	0.491	0.0351	0.827	-0.401	0.142	1
NM_025343	Rmnd1|0610042C05Rik|AA408137|AI462664|AW536662|-|10 A1|10|protein-coding	-0.269	0.418	1	0.491	0.142	1
NM_177615	Slc26a10|C78409|D630010I07|-|10 D3|10|protein-coding	0.246	1	1	-3.46	0.142	1
NR_002891	Gm5512|EG433224|-|19 A|19|pseudo	-0.248	0.464	1	0.496	0.142	1
NR_029446	6230400D17Rik|-|-|14|14|ncRNA	0.273	0.581	1	-0.916	0.142	1
NM_001039515	Arl4a|AI467555|Arl4|-|12 B1|12 18.06 cM|protein-coding	0.232	0.489	1	0.632	0.143	1
NM_001256493	2210404O09Rik|-|-|17 A3.2|17|protein-coding	-0.745	0.0114	0.389	0.546	0.143	1
NM_025551	Ndufa12|2410011G03Rik|AW112974|-|10|10 F|protein-coding	0.45	0.047	0.96	-0.443	0.144	1
NM_176902	Ubald2|1110014K08Rik|D030012E24Rik|Fam100b|RP23-184G6.6|11 E2|11|protein-coding	-0.283	0.864	1	-1.44	0.144	1
NR_003376	Gm7367|EG664849|-|7 C|7|pseudo	-0.283	0.864	1	-1.44	0.144	1
NM_001126182	Naip2|Birc1b|Naip-rs6|RP23-333E24.2|13 D1|13 53.01 cM|protein-coding	-0.215	0.522	1	0.464	0.145	1
NM_001170869	Wibg|A030010B05Rik|Pym|-|10 D3|10|protein-coding	0.0104	0.936	1	-0.451	0.145	1
NM_018744	Sema6a|9330158E07|A730020P05Rik|AI851735|Sema6A-1|Semaq|VIa|b2b997Clo|-|18 C|18|protein-coding	-0.126	0.785	1	0.773	0.145	1
NR_106174	Mir8098|mmu-mir-8098|-|-|ncRNA	1.22	0.483	1	#NAME?	0.145	1
NM_001122895	Nab2|AI451907|-|10 D3|10 74.6 cM|protein-coding	0.564	0.00287	0.129	-0.352	0.146	1
NR_040298	4931408D14Rik|-|-|19 C2|19|ncRNA	2.27	0.191	1	-2.69	0.146	1
NR_040299	4931408D14Rik|-|-|19 C2|19|ncRNA	2.27	0.191	1	-2.69	0.146	1
NM_010150	Nr2f6|AV090102|COUP-TF3|EAR2|Erbal2|-|8 B3.3|8 34.43 cM|protein-coding	0.176	0.582	1	-0.37	0.147	1
NM_023247	Ndufaf3|4733401H18Rik|-|9 F2|9|protein-coding	0.0647	0.821	1	-0.553	0.147	1
NR_002854	Dlx1as|Dlx1os|-|2 C2|2 42.58 cM|ncRNA	1.29	0.000309	0.0182	-0.526	0.147	1
NM_001048192	Agbl5|4930455N08|9430057O19Rik|CCP5|-|5 B1|5|protein-coding	0.177	0.477	1	-0.389	0.148	1
NM_019764	Amotl2|AW549739|C79691|Lccp|MASCOT|mKIAA0989|RP24-221A14.1|9 F1|9|protein-coding	0.171	0.662	1	0.409	0.148	1
NM_027073	Ssmem1|1700016K02Rik|1700025E21Rik|-|6 A3.3|6|protein-coding	NA	NA	NA	Inf	0.148	1
NM_030083	Lsmd1|1500034E06Rik|RP23-5O23.3|11 B4|11|protein-coding	0.25	0.33	1	-0.438	0.148	1
NM_001033767	Gm4951|EG240327|Ifgga2|-|18 D3|18|protein-coding	-0.0845	0.691	1	-0.493	0.149	1
NM_001099297	Duox1|9930101G15Rik|AW987690|Duox2|LNOX1|LNOX2|NOXEF1|NOXEF2|P138-TOX|THOX1|THOX2|RP23-173H17.5|2 E5|2|protein-coding	0.774	0.474	1	-1.79	0.15	1
NM_001253704	Wibg|A030010B05Rik|Pym|-|10 D3|10|protein-coding	0.0211	0.905	1	-0.449	0.15	1
NM_001039220	AI429214|-|-|8 A4|8|protein-coding	-0.34	0.232	1	0.462	0.151	1
NM_009285	Stc1|Stc|-|14 D2|14|protein-coding	0.518	0.168	1	-0.548	0.151	1
NM_001159743	Fam150b|6230419C23Rik|-|12|12|protein-coding	-0.544	0.896	1	1.89	0.152	1
NM_009577	Zik1|-|-|7 A1|7|protein-coding	-0.581	0.0425	0.914	0.474	0.152	1
NM_010872	Naip2|Birc1b|Naip-rs6|RP23-333E24.2|13 D1|13 53.01 cM|protein-coding	-0.2	0.555	1	0.452	0.152	1
NM_025877	Slc25a23|2310067G05Rik|SCaMC-3|-|17 D|17|protein-coding	-1.29	0.0264	0.696	0.961	0.153	1
NM_153382	Lats2|4932411G09Rik|AV277261|AW228608|-|14 C3|14|protein-coding	0.199	0.621	1	0.523	0.153	1
NR_004052	Gm9079|-|-|10 D2|10|pseudo	0.789	0.184	1	-0.963	0.153	1
NM_001009927	Mief2|AI482195|Gm11|Smcr7|-|11 B2|11|protein-coding	-0.0783	0.786	1	-0.464	0.154	1
NM_001081335	Cul9|1810035I07Rik|Cul-9|Parc|mKIAA0708|-|17 C|17|protein-coding	0.361	0.296	1	-0.485	0.154	1
NM_008380	Inhba|-|-|13 A1|13 5.85 cM|protein-coding	1.82	5.15e-14	1.39e-11	-0.395	0.154	1
NM_183046	Kif20b|B130024C23|C330014J10Rik|Mphosph1|-|19 C2|19|protein-coding	-0.182	0.463	1	0.371	0.154	1
NM_001033128	Bbs1|AI451249|D19Ertd609e|-|19 A|19|protein-coding	-0.402	0.1	1	0.433	0.155	1
NM_001033249	Zfp583|BC056221|Znf583|-|7 A1|7|protein-coding	-0.407	0.296	1	0.546	0.155	1
NM_010999	Olfr56|IF7|MOR276-1|RP23-54N20.6|11 B1.2|11|protein-coding	0.173	0.745	1	-0.773	0.155	1
NM_130455	Grin3b|GluN3B|NR3B|-|10 C1|10|protein-coding	0.272	0.668	1	-0.808	0.155	1
NR_015466	Ptgs2os|7530420F21Rik|-|1 G1|1|ncRNA	0.171	1	1	2.38	0.155	1
NR_045640	Gm20199|-|-|9|9 32.02 cM|ncRNA	-1.64	0.629	1	2.86	0.155	1
NM_023138	Map2k2|AA589381|MEK2|MK2|Prkmk2|-|10 C1|10 39.72 cM|protein-coding	0.249	0.208	1	-0.334	0.156	1
NR_028527	Snord52|MBII-297|-|17|17|snoRNA	1.58	0.222	1	-2.36	0.157	1
NM_001039056	Kcnj15|4930414N08Rik|AI182284|AI267127|IRKK|Kir4.2|-|16 C4|16 55.86 cM|protein-coding	0.638	0.229	1	-0.772	0.158	1
NM_001039057	Kcnj15|4930414N08Rik|AI182284|AI267127|IRKK|Kir4.2|-|16 C4|16 55.86 cM|protein-coding	0.673	0.205	1	-0.772	0.158	1
NM_001271687	Kcnj15|4930414N08Rik|AI182284|AI267127|IRKK|Kir4.2|-|16 C4|16 55.86 cM|protein-coding	0.673	0.205	1	-0.772	0.158	1
NM_001271689	Kcnj15|4930414N08Rik|AI182284|AI267127|IRKK|Kir4.2|-|16 C4|16 55.86 cM|protein-coding	0.638	0.229	1	-0.772	0.158	1
NM_001271690	Kcnj15|4930414N08Rik|AI182284|AI267127|IRKK|Kir4.2|-|16 C4|16 55.86 cM|protein-coding	0.673	0.205	1	-0.772	0.158	1
NM_001271691	Kcnj15|4930414N08Rik|AI182284|AI267127|IRKK|Kir4.2|-|16 C4|16 55.86 cM|protein-coding	0.638	0.229	1	-0.772	0.158	1
NM_001271692	Kcnj15|4930414N08Rik|AI182284|AI267127|IRKK|Kir4.2|-|16 C4|16 55.86 cM|protein-coding	0.673	0.205	1	-0.772	0.158	1
NM_001271693	Kcnj15|4930414N08Rik|AI182284|AI267127|IRKK|Kir4.2|-|16 C4|16 55.86 cM|protein-coding	0.638	0.229	1	-0.772	0.158	1
NM_001271694	Kcnj15|4930414N08Rik|AI182284|AI267127|IRKK|Kir4.2|-|16 C4|16 55.86 cM|protein-coding	0.673	0.205	1	-0.772	0.158	1
NM_011673	Ugcg|AU043821|C80537|Epcs21|GlcT-1|Ugcgl|RP23-57N22.4|4 B3|4 32.44 cM|protein-coding	0.646	0.000912	0.0485	-0.369	0.158	1
NM_019664	Kcnj15|4930414N08Rik|AI182284|AI267127|IRKK|Kir4.2|-|16 C4|16 55.86 cM|protein-coding	0.638	0.229	1	-0.772	0.158	1
NM_019822	Adrm1|1110063P18Rik|2510006J17Rik|AA408205|ARM-1|AU043535|Arm1|Gp110|Rpn13|RP23-16P3.2|2 H4|2|protein-coding	0.195	0.466	1	-0.393	0.158	1
NR_030671	AW011738|-|-|4 E2|4|ncRNA	0.946	0.024	0.655	-0.663	0.158	1
NR_073406	Kcnj15|4930414N08Rik|AI182284|AI267127|IRKK|Kir4.2|-|16 C4|16 55.86 cM|protein-coding	0.673	0.205	1	-0.772	0.158	1
NM_001013371	Dtx3l|AU042200|BC023741|-|16 B3|16|protein-coding	-0.412	0.0261	0.691	-0.369	0.159	1
NM_001081391	Csmd3|4930500N14Rik|mKIAA1894|-|15|15 D1|protein-coding	-0.16	0.684	1	0.507	0.159	1
NM_010214	Fhl4|-|-|10 C1|10|protein-coding	-0.687	0.358	1	0.968	0.159	1
NR_028548	Snord16a|MBII-98|-|9|9|snoRNA	0.377	0.626	1	0.669	0.159	1
NR_040409	Gm15441|ENSMUSG00000074398|OTTMUSG00000021867|-|-|ncRNA	-1.6	5.38e-15	1.62e-12	0.335	0.159	1
NM_027221	Krtcap3|2010001C09Rik|AW321088|Kcp3|-|5 B1|5|protein-coding	-0.981	0.108	1	0.987	0.16	1
NM_175549	Robo2|2600013A04Rik|9430089E08Rik|BB097918|D230004I22Rik|mKIAA1568|-|16 C3.1|16|protein-coding	0.188	1	1	#NAME?	0.16	1
NR_036588	1600027J07Rik|-|-|8 D2|8|ncRNA	1.82	0.434	1	#NAME?	0.16	1
NM_008301	Hspa2|70kDa|HSP70.2|HSP70A2|Hsp70-2|-|12 C3|12 33.73 cM|protein-coding	0.491	0.0322	0.788	-0.423	0.161	1
NR_027925	2010204K13Rik|0610010M13Rik|Cip7|-|X A1.1|X|ncRNA	0.648	0.294	1	-1.05	0.161	1
NR_037986	Gm16880|-|-|1 E4-F|1 59.95 cM|ncRNA	1.21	0.348	1	-2.63	0.161	1
NM_001114098	Soga2|1110012J17Rik|Ccdc165|D130071O13|Kiaa0802|Mtcl1|mKIAA0802|t8219b25|RP23-424B7.1|17 E1.1|17|protein-coding	1.74	4.62e-12	1.04e-09	-0.349	0.162	1
NM_001159577	Lnx1|Lnx|-|5|5 D|protein-coding	-0.278	0.485	1	0.556	0.162	1
NM_001159579	Lnx1|Lnx|-|5|5 D|protein-coding	-0.278	0.485	1	0.556	0.162	1
NM_010454	Hoxa6|Hox-1.2|-|6 B3|6 25.4 cM|protein-coding	1.47	0.0247	0.666	-0.848	0.162	1
NR_028298	2610306M01Rik|-|-|6 D1|6|ncRNA	0.139	0.715	1	-0.72	0.162	1
NM_025834	Proz|1300015B06Rik|-|8|8 A2|protein-coding	-0.223	0.955	1	-1.99	0.163	1
NM_030712	Cxcr6|BB217514|BONZO|STRL33|-|9 F|9 74.57 cM|protein-coding	0.248	1	1	2.25	0.163	1
NM_025348	Ndufa3|1010001M12Rik|1700022J01Rik|-|7 A1|7|protein-coding	0.161	0.402	1	-0.374	0.164	1
NM_145209	Oasl1|7530414C13Rik|oasl9|-|5 F|5|protein-coding	-2.35	0.492	1	3.18	0.164	1
NM_010731	Zbtb7a|9030619K07Rik|9130006G12Rik|AI452336|FBI-1|Lrf|Pokemon|Zbtb7|-|10|10 B5.3|protein-coding	0.193	0.438	1	-0.344	0.165	1
NM_138672	Stab1|FEEL-1|FELE-1|MFEEL-1|MS-1|STAB-1|mKIAA0246|-|14 B|14|protein-coding	0.639	0.251	1	-0.904	0.165	1
NM_172414	Zc2hc1c|2810002I04Rik|AV046379|Fam164c|-|12 D2|12|protein-coding	-1.02	0.105	1	0.933	0.165	1
NM_010155	Erf|-|-|7 A3|7 13.73 cM|protein-coding	-0.242	0.195	1	-0.319	0.166	1
NM_001177758	Pfkfb3|E330010H22Rik|iPFK-2|uPFK-2|RP23-428M4.3|2 A1|2|protein-coding	2.48	8.22e-21	4.1e-18	-0.367	0.167	1
NM_172145	Eva1b|2610027C15Rik|Fam176b|RP23-365D10.2|4 D2.2|4|protein-coding	0.265	0.187	1	-0.332	0.167	1
NM_172963	Soga2|1110012J17Rik|Ccdc165|D130071O13|Kiaa0802|Mtcl1|mKIAA0802|t8219b25|RP23-424B7.1|17 E1.1|17|protein-coding	1.73	1.03e-11	2.19e-09	-0.346	0.167	1
NM_011236	Rad52|Rad52yh|-|6 G3|6 56.86 cM|protein-coding	-0.444	0.0815	1	0.398	0.168	1
NM_001008501	Zfp760|9430018I06|BC029103|-|17 A3.2-A3.3|17|protein-coding	-0.159	0.529	1	0.359	0.169	1
NM_013464	Ahr|Ah|Ahh|Ahre|In|bHLHe76|-|12 A3|12 15.78 cM|protein-coding	-0.0993	0.745	1	0.476	0.169	1
NM_153744	Prkag3|AMPKg3L|AMPKg3S|Amkg3|Ampkg3|-|1 C3|1|protein-coding	-0.952	0.664	1	2	0.169	1
NM_198615	Mex3d|BC059858|Rkhd1|-|10 C1|10|protein-coding	0.252	0.246	1	-0.342	0.169	1
NM_001272092	Tysnd1|1300019N10Rik|-|10 B4|10|protein-coding	0.0454	0.915	1	-0.446	0.17	1
NR_015471	3830408C21Rik|-|-|13 D2.1|13|ncRNA	-0.979	0.099	1	0.902	0.17	1
NM_001040461	Dear1|Dear|Despr|-|3 F1|3|protein-coding	-0.25	0.839	1	0.993	0.171	1
NM_146249	Zfp119b|-|-|17 D|17|protein-coding	-0.356	0.37	1	0.876	0.171	1
NR_028360	1700018L02Rik|-|-|19|19|ncRNA	0.457	0.183	1	-0.549	0.171	1
NM_007409	Adh1|ADH-AA|AI194826|Adh-1|Adh-1-t|Adh-1e|Adh-1t|Adh-3e|Adh1-e|Adh1-t|Adh1tl|Adh3-e|-|3 G3|3 64.16 cM|protein-coding	-0.0658	1	1	#NAME?	0.172	1
NM_008957	Ptch1|A230106A15Rik|Ptc|Ptc1|Ptch|mes|-|13 B3|13 32.8 cM|protein-coding	0.671	0.0134	0.435	0.4	0.172	1
NM_001159580	Lnx1|Lnx|-|5|5 D|protein-coding	-0.278	0.485	1	0.538	0.173	1
NM_001271695	Kcnj15|4930414N08Rik|AI182284|AI267127|IRKK|Kir4.2|-|16 C4|16 55.86 cM|protein-coding	0.653	0.226	1	-0.752	0.173	1
NM_023418	Pgam1|2310050F24Rik|Pgam-1|-|19 C3|19|protein-coding	0.369	0.239	1	-0.408	0.173	1
NM_183148	Iffo2|C79267|RP23-371E13.3|4 D3|4|protein-coding	-0.132	0.544	1	-0.35	0.173	1
NM_007562	Bnc1|AI047752|AW546376|Bnc|-|7 D3|7|protein-coding	1.31	1.32e-08	1.7e-06	0.34	0.174	1
NM_008107	Gdf1|AI385651|Gdf-1|-|8 B3.3|8|protein-coding	-0.0855	0.782	1	-0.567	0.176	1
NM_008215	Has1|HAS|-|17 A3.2|17 10.53 cM|protein-coding	0.138	1	1	-1.67	0.176	1
NM_025577	2810428I15Rik|-|-|8 C1|8|protein-coding	0.17	0.419	1	-0.337	0.176	1
NM_001177775	H60b|EG667281|-|10 A3|10|protein-coding	-0.426	0.156	1	0.456	0.177	1
NM_019576	Thsd1|4833423O18Rik|Tmtsp|-|8|8 A3|protein-coding	-0.269	0.651	1	-0.701	0.177	1
NM_027242	Ppp1r35|2010007H12Rik|2010011D20Rik|AL024004|-|5 G2|5|protein-coding	0.325	0.493	1	-0.49	0.177	1
NM_001040130	Tmem141|1110065P14Rik|AI663999|D2Ertd217e|RP23-464C2.10-001|2 A3|2 17.57 cM|protein-coding	0.493	0.105	1	-0.523	0.178	1
NM_001166381	Rad52|Rad52yh|-|6 G3|6 56.86 cM|protein-coding	-0.456	0.0746	1	0.393	0.178	1
NM_019479	Hes6|AI326893|bHLHb41|-|1 D|1|protein-coding	0.164	0.514	1	-0.39	0.178	1
NM_022017	Trpv4|0610033B08Rik|OTRPC4|Trp12|VR-OAC|VRL-2|VROAC|-|5 F|5|protein-coding	-0.426	0.377	1	-0.858	0.178	1
NM_027927	Ints12|1110020M19Rik|2810027J24Rik|4930529N21Rik|A230056J18Rik|AI666778|Phf22|-|3|3 H2|protein-coding	-0.0408	0.993	1	0.411	0.178	1
NM_138673	Stab2|FEEL-2|FELL|MFEEL-2|STAB-2|-|10 C1|10|protein-coding	0.839	0.428	1	-1.47	0.178	1
NM_001098636	Pwwp2b|AI594893|D7Ertd517e|D930023J19Rik|Pwwp2|-|7 F4|7 84.39 cM|protein-coding	0.553	0.0177	0.533	-0.364	0.179	1
NM_029342	Nhej1|1700029B21Rik|XLF|cernunnos|-|1|1 C3|protein-coding	-0.331	0.452	1	0.623	0.179	1
NM_025598	Ppdpf|0610012G23Rik|2610317A05Rik|2700038C09Rik|3110053G12Rik|RP23-401L17.4|2 H4|2|protein-coding	0.164	0.627	1	-0.439	0.18	1
NR_015483	2610203C20Rik|AI848448|D3Mgi9|-|9 A5.1|9|ncRNA	0.192	0.308	1	0.341	0.18	1
NM_030244	Ier5l|2610524G09Rik|RP23-399D3.2|2 B|2|protein-coding	1.58	9.58e-09	1.29e-06	-0.339	0.181	1
NM_001160403	Il1rapl1|6330532G10Rik|C030039N24|IL1R8|IL1RAPL|MRX34|OPHN4|TIGIRR-2|RP23-301L16.1|X C1|X|protein-coding	-1.17	0.135	1	1.45	0.182	1
NM_018730	Rpl36|-|-|17 D|17|protein-coding	0.203	0.61	1	-0.667	0.182	1
NM_053248	Slc5a5|NIS|-|8 C1|8|protein-coding	-1.09	0.474	1	1.46	0.182	1
NM_001081635	Ccnd3|9230106B05Rik|AA682053|AL024085|AW146355|C78795|-|17 C|17 23.37 cM|protein-coding	0.67	0.000629	0.0344	-0.311	0.183	1
NM_001254951	Zfp850|C130069I09Rik|Gm4636|mCG_23673|7 A3|7|protein-coding	-0.717	0.0502	0.993	0.595	0.183	1
NR_040401	C920006O11Rik|-|-|9 E1|9|ncRNA	-0.932	0.545	1	1.64	0.183	1
NM_001081636	Ccnd3|9230106B05Rik|AA682053|AL024085|AW146355|C78795|-|17 C|17 23.37 cM|protein-coding	0.67	0.000629	0.0344	-0.31	0.184	1
NM_001166382	Rad52|Rad52yh|-|6 G3|6 56.86 cM|protein-coding	-0.456	0.0746	1	0.386	0.184	1
NM_015776	Mfap5|MAGP-2|-|6 F1|6|protein-coding	-0.09	1	1	1.18	0.184	1
NM_148934	Tpgs1|AV005629|Gm16517|Gtrgeo22|PGs1|-|10 C1|10 39.72 cM|protein-coding	0.257	0.359	1	-0.397	0.185	1
NM_001002012	Hspa2|70kDa|HSP70.2|HSP70A2|Hsp70-2|-|12 C3|12 33.73 cM|protein-coding	0.46	0.0471	0.961	-0.403	0.186	1
NM_007706	Socs2|8030460M17|AI527257|AW108012|CIS2|Cish2|D130043N08Rik|JAB|SOCS-2|SSI-2|hg|-|10 C2|10 49.35 cM|protein-coding	0.083	0.828	1	-0.505	0.187	1
NM_010132	Emx2|Pdo|-|19 D3|19 56.28 cM|protein-coding	-0.409	0.207	1	0.498	0.187	1
NR_038077	1700001G11Rik|-|-|14|14|ncRNA	0.444	0.324	1	-0.604	0.187	1
NM_001177754	Pfkfb3|E330010H22Rik|iPFK-2|uPFK-2|RP23-428M4.3|2 A1|2|protein-coding	2.47	5.81e-18	2.15e-15	-0.35	0.188	1
NM_001252562	Rad51b|AI553500|R51H2|Rad51l1|mREC2|-|12 C3|12|protein-coding	-0.127	0.934	1	0.921	0.188	1
NM_007632	Ccnd3|9230106B05Rik|AA682053|AL024085|AW146355|C78795|-|17 C|17 23.37 cM|protein-coding	0.672	0.000606	0.0334	-0.309	0.188	1
NM_001177753	Pfkfb3|E330010H22Rik|iPFK-2|uPFK-2|RP23-428M4.3|2 A1|2|protein-coding	2.48	4.05e-17	1.37e-14	-0.35	0.189	1
NM_001177755	Pfkfb3|E330010H22Rik|iPFK-2|uPFK-2|RP23-428M4.3|2 A1|2|protein-coding	2.48	4.05e-17	1.37e-14	-0.35	0.189	1
NM_001177756	Pfkfb3|E330010H22Rik|iPFK-2|uPFK-2|RP23-428M4.3|2 A1|2|protein-coding	2.48	4.05e-17	1.37e-14	-0.35	0.189	1
NM_001177757	Pfkfb3|E330010H22Rik|iPFK-2|uPFK-2|RP23-428M4.3|2 A1|2|protein-coding	2.47	5.81e-18	2.15e-15	-0.349	0.189	1
NM_022019	Dusp10|2610306G15Rik|AI158871|MKP-5|MKP5|-|1|1 H5|protein-coding	2.21	3.16e-22	1.72e-19	0.337	0.189	1
NM_133232	Pfkfb3|E330010H22Rik|iPFK-2|uPFK-2|RP23-428M4.3|2 A1|2|protein-coding	2.47	5.81e-18	2.15e-15	-0.349	0.189	1
NM_178388	Tmem202|4930425N13Rik|-|9 B|9|protein-coding	-0.715	0.26	1	0.893	0.189	1
NM_001110505	Amy1|Amy-1|Amy1a|C030014B17Rik|-|3 F3|3 49.35 cM|protein-coding	-1.31	0.509	1	2.04	0.19	1
NM_008432	Kcnu1|Kcnma3|Slo3|mSlo3|-|8|8 A3|protein-coding	-1.08	0.586	1	1.33	0.19	1
NM_008585	Mep1a|AI098089|AW107200|Mep-1|Mep-1a|Mep1|-|17 C1-D1|17 19.73 cM|protein-coding	1.26	0.427	1	-1.95	0.19	1
NM_026308	Rpp21|0610037N01Rik|-|17|17 B3|protein-coding	0.0626	0.875	1	-0.624	0.19	1
NM_001024230	Gm5431|EG432555|RP23-14F5.8|11 B1.2|11|protein-coding	1.21	0.504	1	-2.59	0.191	1
NM_001033820	Zfp551|9630004E07Rik|Znf551|-|7 A1|7|protein-coding	-0.403	0.332	1	0.595	0.191	1
NM_011019	Osmr|OSMRB|-|15 A1|15 3.3 cM|protein-coding	0.154	0.419	1	-0.344	0.191	1
NM_138956	Rassf3|AW212023|AW322379|-|10 D2|10|protein-coding	-0.25	0.826	1	0.903	0.191	1
NM_009177	St3gal1|5330418N22Rik|AI467004|ST3GalI|Siat4|Siat4a|St3gal-1|-|15 D2|15|protein-coding	0.595	0.00236	0.11	-0.306	0.192	1
NM_025873	Trit1|2310075G14Rik|AI314189|AI314635|AV099619|IPT|MOD5|RP23-121J14.6|4 D2.2|4|protein-coding	-0.131	0.583	1	0.39	0.192	1
NM_177265	Ifitm10|6330512M04Rik|AI848576|DSPA3|-|7 F5|7|protein-coding	1.61	0.323	1	-2.28	0.192	1
NM_011400	Slc2a1|Glut-1|Glut1|RP23-344D2.2|4 D2.1|4 55.34 cM|protein-coding	0.734	0.000179	0.0115	-0.297	0.193	1
NM_018781	Egr3|Pilot|-|14 D2|14|protein-coding	-0.256	0.585	1	-1.04	0.193	1
NM_024277	Rps27a|0610006J14Rik|Uba52|Ubb|Ubc|RP23-92B18.5|11 A3.3|11|protein-coding	-0.669	0.631	1	1.17	0.193	1
NM_206935	Arl9|1700110A09Rik|-|5 C3.3|5|protein-coding	Inf	0.0237	0.648	-1.91	0.193	1
NM_025339	Tmem42|0610027O18Rik|4933429E06Rik|AV003444|D9Ertd662e|-|9 F4|9 73.52 cM|protein-coding	-0.796	0.0436	0.92	0.634	0.194	1
NM_133249	Ppargc1b|4631412G21Rik|Perc|-|18 E1|18|protein-coding	-0.355	0.686	1	-2.02	0.194	1
NM_008185	Gstt1|AI255817|Gstt1-1|-|10 B5-C1|10 38.58 cM|protein-coding	0.748	0.093	1	-0.691	0.195	1
NM_019482	Panx1|AI847747|-|9 A2|9|protein-coding	1.53	0.319	1	-2.24	0.195	1
NM_134028	Tubg2|AI504772|Tubgl|RP23-281C18.1|11 D|11|protein-coding	0.87	0.237	1	-1.12	0.195	1
NR_030705	Snord2|-|-|16|16|snoRNA	0.202	1	1	1.22	0.195	1
NR_033536	Gm10516|ENSMUSG00000073476|-|-|ncRNA	-0.21	0.61	1	0.509	0.195	1
NR_040748	Gm6639|-|-|3 A3-B|3|ncRNA	-1.16	0.506	1	1.78	0.195	1
NM_181274	Zfp869|1200003I07Rik|-|8 B3.3|8|protein-coding	-0.0796	0.771	1	0.331	0.196	1
NR_033224	D330050I16Rik|-|-|-|ncRNA	-0.0246	0.957	1	-0.458	0.196	1
NM_001161852	Fbxo44|5730411K09|AV001623|FBG3|FBX30|Fbx6a|Fbxo6a|RP23-139J21.10-003|4 E2|4|protein-coding	0.0945	0.706	1	-0.403	0.197	1
NM_010826	Mrvi1|BB115629|Irag|Ris1|mCG_7238|7 F1|7 57.9 cM|protein-coding	-1.25	0.0403	0.881	0.853	0.197	1
NM_019518	Grasp|tamalin|MNCb-4428|15|15 F3|protein-coding	1.49	7.72e-09	1.05e-06	-0.349	0.197	1
NM_023633	2410016O06Rik|MAPJD|NO66|MNCb-7109|12|12 D3|protein-coding	-0.163	0.526	1	-0.409	0.197	1
NM_207242	Npc1l1|9130221N23Rik|Gm243|RP23-198N14.2|11 A1|11|protein-coding	-1.11	0.621	1	1.92	0.197	1
NM_001033206	Pwwp2b|AI594893|D7Ertd517e|D930023J19Rik|Pwwp2|-|7 F4|7 84.39 cM|protein-coding	0.537	0.0228	0.631	-0.349	0.198	1
NM_001040136	Pdzd9|4930408O21Rik|-|7 F2|7|protein-coding	0.332	0.574	1	-0.964	0.198	1
NM_029602	Znrd1as|1700022C21Rik|AI746295|Znrd1-as|-|17 B1|17|protein-coding	-0.312	0.641	1	0.571	0.198	1
NR_073523	Slfn10-ps|Slfn10|mFLJ00257|-|11 C|11|pseudo	-0.0707	0.991	1	1.32	0.198	1
NR_073524	Slfn10-ps|Slfn10|mFLJ00257|-|11 C|11|pseudo	-0.0707	0.991	1	1.32	0.198	1
NM_001163734	Rrp1b|2600005C20Rik|D030064A17|Kiaa0179|mKIAA0179|-|17 B1|17|protein-coding	0.65	0.00332	0.145	-0.32	0.199	1
NM_001256142	Fsbp|-|-|4|4 5.11 cM|protein-coding	-0.199	0.631	1	0.578	0.199	1
NR_028021	Ppifos|4930520F12Rik|Ppifs|-|14 A3|14|ncRNA	0.152	0.804	1	-0.668	0.199	1
NR_040376	Gm16793|-|-|8|8 21.16 cM|ncRNA	0.477	0.308	1	-0.571	0.199	1
NM_026050	Fam220a|1500026F15Rik|2810453I06Rik|AW047776|Acpin1|Sipar|-|5 G2|5|protein-coding	0.442	0.039	0.861	-0.378	0.2	1
NM_134033	Ccdc117|1110004K02Rik|1700026O03Rik|AU018638|AU042822|AV173073|BC018601|RP23-288K19.5|11 A1|11|protein-coding	-0.137	0.607	1	0.348	0.2	1
NM_028800	Stk40|2310004N11Rik|AI428792|RP23-365D10.1|4 D2.2|4|protein-coding	0.581	0.0194	0.564	-0.321	0.201	1
NM_001159559	Xrcc6bp1|1110068E08Rik|2410012H02Rik|-|10 D3|10|protein-coding	0.222	0.614	1	-0.619	0.202	1
NM_007651	Cd53|AI323659|Ox-44|Tspan25|-|3 F2.3|3 46.53 cM|protein-coding	0.547	0.223	1	0.454	0.202	1
NM_007901	S1pr1|AI849002|Edg1|Lpb1|S1p|S1p1|-|3 G1|3|protein-coding	0.629	0.0255	0.68	-0.409	0.202	1
NM_013650	S100a8|60B8Ag|AI323541|B8Ag|CFAg|CP-10|Caga|MRP8|p8|-|3 F1-F2|3 39.9 cM|protein-coding	#NAME?	0.178	1	Inf	0.202	1
NM_026520	Fam122a|2410124L17Rik|2900009I07Rik|ENSMUSG00000051082|Gm9849|-|19|19 C1|protein-coding	-0.223	0.331	1	0.391	0.202	1
NM_027633	Fancd2os|4931417G12Rik|-|6 E3|6|protein-coding	#NAME?	0.0634	1	Inf	0.202	1
NM_053070	Car7|AV343731|Ca7|-|8|8 D1|protein-coding	-1.02	0.0846	1	0.85	0.202	1
NM_133188	Dazap1|2410042M16Rik|mPrrp|-|10 C1|10|protein-coding	0.19	0.361	1	-0.285	0.202	1
NM_172939	Sowahc|4921515A04Rik|9430099J10Rik|Ankrd57|C820004L04Rik|-|10 B4|10|protein-coding	-0.691	0.00341	0.147	0.365	0.202	1
NM_001101479	Pabpc4l|C330050A14Rik|EG241989|-|3 B|3|protein-coding	-1.99	0.279	1	2.26	0.203	1
NM_001122605	Dazap1|2410042M16Rik|mPrrp|-|10 C1|10|protein-coding	0.188	0.368	1	-0.283	0.204	1
NM_010885	Ndufa2|AV000592|B8|C1-B8|CI-B8|-|18 B2|18|protein-coding	0.175	0.329	1	-0.307	0.204	1
NM_016901	Oaz3|AZ3|Az-3|Oaz-t|-|3|3 F2|protein-coding	-0.0316	1	1	-1.88	0.204	1
NR_040647	1700003M07Rik|-|-|4 D2.2|4|ncRNA	0.674	0.195	1	-0.716	0.204	1
NM_001025577	Maf|2810401A20Rik|A230108G15Rik|AW047063|c-maf|-|8 E1|8 62.61 cM|protein-coding	0.44	0.0237	0.648	0.307	0.205	1
NM_008431	Kcnk4|MLZ-622|TRAAK|TRAAKt|Tex40|-|19 A|19 5.08 cM|protein-coding	-2.78	0.159	1	2.79	0.205	1
NM_018820	Sertad1|1110032C13Rik|AV000455|AW456625|Sei-1|Sei1|TRIP-Br1|-|7 A3|7|protein-coding	-0.536	0.0226	0.627	-0.35	0.205	1
NR_040438	3110045C21Rik|AI838577|-|1|1|ncRNA	0.42	0.364	1	-0.696	0.205	1
NM_001177752	Pfkfb3|E330010H22Rik|iPFK-2|uPFK-2|RP23-428M4.3|2 A1|2|protein-coding	2.46	1.34e-17	4.88e-15	-0.336	0.206	1
NM_009894	Cideb|1110030C18Rik|AI790179|CIDE-B|-|14|14 C1|protein-coding	0.692	0.211	1	-0.648	0.206	1
NM_008605	Mmp12|AV378681|Mmel|-|9 A1|9 2.46 cM|protein-coding	-0.661	0.696	1	1.38	0.207	1
NM_026964	Ccdc124|1810023B24Rik|-|8|8 C1|protein-coding	0.167	0.434	1	-0.301	0.207	1
NM_025367	Sphk1|1110006G24Rik|Sk1|Spk1|RP23-193A16.4|11 E2|11|protein-coding	0.975	0.0568	1	-0.628	0.208	1
NM_153112	Cadm4|Igdf4c|Igsf4c|Tsll2|-|7|7 A3-B2|protein-coding	0.277	0.626	1	-0.677	0.208	1
NM_001145827	Stk40|2310004N11Rik|AI428792|RP23-365D10.1|4 D2.2|4|protein-coding	0.577	0.0205	0.586	-0.315	0.209	1
NM_008216	Has2|-|-|15 D1|15 23.31 cM|protein-coding	3.16	6.46e-38	1.23e-34	-0.326	0.209	1
NM_019641	Stmn1|19k|Lag|Lap18|Op18|P18|P19|Pig|Pp17|Pp18|Pp19|Pr22|Smn|-|4 D3|4 66.76 cM|protein-coding	0.2	0.645	1	-0.556	0.209	1
NM_001122604	Dazap1|2410042M16Rik|mPrrp|-|10 C1|10|protein-coding	0.183	0.38	1	-0.278	0.21	1
NM_001159417	Irf9|Irf-9|Isgf3g|p48|-|14 C3|14 28.19 cM|protein-coding	-0.154	0.423	1	-0.327	0.21	1
NM_133214	Smco4|Fn5|-|9 A2|9|protein-coding	0.00156	0.995	1	-0.617	0.21	1
NM_133346	Asb6|2510004M11Rik|AA409356|RP23-221O14.4|2 B|2|protein-coding	-0.251	0.229	1	-0.412	0.21	1
NM_001127261	Trp63|AI462811|Ket|P51/P63|P63|P73l|Tp63|Trp53rp1|-|16 B1|16 17.37 cM|protein-coding	0.649	0.238	1	-0.878	0.211	1
NM_001127263	Trp63|AI462811|Ket|P51/P63|P63|P73l|Tp63|Trp53rp1|-|16 B1|16 17.37 cM|protein-coding	0.73	0.184	1	-0.869	0.211	1
NR_033510	1500017E21Rik|-|-|19 C2|19|ncRNA	0.351	0.129	1	0.308	0.211	1
NM_001004174	AA467197|Nmes1|RP23-101F14.3|2 E5|2|protein-coding	0.579	0.456	1	-0.994	0.212	1
NM_010590	Ajuba|Jub|-|14 C3|14|protein-coding	-0.831	0.000119	0.00789	0.339	0.212	1
NM_025838	Tmem107|1110004B13Rik|2810049P21Rik|RP23-19I2.5|11 B3|11|protein-coding	0.653	0.0347	0.824	-0.442	0.212	1
NM_028244	Rrp1b|2600005C20Rik|D030064A17|Kiaa0179|mKIAA0179|-|17 B1|17|protein-coding	0.654	0.00293	0.131	-0.308	0.212	1
NM_153122	Oplah|1700010G02Rik|-|15 D3|15|protein-coding	0.326	0.258	1	-0.404	0.212	1
NM_001282977	Cacnb1|CAB1|Cchb1|Cchlb1|RP23-309H19.4|11 D|11 61.5 cM|protein-coding	0.427	0.313	1	-0.553	0.213	1
NM_026782	Ccdc167|1110021J02Rik|-|17 B1|17|protein-coding	0.148	0.693	1	-0.484	0.213	1
NM_027510	3830403N18Rik|Xlrl|RP23-135I10.1|X A5|X|protein-coding	0.08	0.767	1	0.54	0.213	1
NM_145934	Stap2|AW049765|STAP-2|-|17 D|17|protein-coding	-0.679	0.325	1	0.864	0.213	1
NM_177788	Exoc3l|C730015A04Rik|Exoc3l1|-|8 D3|8|protein-coding	0.406	0.268	1	-0.516	0.213	1
NM_001037941	Dnajb6|Mrj|mDj4|-|5 B1|5|protein-coding	1.21	0.0209	0.593	-0.612	0.214	1
NM_011498	Bhlhe40|Bhlhb2|C130042M06Rik|CR8|Clast5|Dec1|Sharp2|Stra13|Stra14|-|6|6 E-F1|protein-coding	0.191	0.639	1	-0.513	0.214	1
NM_013535	Grcc10|2310033H05Rik|C10|-|6 F2|6 59.17 cM|protein-coding	0.284	0.132	1	-0.304	0.214	1
NM_173786	Apol9a|-|-|15 E1|15|protein-coding	-0.41	0.144	1	-0.473	0.214	1
NR_004445	Snord22|Rnu22|U22|-|19|19|snoRNA	0.621	0.158	1	-0.577	0.214	1
NM_001083342	Ptchd2|G630052C06Rik|RNDEu-2|RP23-157B15.1|4 E2|4|protein-coding	#NAME?	0.367	1	Inf	0.215	1
NM_028141	Zfp661|2810405K07Rik|A1-5|Znf2|RP23-105O13.6|2 F1|2|protein-coding	-0.588	0.0539	1	0.419	0.215	1
NM_133703	Fam220a|1500026F15Rik|2810453I06Rik|AW047776|Acpin1|Sipar|-|5 G2|5|protein-coding	0.432	0.0439	0.922	-0.369	0.215	1
NM_175280	4930529M08Rik|BB178539|BC024760|RP23-125A1.2|2 G1|2|protein-coding	#NAME?	0.746	1	Inf	0.215	1
NM_177791	Kctd19|4922504H04Rik|-|8 D3|8|protein-coding	NA	NA	NA	Inf	0.215	1
NR_002875	Gm1821|-|-|14 C1|14|pseudo	#NAME?	0.178	1	Inf	0.215	1
NM_001037916	Ccdc17|-|RP23-233B9.8|4 D1|4|protein-coding	0.417	0.573	1	-0.934	0.216	1
NM_008394	Irf9|Irf-9|Isgf3g|p48|-|14 C3|14 28.19 cM|protein-coding	-0.152	0.429	1	-0.323	0.216	1
NM_011584	Nr1d2|RVR|Rev-erb|-|14 A2|14|protein-coding	0.0891	0.646	1	0.323	0.216	1
NM_028598	2410076I21Rik|4930527A11Rik|-|9 C|9|protein-coding	1.25	0.21	1	-1.3	0.216	1
NM_146089	Haus1|BC024400|Ccdc5|HEI-C|-|18 E3|18|protein-coding	0.271	0.331	1	-0.437	0.216	1
NR_029796	Mir214|Mirn214|mmu-mir-214|-|1|1|ncRNA	-0.281	0.526	1	-0.78	0.216	1
NR_045059	4930431P03Rik|-|-|14|14|ncRNA	-0.766	0.28	1	0.906	0.216	1
NM_001083891	Ndufv3|1500032D16Rik|-|17 B1|17|protein-coding	0.17	0.451	1	-0.307	0.217	1
NM_198011	E430018J23Rik|AI480612|-|7 F3|7|protein-coding	-0.427	0.319	1	0.616	0.217	1
NR_033727	Rps27|3200001M24Rik|-|3 F1|3|protein-coding	0.173	0.792	1	-0.768	0.217	1
NR_040294	4930414N06Rik|-|-|19|19|ncRNA	0.0735	0.921	1	-0.589	0.217	1
NM_001013751	Syna|Gm453|Gm52|syncytin-A|-|5 G2|5|protein-coding	-0.288	0.717	1	-0.988	0.218	1
NM_001159394	Nfkbiz|AA408868|INAP|Mail|-|16|16 C1.2-C1.3|protein-coding	1.3	6.89e-10	1.23e-07	-0.32	0.218	1
NM_010710	Lhx2|LH2A|Lh-2|Lim2|ap|apterous|RP23-399K8.3|2 B|2|protein-coding	0.0104	0.974	1	-0.714	0.218	1
NM_031252	Il23a|IL-23|p19|-|10 D3|10|protein-coding	0.288	1	1	2.6	0.218	1
NM_133904	Acacb|AI597064|AW743042|Acc2|Accb|-|5 F|5|protein-coding	-0.46	0.07	1	0.348	0.218	1
NM_026858	Xrcc6bp1|1110068E08Rik|2410012H02Rik|-|10 D3|10|protein-coding	0.233	0.673	1	-0.694	0.219	1
NR_033452	Gm4013|-|-|18 B3|18|ncRNA	0.588	0.519	1	-1.49	0.219	1
NR_105775	Mir6357|mmu-mir-6357|-|-|ncRNA	-1.25	0.2	1	1.22	0.219	1
NM_028349	Sass6|2810453L12Rik|-|3|3 G2|protein-coding	-0.672	0.0636	1	0.489	0.22	1
NM_173428	Sspo|C79529|Scospondin|-|6 B2.3|6|protein-coding	0.274	0.661	1	-0.651	0.22	1
NM_181730	Polr1d|1110003G10Rik|AC19|RPA16|Rpo1-3|AL513345.2|5 G3|5|protein-coding	0.257	0.397	1	-0.416	0.22	1
NM_009172	Siah1a|AA982064|AI853500|Sinh1a|-|8 C3|8 42.1 cM|protein-coding	-0.269	0.229	1	0.337	0.221	1
NM_010751	Mxd1|AW122478|Mad|Mad1|-|6 D1|6 37.75 cM|protein-coding	0.787	0.000424	0.0242	-0.34	0.221	1
NM_021519	Edf1|0610008L11Rik|AA409425|RP23-464C2.4|2 A3|2|protein-coding	0.277	0.141	1	-0.3	0.221	1
NM_025915	Tmem88|2600017H02Rik|RP23-5O23.4|11|11 B4|protein-coding	0.318	0.409	1	-0.549	0.221	1
NM_026533	Rps13|2700063M04Rik|-|7|7 E1|protein-coding	0.958	0.266	1	-1.24	0.221	1
NM_030612	Nfkbiz|AA408868|INAP|Mail|-|16|16 C1.2-C1.3|protein-coding	1.29	8.41e-10	1.41e-07	-0.317	0.221	1
NM_030684	Trim34a|Trim34|Trim34-1|-|7|7 F1|protein-coding	0.113	0.729	1	-0.575	0.221	1
NM_145744	Dusp15|AI851682|LMW-DSP10|T-DSP10|RP23-414F8.4|2 H1|2|protein-coding	1.25	0.739	1	1.66	0.221	1
NM_173401	Fbxo44|5730411K09|AV001623|FBG3|FBX30|Fbx6a|Fbxo6a|RP23-139J21.10-003|4 E2|4|protein-coding	0.0766	0.749	1	-0.372	0.221	1
NR_045354	4930483K19Rik|-|-|10|10|ncRNA	0.237	0.491	1	-0.458	0.221	1
NM_009277	Trim21|Ro52|Ssa1|-|7 F1|7|protein-coding	-0.308	0.208	1	-0.431	0.222	1
NM_010022	Dbt|D3Wsu60e|-|3 G1|3 50.37 cM|protein-coding	0.0358	0.903	1	0.362	0.222	1
NM_023136	Dtymk|AU044245|CDC8|D10Ertd203e|TMPK|TYPK|Tmk|mtmk|-|1 D|1 47.34 cM|protein-coding	0.0104	0.978	1	-0.414	0.222	1
NM_145121	Cacnb1|CAB1|Cchb1|Cchlb1|RP23-309H19.4|11 D|11 61.5 cM|protein-coding	0.452	0.288	1	-0.541	0.222	1
NR_029444	4930579K19Rik|-|-|9 E3.3|9|ncRNA	0.354	0.77	1	-1.48	0.222	1
NM_001103158	Gm13242|OTTMUSG00000011070|RP23-285N14.6|4 E1|4|protein-coding	-0.97	1	1	3.01	0.223	1
NM_011942	Lypla2|LysoII|RP23-161N17.9|4 D3|4|protein-coding	0.109	0.681	1	-0.308	0.223	1
NM_015791	Fbxo8|Fbx8|-|8|8 B3.2|protein-coding	0.0914	0.594	1	0.347	0.223	1
NR_036456	A730020M07Rik|-|mCG_4677|3 G1|3|ncRNA	-2.41	0.487	1	3.01	0.223	1
NM_001281466	Mroh2a|ENSMUSG00000044873|Heatr7b1|OTTMUSG00000020804|mCG_131122|1 D|1|protein-coding	-0.161	0.58	1	-0.495	0.224	1
NM_026473	Tubb6|2310057H16Rik|BB220206|-|18|18 E1|protein-coding	0.0444	0.795	1	-0.294	0.224	1
NR_033533	Gm12603|OTTMUSG00000007693|-|4 C4|4|ncRNA	-1.25	0.352	1	1.74	0.224	1
NM_001039967	Zfp869|1200003I07Rik|-|8 B3.3|8|protein-coding	-0.0842	0.754	1	0.31	0.225	1
NM_001172160	Flrt3|5530600M07Rik|C430047I10Rik|mKIAA1469|RP23-388J20.1|2 F3|2|protein-coding	2.13	6.52e-15	1.89e-12	0.339	0.225	1
NM_027808	Alpk1|8430410J10Rik|LAK|-|3|3 H1|protein-coding	0.0956	0.754	1	-0.446	0.225	1
NM_138313	Bmf|AW260063|AW411872|RP23-266K3.1|2 E5|2|protein-coding	-1.44	1.13e-11	2.38e-09	0.315	0.225	1
NM_173385	Cilp|9830114D16|C130036G17Rik|-|9 C|9|protein-coding	-0.616	0.122	1	0.528	0.225	1
NM_177066	Tnni3k|Cark|D830019J24Rik|-|3 H4|3|protein-coding	0.562	0.931	1	1.6	0.225	1
NM_178382	Flrt3|5530600M07Rik|C430047I10Rik|mKIAA1469|RP23-388J20.1|2 F3|2|protein-coding	2.12	1.07e-14	3.02e-12	0.343	0.225	1
NM_001081299	Cdh18|B230220E17Rik|Cdh14l|-|15 A2|15|protein-coding	-0.454	0.574	1	0.871	0.226	1
NM_001177438	Aldh3b2|AI848594|C130048D07Rik|-|19 A|19|protein-coding	0.55	0.672	1	-1.44	0.226	1
NM_053157	Tm2d1|2310026L18Rik|AA990549|Bbp|RP23-80N18.3|4 C6|4|protein-coding	0.35	0.207	1	-0.366	0.226	1
NM_172295	Mab21l3|-|-|3 F2.2|3|protein-coding	-2.01	0.086	1	1.59	0.227	1
NM_174960	Gimap9|A630002K24|BB145400|-|6 B2.3|6|protein-coding	0.211	0.669	1	-0.72	0.227	1
NR_045780	Zfp652os|1110035M17Rik|-|11 D|11|ncRNA	-0.952	0.664	1	1.71	0.227	1
NM_001101430	Psmg4|PAC-4|mPAC4|-|13 A3.3|13|protein-coding	0.307	0.248	1	-0.385	0.228	1
NM_001162908	Sesn1|1110002G11Rik|AU044290|Pa26|Sest1|-|10 B2|10 22.77 cM|protein-coding	-0.195	0.433	1	0.319	0.228	1
NM_001195025	Nuak2|1200013B22Rik|Omphk2|Snark|mKIAA0537|-|1 E4|1|protein-coding	-1.82	3.03e-09	4.42e-07	-0.557	0.228	1
NM_011698	Lin7b|LIN-7B|MALS-2|Veli2|-|7|7 B2|protein-coding	1.36	0.298	1	-1.62	0.228	1
NM_028778	Nuak2|1200013B22Rik|Omphk2|Snark|mKIAA0537|-|1 E4|1|protein-coding	-1.82	3.03e-09	4.42e-07	-0.557	0.228	1
NR_045727	B230209E15Rik|-|-|7 C|7|ncRNA	-0.0456	1	1	0.988	0.228	1
NM_001159395	Nfkbiz|AA408868|INAP|Mail|-|16|16 C1.2-C1.3|protein-coding	1.3	7.28e-10	1.27e-07	-0.312	0.229	1
NM_001163637	Jakmip2|6430702L21Rik|AI850334|D930046L20Rik|-|18 B3|18|protein-coding	3.91	0.0132	0.429	-1.56	0.229	1
NM_025659	Abi3|2210414K06Rik|AI987680|NESH|RP23-151M22.4|11 D|11|protein-coding	0.4	0.388	1	-0.549	0.229	1
NM_133923	Ttll3|4833441J24Rik|AI450050|-|6 E3|6|protein-coding	-0.117	0.638	1	-0.371	0.229	1
NM_172296	Dmrta2|Dmrt5|RP23-113G7.3|4 C7|4|protein-coding	0.254	0.643	1	-0.392	0.229	1
NM_178932	Aoc2|RAO|RP23-281C18.15-002|11 D|11|protein-coding	0.362	0.346	1	-0.602	0.229	1
NM_026844	Cmc2|1110046L09Rik|2310061C15Rik|DC13|-|8 E1|8|protein-coding	0.105	0.632	1	-0.398	0.23	1
NM_027122	Mfsd3|2310010G13Rik|-|15|15 E1|protein-coding	0.153	0.607	1	-0.404	0.23	1
NM_172121	Zc3h3|BC049953|Kiaa0150|Smicl|Zc3hdc3|-|15 D3|15|protein-coding	-0.255	0.688	1	-1.11	0.23	1
NM_001081065	Zfp707|1500031N24Rik|AI451708|AW495315|-|15 D3|15|protein-coding	0.363	0.311	1	-0.428	0.231	1
NM_008599	Cxcl9|BB139920|CMK|Mig|MuMIG|Scyb9|crg-10|-|5 E2|5 46.51 cM|protein-coding	1.99	0.531	1	1.65	0.231	1
NM_010333	S1pr2|1100001A16Rik|Edg5|Gpcr13|H218|LPb2|S1P2|-|9 A3|9 7.68 cM|protein-coding	0.0988	0.655	1	-0.278	0.231	1
NM_018825	Sh2b2|Aps|-|5|5 G1|protein-coding	-0.0752	0.775	1	-0.492	0.231	1
NM_020006	Cdc42ep4|1500041M20Rik|Borg4|CEP4|RP23-407I21.7|11 E2|11|protein-coding	0.247	0.274	1	-0.332	0.231	1
NM_001039965	Zfp869|1200003I07Rik|-|8 B3.3|8|protein-coding	-0.0813	0.764	1	0.306	0.232	1
NM_007483	Rhob|AA017882|Arh6|Arhb|-|12 A1.1|12|protein-coding	-0.817	3.75e-05	0.00287	-0.293	0.232	1
NM_008462	Klra2|Klra30|Ly49b|-|6 F3|6 63.44 cM|protein-coding	-0.447	0.368	1	0.692	0.232	1
NM_009342	Dynlt1b|AGS2|Dynlt1|Tctex-1|Tctex1|-|17 A1|17 3.97 cM|protein-coding	-0.0497	0.986	1	0.38	0.232	1
NM_001164367	Rab11fip2|4930470G04Rik|A830046J09Rik|AW558126|Nrip11|-|19 D3|19|protein-coding	-0.2	0.342	1	0.302	0.233	1
NM_009096	Rps6|S6R|-|4|4 C3|protein-coding	0.0607	0.789	1	0.388	0.233	1
NM_025685	Col27a1|5730512J02Rik|AI449266|mKIAA1870|RP23-340H1.1|4|4 C1|protein-coding	0.199	0.439	1	-0.325	0.233	1
NM_183275	Tefm|1110002N22Rik|RP23-7J19.1|11 B5|11 47.53 cM|protein-coding	-0.255	0.469	1	0.446	0.233	1
NR_002870	Dnm3os|6030416H16Rik|Hag2|Npn1|P/L01|-|1 H2.1|1|ncRNA	-0.283	0.151	1	-0.31	0.233	1
NM_001025605	Gm527|-|-|12 C1|12|protein-coding	-0.281	0.547	1	0.526	0.234	1
NM_001127265	Trp63|AI462811|Ket|P51/P63|P63|P73l|Tp63|Trp53rp1|-|16 B1|16 17.37 cM|protein-coding	0.703	0.206	1	-0.842	0.234	1
NM_013469	Anxa11|A830099O17Rik|Anx11|-|14 A3|14 15.06 cM|protein-coding	0.214	0.417	1	-0.335	0.234	1
NM_025463	1810009A15Rik|-|-|19 A|19|protein-coding	0.121	0.485	1	-0.303	0.235	1
NM_026398	Pop5|1500019J17Rik|2700077E03Rik|AW049989|Rnasep3|-|5 F|5|protein-coding	0.116	0.796	1	-0.462	0.235	1
NM_172794	Zfp454|B230342N19|RP23-292E3.5|11 B1.3|11|protein-coding	-1.06	0.071	1	0.837	0.235	1
NM_001128151	Cecr2|2610101O16Rik|2810409N01Rik|Gtl4|mKIAA1740|-|6 F1|6 56.97 cM|protein-coding	0.875	0.751	1	#NAME?	0.236	1
NM_019446	Barhl1|Dres115|MBH2|RP23-338O4.5|2 A3|2 19.38 cM|protein-coding	Inf	0.186	1	#NAME?	0.236	1
NM_026950	Ociad2|1810027I20Rik|-|5|5 D|protein-coding	-0.485	0.814	1	#NAME?	0.236	1
NM_029886	9430038I01Rik|-|-|7 F4|7|protein-coding	0.406	0.327	1	-0.499	0.236	1
NR_040292	2310040G24Rik|-|-|6 D1|6|ncRNA	0.973	0.752	1	#NAME?	0.236	1
NM_001013370	Sesn1|1110002G11Rik|AU044290|Pa26|Sest1|-|10 B2|10 22.77 cM|protein-coding	-0.121	0.665	1	0.318	0.237	1
NM_009252	Serpina3n|Spi2-2|Spi2.2|Spi2/eb.4|-|12|12 F1|protein-coding	0.0663	0.929	1	-0.855	0.237	1
NM_053168	Trim11|-|RP23-441I8.6|11|11 B2|protein-coding	-0.193	0.337	1	-0.347	0.237	1
NM_134147	Macrod1|AI604841|AW743046|D930010J01Rik|Lrp16|-|19 A|19|protein-coding	0.0811	0.787	1	-0.375	0.237	1
NM_028865	Mettl23|1110005A03Rik|1500035B17Rik|4933424L15Rik|RP23-468A19.6|11 E2|11|protein-coding	0.0907	0.813	1	-0.551	0.238	1
NR_030703	Snord104|-|-|11|11|snoRNA	-0.144	0.925	1	-1.7	0.238	1
NR_040648	1700003M07Rik|-|-|4 D2.2|4|ncRNA	0.682	0.21	1	-0.679	0.238	1
NM_001159724	Pvrl2|AI325026|AI987993|Cd112|MPH|Pvr|Pvs|nectin-2|-|7 A3|7 9.94 cM|protein-coding	0.27	0.266	1	-0.323	0.239	1
NM_133746	Calhm2|2810048G17Rik|Fam26b|-|19 C3|19|protein-coding	-0.314	0.147	1	0.328	0.239	1
NM_139001	Cspg4|4732461B14Rik|AN2|NG2|-|9 B|9|protein-coding	0.436	0.812	1	-1.59	0.239	1
NM_172203	Nox1|GP91-2|MOX1|NOH-1|NOH1|NOX1a|NOX1alpha|Nox-1|RP23-182N4.3|X E3|X 55.69 cM|protein-coding	-0.2	0.749	1	0.498	0.239	1
NM_001005423	Mreg|Gm974|Wdt2|dsu|-|1 C3|1|protein-coding	1.87	0.0793	1	-1.02	0.24	1
NM_133764	Atp6v0e2|0610006O14Rik|NM9.2|-|6|6 B3|protein-coding	-0.313	0.502	1	-0.942	0.24	1
NM_001081054	Qrsl1|2700038P16Rik|C80053|GatA|-|10 B2|10|protein-coding	-0.307	0.388	1	0.441	0.241	1
NM_001081226	2310009B15Rik|-|-|1 F|1|protein-coding	0.208	0.608	1	-0.558	0.241	1
NM_001163061	Zfp949|4930422I07Rik|-|9 E3.1|9|protein-coding	-0.383	0.293	1	0.439	0.241	1
NM_026020	Rplp2|2700049I22Rik|-|7 F5|7|protein-coding	0.217	0.306	1	-0.334	0.241	1
NM_026235	Larp6|5430431G03Rik|AI552438|Achn|-|9 B|9|protein-coding	1.83	2.12e-09	3.2e-07	-0.389	0.241	1
NM_175521	Nyap1|6430598A04Rik|-|5 G2|5|protein-coding	0.016	1	1	-0.347	0.241	1
NM_030731	Trim23|6330516O20Rik|AI450195|Arfd1|-|13 D1|13|protein-coding	-0.019	0.977	1	0.297	0.242	1
NM_145433	Mrm1|A530065E19Rik|ENSMUSG00000054212|RP23-293L24.6|11 C|11|protein-coding	-0.211	0.423	1	0.387	0.242	1
NR_038173	4931403G20Rik|-|-|12|12|ncRNA	-0.426	0.667	1	0.934	0.242	1
NM_024177	Mrpl38|1110036N21Rik|4733401F03Rik|MRP-L3|R75240|Rpml3|RP23-42F6.9|11 E2|11|protein-coding	0.109	0.671	1	-0.281	0.243	1
NM_001177577	Gm1045|-|-|5 E2|5|protein-coding	0.843	0.753	1	#NAME?	0.244	1
NM_001190356	Gm4832|EG225058|-|17 E4|17|protein-coding	2.38	0.385	1	#NAME?	0.244	1
NM_010201	Fgf14|FHF-4|Fhf4|mFHF-4(1B)|-|14 E5|14 66.18 cM|protein-coding	0.398	0.482	1	0.623	0.244	1
NM_134164	Syt12|-|-|19 A|19|protein-coding	-1.05	0.00471	0.194	0.556	0.244	1
NM_144820	Ccdc28a|1700009P13Rik|AI480677|-|10 A3|10|protein-coding	-0.23	0.56	1	0.487	0.244	1
NM_177359	Zfp799|6030490I01Rik|-|17 B1|17|protein-coding	-0.0485	0.904	1	0.324	0.244	1
NM_207667	Fgf14|FHF-4|Fhf4|mFHF-4(1B)|-|14 E5|14 66.18 cM|protein-coding	0.353	0.529	1	0.623	0.244	1
NM_001004362	2610008E11Rik|-|-|10 C1|10|protein-coding	-0.286	0.214	1	0.292	0.245	1
NM_001159418	Irf9|Irf-9|Isgf3g|p48|-|14 C3|14 28.19 cM|protein-coding	-0.167	0.383	1	-0.305	0.245	1
NM_001195284	Fsd1l|A230072O16Rik|Ccdc10|Csdufd1|Fsd1nl|OTTMUSG00000007002|RP23-20E10.1|4 B2|4|protein-coding	-0.576	0.166	1	0.441	0.245	1
NM_001205236	Arhgap27|2310069I04Rik|5730442P18Rik|Gm21552|Sh3d20|RP23-341C5.7|11 E1|11|protein-coding	0.637	0.356	1	-0.723	0.245	1
NM_007689	Chad|SLRR4A|RP23-402D13.5|11 D|11 58.9 cM|protein-coding	-1.04	0.5	1	1.57	0.245	1
NM_018758	Apba3|AW208791|Mint-3|X11gamma|lin-10|mint3|-|10 C1|10|protein-coding	0.309	0.183	1	-0.291	0.245	1
NM_025656	Gemin2|1700012N19Rik|Sip1|-|12|12 C2|protein-coding	-0.404	0.12	1	0.335	0.245	1
NM_177781	Trpa1|Anktm1|TRPA1b|-|1 A3|1|protein-coding	1.2	0.351	1	-1.37	0.245	1
NM_001145959	Ndrg2|AI182517|AU040374|Ndr2|SYLD|-|14 C2|14|protein-coding	-0.312	0.554	1	0.572	0.246	1
NM_001286103	LOC102308570|-|-|-|protein-coding	0.115	0.507	1	-0.29	0.246	1
NM_008989	Pura|CAGER-1|Pur-alpha|ssCRE-BP|-|18|18 B3|protein-coding	0.263	0.274	1	-0.367	0.246	1
NM_013864	Ndrg2|AI182517|AU040374|Ndr2|SYLD|-|14 C2|14|protein-coding	-0.312	0.554	1	0.572	0.246	1
NM_025983	Atp5e|2410043G19Rik|ATPE|AV000645|RP23-59M10.5|2 H4|2|protein-coding	0.257	0.17	1	-0.266	0.246	1
NR_040608	4931402G19Rik|-|-|2|2|ncRNA	-0.947	0.167	1	0.887	0.247	1
NM_001077508	Tnfrsf9|4-1BB|A930040I11Rik|AA408498|AI325004|CDw137|Cd137|ILA|Ly63|RP23-272N19.6|4 E2|4 81.52 cM|protein-coding	-0.697	0.59	1	#NAME?	0.248	1
NM_001161730	Tap1|ABC17|APT1|Abcb2|Ham-1|Ham1|MTP1|PSF1|RING4|TAP|Tap-1|Y3|-|17 B1|17 17.98 cM|protein-coding	-0.0701	0.648	1	-0.292	0.248	1
NM_008545	Mageb3|Mage-b3|Mage-ps1|Mage-rs3|Smage3|RP23-328F20.3|2 E5|2|protein-coding	2.69	0.39	1	#NAME?	0.248	1
NM_029947	Prdm8|4930565F05Rik|PFM5|-|5 E3|5|protein-coding	1.61	0.567	1	#NAME?	0.248	1
NM_172863	Zfp697|9430053K19|AI467503|Znf697|-|3 F2.2|3|protein-coding	-0.0277	0.995	1	0.443	0.248	1
NM_183288	Arhgap27|2310069I04Rik|5730442P18Rik|Gm21552|Sh3d20|RP23-341C5.7|11 E1|11|protein-coding	1.89	0.381	1	-3.51	0.248	1
NR_004433	Gm8234|AU022133|-|3 D|3|pseudo	0.244	1	1	#NAME?	0.248	1
NM_019871	Slc35g3|Amac1|RP23-422L16.18-001|11|11 B4|protein-coding	-1.32	0.412	1	1.67	0.249	1
NM_145538	Tmem189|AI840826|Kua|RP23-118A2.8|2 H3|2|protein-coding	0.632	0.00302	0.134	-0.289	0.249	1
NR_077218	1700112J05Rik|1700110A09Rik|-|5 C3|5|ncRNA	3.44	0.0996	1	-1.78	0.249	1
NM_001033450	Mnda|A730048F03|Ifi205b|-|1 H3|1|protein-coding	-0.0111	1	1	-0.336	0.25	1
NM_001177372	Dbn1|-|RP23-211O9.1|13 B1|13 30.06 cM|protein-coding	0.0831	0.726	1	-0.287	0.25	1
NM_001177412	Usp35|Gm1088|Gm493|-|7 E1|7|protein-coding	-0.797	0.0154	0.482	0.464	0.25	1
NM_145456	Zswim6|2900036G02Rik|mKIAA1577|-|13 D2.1|13|protein-coding	1.8	4.1e-18	1.63e-15	-0.289	0.25	1
NM_145523	Gca|5133401E04Rik|AI573844|RP23-34J8.3|2 C1.3|2|protein-coding	-0.556	0.236	1	0.636	0.25	1
NM_172788	Sh3rf3|4831416G18Rik|Igfbp5-ip|Sh3md4|Sh3rf31|-|10 B4|10|protein-coding	0.0072	0.982	1	-0.369	0.25	1
NR_038172	4931403G20Rik|-|-|12|12|ncRNA	-0.337	0.742	1	0.9	0.25	1
NM_001177371	Dbn1|-|RP23-211O9.1|13 B1|13 30.06 cM|protein-coding	0.0823	0.73	1	-0.286	0.251	1
NM_001243760	Ciita|C2ta|EG669998|Gm9475|-|16 A1|16|protein-coding	0.632	0.771	1	-2.11	0.251	1
NM_001243761	Ciita|C2ta|EG669998|Gm9475|-|16 A1|16|protein-coding	0.632	0.771	1	-2.11	0.251	1
NM_001287120	P2ry14|A330108O13Rik|Gpr105|P2Y14|-|3 D|3 28.96 cM|protein-coding	1.24	0.349	1	-1.8	0.251	1
NM_001287122	P2ry14|A330108O13Rik|Gpr105|P2Y14|-|3 D|3 28.96 cM|protein-coding	1.24	0.349	1	-1.8	0.251	1
NM_001287123	P2ry14|A330108O13Rik|Gpr105|P2Y14|-|3 D|3 28.96 cM|protein-coding	1.24	0.349	1	-1.8	0.251	1
NM_007575	Ciita|C2ta|EG669998|Gm9475|-|16 A1|16|protein-coding	0.632	0.771	1	-2.11	0.251	1
NM_027587	Micalcl|4921517J23Rik|mCG_13320|7|7|protein-coding	0.575	0.664	1	-1.8	0.251	1
NM_130452	Bbox1|AI874739|RP23-300M9.4|2 E3|2|protein-coding	-0.649	0.9	1	1.8	0.251	1
NM_133200	P2ry14|A330108O13Rik|Gpr105|P2Y14|-|3 D|3 28.96 cM|protein-coding	1.24	0.349	1	-1.8	0.251	1
NR_045503	4931440J10Rik|-|-|14|14|ncRNA	0.149	0.985	1	-1.8	0.251	1
NR_103491	LOC100503676|-|-|-|ncRNA	-1.03	0.289	1	1.18	0.251	1
NM_001166138	Armc8|1200015K23Rik|Gid5|HSPC056|-|9|9 F1|protein-coding	-0.102	0.594	1	0.305	0.252	1
NR_045500	5730480H06Rik|-|-|5|5|ncRNA	-0.21	0.875	1	0.861	0.252	1
NR_104069	Vasp|-|-|7 A3|7|protein-coding	-0.0784	0.585	1	-0.294	0.252	1
NM_001039534	Pstk|5430423O14Rik|5730458D16Rik|Gm1099|R75284|-|7 F3|7|protein-coding	0.108	0.659	1	-0.346	0.253	1
NM_001172475	Sphk1|1110006G24Rik|Sk1|Spk1|RP23-193A16.4|11 E2|11|protein-coding	0.996	0.0807	1	-0.611	0.253	1
NM_019687	Slc22a4|Octn1|RP23-354D12.1|11 B1.3|11 32.07 cM|protein-coding	0.0198	1	1	-1.11	0.253	1
NM_023655	Trim29|1110047J21Rik|2810431N19Rik|4732461M22Rik|AI119726|-|9 A5.1|9|protein-coding	0.367	0.921	1	#NAME?	0.253	1
NM_078479	Mrps21|1810031B19Rik|-|3|3 F2|protein-coding	0.189	0.407	1	-0.403	0.253	1
NM_181593	Itpkc|9130023N17Rik|-|7 A3|7|protein-coding	0.156	0.558	1	-0.331	0.253	1
NR_105758	Mir6340|mmu-mir-6340|-|-|ncRNA	0.403	0.196	1	-0.389	0.253	1
NM_001174053	Camk2b|Camk2d|RP23-340E18.5|11 A1|11 3.89 cM|protein-coding	-0.354	0.798	1	-2.07	0.254	1
NM_001174054	Camk2b|Camk2d|RP23-340E18.5|11 A1|11 3.89 cM|protein-coding	-0.246	0.897	1	-2.07	0.254	1
NM_007595	Camk2b|Camk2d|RP23-340E18.5|11 A1|11 3.89 cM|protein-coding	-0.246	0.897	1	-2.07	0.254	1
NM_008344	Igfbp6|IGFBP-6|-|15 F3|15|protein-coding	0.21	0.584	1	-0.468	0.254	1
NM_013683	Tap1|ABC17|APT1|Abcb2|Ham-1|Ham1|MTP1|PSF1|RING4|TAP|Tap-1|Y3|-|17 B1|17 17.98 cM|protein-coding	-0.0596	0.678	1	-0.288	0.254	1
NM_019813	Dbn1|-|RP23-211O9.1|13 B1|13 30.06 cM|protein-coding	0.0766	0.752	1	-0.285	0.254	1
NM_027698	Eri2|4933424N09Rik|Exod1|mKIAA1504|-|7 F3|7|protein-coding	-0.43	0.138	1	0.379	0.254	1
NM_153422	Pde5a|Cgbpde|Cn5n|Pde5|Pde5a1|-|3 G1|3|protein-coding	0.374	0.773	1	-1.76	0.254	1
NR_029471	Rps15a-ps6|Gm11968|OTTMUSG00000005107|-|11 A1|11|pseudo	0.0576	1	1	1.42	0.254	1
NM_001252547	Sh2d3c|Chat|Nsp3|Shep1|RP23-17P12.7|2 B|2|protein-coding	-0.781	0.26	1	0.873	0.255	1
NM_008496	Lgals7|Galectin-7|Pig1|-|7 A3|7|protein-coding	1	0.157	1	-0.962	0.255	1
NM_010271	Gpd1|AI747587|Gdc-1|Gdc1|mKIAA4010|-|15 F1-F3|15 56.13 cM|protein-coding	-0.508	0.68	1	1.22	0.255	1
NM_013781	Sh2d3c|Chat|Nsp3|Shep1|RP23-17P12.7|2 B|2|protein-coding	-0.903	0.178	1	0.873	0.255	1
NR_045535	Sh2d3c|Chat|Nsp3|Shep1|RP23-17P12.7|2 B|2|protein-coding	-0.903	0.178	1	0.873	0.255	1
NM_001004367	Cxxc4|9330210J02Rik|C030003J12Rik|Idax|-|3 G3|3|protein-coding	0.155	0.674	1	-0.446	0.256	1
NM_001163346	Cdc42ep4|1500041M20Rik|Borg4|CEP4|RP23-407I21.7|11 E2|11|protein-coding	0.252	0.268	1	-0.319	0.256	1
NM_001170851	Klra2|Klra30|Ly49b|-|6 F3|6 63.44 cM|protein-coding	-0.447	0.368	1	0.67	0.256	1
NM_012006	Acot1|ACH2|CTE-1|CTE-I|Cte1|D12Ucla1|-|12 D1|12 39.0 cM|protein-coding	0.167	0.72	1	-0.637	0.256	1
NM_172392	Zfp759|BC028265|Rslcan-8|Rslcan8|-|13 B3|13 34.54 cM|protein-coding	-0.403	0.326	1	0.487	0.256	1
NM_183025	A430033K04Rik|C86988|-|5 G2|5|protein-coding	-0.799	0.0585	1	0.397	0.256	1
NM_183088	2410018M08Rik|Scand3|-|5 G1.3|5|protein-coding	-0.411	0.399	1	0.426	0.256	1
NR_106143	Mir7678|mmu-mir-7678|-|-|ncRNA	2.96	0.373	1	#NAME?	0.256	1
NM_001024135	Kbtbd7|1110008P08Rik|AU045792|Gm295|-|14 D3|14|protein-coding	-0.385	0.263	1	0.448	0.257	1
NM_001109993	Tmem141|1110065P14Rik|AI663999|D2Ertd217e|RP23-464C2.10-001|2 A3|2 17.57 cM|protein-coding	0.473	0.103	1	-0.411	0.257	1
NM_001145935	Zfp691|6430544H17Rik|Znf691|RP23-344D2.5|4 D2.1|4|protein-coding	-0.338	0.38	1	0.52	0.257	1
NM_010218	Fjx1|-|RP23-224E21.3|2 E2|2|protein-coding	-0.241	0.769	1	0.853	0.257	1
NM_029307	Hspb9|1700007H20Rik|RP23-390D17.7|11 D|11|protein-coding	1.55	0.478	1	-3.12	0.257	1
NR_045765	A530072M11Rik|-|-|-|ncRNA	0.508	0.606	1	-1.3	0.257	1
NM_001081166	Phf21b|A730032D07Rik|-|15 E2|15|protein-coding	0.119	0.978	1	-0.711	0.258	1
NM_001142943	Zfp949|4930422I07Rik|-|9 E3.1|9|protein-coding	-0.412	0.252	1	0.422	0.258	1
NM_001168498	Ncmap|A330049M08Rik|AA545175|Mp11|RP23-332E2.1|4 D3|4|protein-coding	-1.98	0.212	1	2.01	0.258	1
NM_001168500	Ncmap|A330049M08Rik|AA545175|Mp11|RP23-332E2.1|4 D3|4|protein-coding	-1.98	0.212	1	2.01	0.258	1
NM_001243305	Ncmap|A330049M08Rik|AA545175|Mp11|RP23-332E2.1|4 D3|4|protein-coding	-1.83	0.272	1	2.01	0.258	1
NM_001243306	Ncmap|A330049M08Rik|AA545175|Mp11|RP23-332E2.1|4 D3|4|protein-coding	-1.98	0.212	1	2.01	0.258	1
NM_011201	Ptpn1|PTP-1B|PTP-HA2|PTP1B|RP23-58A8.1|2 H3|2|protein-coding	0.0524	0.823	1	-0.284	0.258	1
NM_013760	Dnajb9|AA408011|AA673251|AA673481|AW556981|ERdj4|Mdg1|mDj7|-|12 B1|12|protein-coding	0.345	0.11	1	0.301	0.258	1
NM_027318	Znhit1|2700001K05Rik|ZNFN4A1|-|5|5 G1|protein-coding	0.29	0.206	1	-0.338	0.258	1
NM_145555	Ncmap|A330049M08Rik|AA545175|Mp11|RP23-332E2.1|4 D3|4|protein-coding	-1.98	0.212	1	2.01	0.258	1
NM_181047	Ncmap|A330049M08Rik|AA545175|Mp11|RP23-332E2.1|4 D3|4|protein-coding	-1.98	0.212	1	2.01	0.258	1
NR_030731	Phf21b|A730032D07Rik|-|15 E2|15|protein-coding	0.119	0.978	1	-0.711	0.258	1
NR_033548	D030047H15Rik|Gm15924|OTTMUSG00000027889|-|-|ncRNA	2.32	0.188	1	-2.02	0.258	1
NR_035444	Mir1907|Mirn1907|mmu-mir-1907|-|15|15 19.19 cM|ncRNA	#NAME?	0.178	1	Inf	0.258	1
NM_001039392	Tmsb10|Ptmb10|Tb10|-|6 C1|6|protein-coding	-0.0661	0.782	1	-0.283	0.259	1
NM_001172472	Sphk1|1110006G24Rik|Sk1|Spk1|RP23-193A16.4|11 E2|11|protein-coding	1.01	0.0607	1	-0.572	0.259	1
NM_007829	Daxx|-|-|17 B1|17 17.98 cM|protein-coding	-0.224	0.204	1	-0.297	0.259	1
NM_020517	Lenep|AU018355|Lep503|-|3 F1|3 39.1 cM|protein-coding	-0.58	0.394	1	0.812	0.259	1
NM_133777	Ube2s|0910001J09Rik|6720465F12Rik|AA409170|E2-EPF|-|7 A1|7|protein-coding	0.193	0.613	1	-0.528	0.259	1
NM_001168660	Apol9b|2310016F22Rik|-|15 E1|15|protein-coding	-0.119	0.689	1	-0.371	0.26	1
NM_001172473	Sphk1|1110006G24Rik|Sk1|Spk1|RP23-193A16.4|11 E2|11|protein-coding	0.967	0.0744	1	-0.579	0.26	1
NM_011332	Ccl17|Abcd-2|Scya17|Scya17l|Tarc|-|8 C5|8 46.85 cM|protein-coding	0.525	0.771	1	-2.42	0.26	1
NM_144923	Blvrb|-|-|7 A3|7|protein-coding	0.241	0.214	1	-0.289	0.26	1
NM_145385	Mlf2|AI256856|AU018944|C77284|-|6 F2|6|protein-coding	-0.0272	0.788	1	-0.248	0.26	1
NM_145490	Zfp959|-|-|17 D|17|protein-coding	-0.494	0.17	1	0.447	0.26	1
NM_001039368	Polr2k|ABC10-alpha|MafY|Mt1a|RPABC4|RPB10alpha|RPB12|RPB7.0|-|15|15 A2|protein-coding	0.815	0.145	1	-0.774	0.261	1
NM_001160399	Ccdc112|8430438M01Rik|AW108467|-|18 C|18|protein-coding	-0.205	0.531	1	0.352	0.261	1
NM_001170341	Mlf2|AI256856|AU018944|C77284|-|6 F2|6|protein-coding	-0.0276	0.786	1	-0.248	0.261	1
NM_173396	Tgif2|4921501K24|5730599O09Rik|C80753|C81206|RP24-482A24.4|2 H1|2|protein-coding	0.333	0.312	1	-0.41	0.261	1
NR_040270	2900056M20Rik|2810454L23Rik|-|X F3|X|ncRNA	0.0536	0.775	1	0.307	0.262	1
NM_001082552	Trim21|Ro52|Ssa1|-|7 F1|7|protein-coding	-0.332	0.174	1	-0.409	0.263	1
NM_001255991	Btbd8|EG627196|Gm16115|OTTMUSG00000030610|-|5 E5|5|protein-coding	-0.622	0.424	1	0.785	0.263	1
NM_001277860	Tmem216|1110017C22Rik|2810441K11Rik|4921533J23Rik|A930021F15Rik|AI482550|-|19 A|19|protein-coding	0.3	0.238	1	-0.356	0.263	1
NM_011451	Sphk1|1110006G24Rik|Sk1|Spk1|RP23-193A16.4|11 E2|11|protein-coding	0.905	0.0792	1	-0.546	0.263	1
NM_011703	Vipr1|AV071699|VIP-R1|VPAC1|-|9 F4|9 72.5 cM|protein-coding	-0.0616	0.99	1	-0.884	0.263	1
NM_016850	Irf7|-|-|7 F5|7|protein-coding	0.0354	1	1	-0.306	0.263	1
NM_001007571	D8Ertd738e|AA589584|-|8 C3|8 40.72 cM|protein-coding	0.241	0.195	1	-0.259	0.264	1
NM_001199733	Daxx|-|-|17 B1|17 17.98 cM|protein-coding	-0.21	0.233	1	-0.293	0.264	1
NM_025781	Tmem170|9030409E16Rik|AA403674|D8Bwg1414e|Tmem170a|-|8 D3|8 58.08 cM|protein-coding	0.222	0.452	1	-0.476	0.264	1
NM_001005865	Mtus1|AI481402|ATBP135|Atip1|B430010I23Rik|B430305I03Rik|C85752|Cctsg1-440|MD44|MTSG1|mKIAA1288|-|8 A4|8|protein-coding	-0.185	0.453	1	0.329	0.265	1
NM_177226	Zfp629|9330199A09Rik|Znf629|-|7 F3|7|protein-coding	-0.242	0.25	1	-0.287	0.265	1
NM_008630	Mt2|AA409533|MT-II|Mt-2|-|8 C5|8 46.32 cM|protein-coding	0.425	0.0336	0.81	-0.284	0.266	1
NM_029870	Crebrf|A930001N09Rik|LRF|RP23-478C2.1|17|17 B1|protein-coding	0.333	0.0951	1	0.271	0.266	1
NM_010496	Id2|AI255428|C78922|Idb2|bHLHb26|-|12 B|12 8.57 cM|protein-coding	3.33	2.2e-48	1.01e-44	0.269	0.267	1
NM_028938	Lrriq3|4930438B07Rik|4930511J15Rik|4933403H06Rik|BB020367|Lrrc44|-|3 H4|3|protein-coding	-0.333	0.716	1	0.865	0.267	1
NM_198634	Tigd3|-|-|19 A|19|protein-coding	-0.669	0.63	1	1.39	0.267	1
NR_040269	2900056M20Rik|2810454L23Rik|-|X F3|X|ncRNA	0.0576	0.763	1	0.303	0.267	1
NR_104416	1810009A15Rik|-|-|19 A|19|protein-coding	0.122	0.475	1	-0.284	0.267	1
NM_001111029	Zfp661|2810405K07Rik|A1-5|Znf2|RP23-105O13.6|2 F1|2|protein-coding	-0.539	0.08	1	0.376	0.268	1
NM_001282022	Vasp|-|-|7 A3|7|protein-coding	-0.0759	0.59	1	-0.284	0.268	1
NM_013749	Tnfrsf12a|AI255180|C87282|Fn14|HPIP|TWEAK-R|TweakR|-|17 A3.3|17|protein-coding	-0.212	0.348	1	-0.262	0.268	1
NM_028130	Zfp157|2610020C11Rik|A630094N24Rik|AI327407|mszf12|mszf23-1|-|5 G2|5|protein-coding	-0.074	0.819	1	0.273	0.268	1
NM_028848	Spata17|1700065F16Rik|4930504I07Rik|4930513F16Rik|MSRG-11|-|1 H5|1|protein-coding	2.27	0.191	1	-2.33	0.268	1
NM_176966	Fsd1l|A230072O16Rik|Ccdc10|Csdufd1|Fsd1nl|OTTMUSG00000007002|RP23-20E10.1|4 B2|4|protein-coding	-1.32	0.377	1	1.94	0.268	1
NR_040418	2310034G01Rik|-|-|19 C3|19|ncRNA	-0.828	0.477	1	-2.33	0.268	1
NR_045614	4930413G21Rik|-|-|7 F3|7|ncRNA	0.671	0.198	1	-0.552	0.268	1
NM_001003666	Zfp457|Rslcan-6|-|13 B3|13 34.54 cM|protein-coding	-1.96	0.214	1	1.86	0.269	1
NM_001045525	Cyb5d1|Gm740|RP23-5O23.2|11 B3|11|protein-coding	0.169	0.689	1	-0.661	0.269	1
NM_001252601	Irf7|-|-|7 F5|7|protein-coding	0.034	1	1	-0.294	0.269	1
NM_013721	Rpl7a|Surf3|RP23-414L19.4|2 A3|2 19.1 cM|protein-coding	0.112	0.551	1	-0.283	0.269	1
NM_027298	Ccdc89|1700019B01Rik|AU022100|BOIP|-|7|7 E1|protein-coding	-0.0891	0.923	1	0.709	0.269	1
NM_178799	Acad12|9330129D05Rik|-|5 F|5|protein-coding	-0.44	0.346	1	0.518	0.269	1
NR_027924	2010204K13Rik|0610010M13Rik|Cip7|-|X A1.1|X|ncRNA	0.597	0.362	1	-0.807	0.269	1
NM_010442	Hmox1|D8Wsu38e|HO-1|HO1|Hemox|Hmox|Hsp32|-|8 C1|8 35.59 cM|protein-coding	-0.32	0.0635	1	-0.254	0.27	1
NM_019730	Nme3|1810009F08Rik|AI413736|DR-nm23|Ndk3|Nm23-DR|Nm23-M3|-|17 A3.3|17|protein-coding	-0.0857	0.88	1	-0.502	0.27	1
NM_025284	Tmsb10|Ptmb10|Tb10|-|6 C1|6|protein-coding	-0.0532	0.835	1	-0.277	0.27	1
NM_001080128	Rnps1|-|-|17 A3.3|17|protein-coding	0.11	0.822	1	-0.398	0.271	1
NM_001145968	Rwdd2a|1700030C20Rik|AI848608|Rwdd2|-|9 E3.1|9|protein-coding	-0.342	0.545	1	0.522	0.271	1
NM_001145969	Rwdd2a|1700030C20Rik|AI848608|Rwdd2|-|9 E3.1|9|protein-coding	-0.342	0.545	1	0.522	0.271	1
NM_001173477	Speg|AW125581|Apeg1|BPEG|D1Bwg1450e|SPEGalpha|SPEGbeta|mKIAA1297|-|1 C4|1 38.88 cM|protein-coding	-0.0706	0.77	1	-0.294	0.271	1
NM_011943	Map2k6|MEK6|MKK6|Prkmk6|SAPKK3|RP23-162E10.1|11|11 E1|protein-coding	0.215	0.514	1	0.403	0.271	1
NM_021790	Cenpk|B130045K24Rik|BB232189|C530004N04Rik|Cenp-K|Solt|Solzt|-|13 D1|13|protein-coding	-0.227	0.551	1	0.445	0.271	1
NM_026598	Ebpl|5730442K12Rik|EBRP|-|14 D1|14|protein-coding	0.206	0.401	1	-0.344	0.271	1
NM_172865	Manea|4932703L02Rik|RP23-424K9.1|4 A3|4|protein-coding	-0.0139	0.996	1	0.29	0.271	1
NM_001033366	Dpcr1|Gm630|-|17 B1|17|protein-coding	0.248	1	1	2.04	0.272	1
NM_001190327	Tmsb10|Ptmb10|Tb10|-|6 C1|6|protein-coding	-0.0589	0.812	1	-0.276	0.272	1
NM_001252533	Cacnb2|AW060387|CAB2|Cavbeta2|Cchb2|RP23-56A7.2|2 A2|2 10.7 cM|protein-coding	-0.375	0.151	1	0.338	0.272	1
NM_009387	Tk1|D530002A18Rik|Tk-1|Tk1a|Tk1b|RP23-151N19.8|11 E1-E2|11 82.96 cM|protein-coding	0.17	0.525	1	-0.345	0.272	1
NM_025352	Uqcrq|1100001F06Rik|1500040F11Rik|5830407L17Rik|9.5kDa|AA959903|QP-C|Qpc|Uqcrb|c1502|RP23-226J16.5|11 B1.3|11|protein-coding	0.319	0.102	1	-0.262	0.272	1
NM_001103168	Zglp1|Glp1|-|9 A3|9|protein-coding	0.308	0.912	1	1.49	0.273	1
NM_001195710	Tmem95|432576|-|11 B3|11|protein-coding	1.89	0.339	1	-2.95	0.273	1
NM_011408	Slfn2|Shlf2|RP23-392I13.11-001|11 C|11 50.3 cM|protein-coding	-0.611	0.0538	1	-0.431	0.273	1
NM_025945	Polr3d|2810426M17Rik|44kDa|AI326118|AW489084|BN51T|RPC4|TSBN51|-|14 D2|14|protein-coding	0.614	0.00233	0.109	-0.26	0.273	1
NM_026909	Thap7|1810004B07Rik|-|16 B1|16|protein-coding	-0.0759	0.726	1	-0.284	0.273	1
NM_029639	Plet1|0610037B23Rik|1600029D21Rik|AA407923|AU043048|-|9|9 B|protein-coding	0.304	0.905	1	-2.95	0.273	1
NM_001190436	Fau|MNSFbeta|-|19 A|19 4.34 cM|protein-coding	0.572	0.0351	0.827	-0.287	0.274	1
NM_026213	Ttc33|2410099M07Rik|2900001O04Rik|AI507072|AW538342|Osrf|-|15 A1|15|protein-coding	-0.0435	0.937	1	0.296	0.274	1
NR_024069	Smim4|2010107H07Rik|Snhg8|-|14 B|14|ncRNA	0.268	0.487	1	-0.484	0.274	1
NR_040266	2310001H17Rik|AI646108|-|6 F3|6|ncRNA	-0.92	0.253	1	0.847	0.274	1
NR_040268	2310001H17Rik|AI646108|-|6 F3|6|ncRNA	-0.92	0.253	1	0.847	0.274	1
NM_001162922	Zfp931|2810021G02Rik|RP23-124E18.1|2 H4|2|protein-coding	-0.369	0.411	1	0.456	0.275	1
NR_030695	B330016D10Rik|-|-|4 E1|4|ncRNA	0.566	0.393	1	-0.677	0.275	1
NM_028336	Tmem107|1110004B13Rik|2810049P21Rik|RP23-19I2.5|11 B3|11|protein-coding	0.629	0.0417	0.902	-0.393	0.276	1
NM_028666	Fam110a|1700008J10Rik|5430432M24Rik|AI747080|RP23-214I20.2|2 G3|2|protein-coding	-1.37	1.72e-05	0.00152	-0.565	0.276	1
NR_029747	Mir31|Mirn31|miR-31|mmu-mir-31|-|4|4|ncRNA	0.229	0.887	1	-0.897	0.276	1
NM_001033172	Rab11fip2|4930470G04Rik|A830046J09Rik|AW558126|Nrip11|-|19 D3|19|protein-coding	-0.172	0.401	1	0.271	0.277	1
NM_001143689	H2-Q4|H-2Q4|H2-Gs10|Qa-4|Qa4|Qat-4|Qb-1|Qb1|-|17 B1|17 18.65 cM|protein-coding	0.309	0.166	1	-0.253	0.277	1
NM_007446	Amy1|Amy-1|Amy1a|C030014B17Rik|-|3 F3|3 49.35 cM|protein-coding	-0.829	0.662	1	1.56	0.277	1
NM_013565	Itga3|AA407068|CD49C|GAPB3|RP23-112C19.6|11 D|11 59.01 cM|protein-coding	-0.181	0.466	1	-0.352	0.277	1
NM_134091	Sgsm3|1810012I01Rik|AI428557|BB175482|Cip85|R75178|RUSC3|Rutbc3|-|15 E1|15|protein-coding	0.126	0.686	1	-0.31	0.277	1
NM_146103	Tmem185b|2500001K11Rik|-|1 E2.3|1|protein-coding	-0.254	0.361	1	0.375	0.277	1
NR_028384	4930528A17Rik|-|-|4 A3|4|ncRNA	0.161	0.742	1	-0.609	0.277	1
NM_001033490	Pusl1|2810021I11Rik|AI853843|D18346|RP23-242K15.18-001|4 E2|4 87.66 cM|protein-coding	0.125	0.659	1	-0.358	0.278	1
NM_020265	Dkk2|-|-|3|3 H2|protein-coding	0.248	1	1	1.96	0.278	1
NM_025520	Lsm5|2010208O10Rik|2310034K10Rik|-|6|6 C1|protein-coding	0.108	0.785	1	-0.475	0.278	1
NM_026270	Akt1s1|1110012J22Rik|AI227026|Lobe|Lobel|PRAS40|-|7|7 B2|protein-coding	0.111	0.58	1	-0.241	0.278	1
NM_053244	Kiss1r|Gpr54|KiSS-1|-|10 C1|10|protein-coding	0.663	0.272	1	-0.608	0.278	1
NR_040352	5430421F17Rik|-|-|8|8|ncRNA	1.25	0.954	1	1.96	0.278	1
NM_001081277	Ak5|-|-|3 H3|3|protein-coding	0.355	0.473	1	-0.628	0.279	1
NM_001199330	AI987944|-|-|7 B3|7|protein-coding	-0.0692	0.813	1	0.288	0.279	1
NM_001282021	Vasp|-|-|7 A3|7|protein-coding	-0.0709	0.61	1	-0.275	0.279	1
NR_045068	Gm20324|-|-|15 E|15 38.76 cM|ncRNA	0.0529	0.971	1	-0.982	0.279	1
NM_007515	Slc7a3|Atrc3|CAT3|SLC7A1|SLC7A2|RP23-459H14.2|X C3|X|protein-coding	1.19	0.23	1	-1.26	0.28	1
NM_001252600	Irf7|-|-|7 F5|7|protein-coding	0.0204	0.954	1	-0.292	0.281	1
NM_133753	Errfi1|1300002F13Rik|AI788755|Mig-6|Mig6|RALT|RP23-272N19.4|4|4 E1|protein-coding	1.24	3.34e-09	4.84e-07	-0.289	0.281	1
NR_028354	Mvd|C78718|Mpd|-|8 E1|8|protein-coding	0.103	0.59	1	-0.237	0.281	1
NR_045742	Gm16853|4930565O14|-|9 A3|9|ncRNA	0.721	0.339	1	0.631	0.281	1
NM_001081688	Tmprss9|Serase-1B|-|10 C1|10|protein-coding	#NAME?	0.256	1	Inf	0.282	1
NM_001162506	Troap|AW476063|E130301L11Rik|tastin|-|15|15 F3|protein-coding	-0.79	0.00981	0.348	-0.441	0.282	1
NM_001190156	Snx7|2510028H01Rik|-|3|3 G2|protein-coding	0.0715	0.717	1	0.341	0.282	1
NM_001253920	Akt1s1|1110012J22Rik|AI227026|Lobe|Lobel|PRAS40|-|7|7 B2|protein-coding	0.11	0.583	1	-0.241	0.282	1
NM_011609	Tnfrsf1a|CD120a|FPF|TNF-R|TNF-R-I|TNF-R1|TNF-R55|TNF-alphaR1|TNFAR|TNFR60|TNFRI|TNFRp55|TNFalpha-R1|Tnfr-2|Tnfr1|p55|p55-R|-|6 F3|6 59.32 cM|protein-coding	-0.0478	0.688	1	-0.257	0.282	1
NM_030159	Troap|AW476063|E130301L11Rik|tastin|-|15|15 F3|protein-coding	-0.79	0.00981	0.348	-0.441	0.282	1
NM_033563	Klf7|9830124P08Rik|RP23-23D16.1|1|1 C1-C3|protein-coding	-0.379	0.244	1	0.428	0.282	1
NM_172946	Krt222|6330509G02Rik|RP23-255N16.2|11 D|11|protein-coding	#NAME?	0.127	1	Inf	0.282	1
NR_045400	9330117O12Rik|9330117O12|-|18 D3|18|ncRNA	#NAME?	0.525	1	Inf	0.282	1
NM_001025565	Lhx9|3110009O07Rik|BB104635|LH2B|-|1|1 G-H2|protein-coding	-1.98	0.17	1	1.6	0.283	1
NM_001080557	Vamp1|Syb-1|Syb1|VAMP-1|lew|-|6 F3|6 59.32 cM|protein-coding	-1.24	0.0208	0.591	0.902	0.283	1
NM_001110515	Psmg4|PAC-4|mPAC4|-|13 A3.3|13|protein-coding	0.367	0.195	1	-0.361	0.283	1
NM_001205073	Josd2|1110007C05Rik|-|7|7 B2|protein-coding	0.343	0.222	1	-0.327	0.283	1
NM_009499	Vasp|-|-|7 A3|7|protein-coding	-0.069	0.615	1	-0.275	0.283	1
NM_175102	Sf3b5|10kDa|1110005L13Rik|AU043053|Sf3b10|-|10 A1|10|protein-coding	0.161	0.428	1	-0.292	0.283	1
NR_045627	1700120C14Rik|-|-|15|15|ncRNA	0.321	0.575	1	-0.627	0.283	1
NM_001105557	Zfp938|B230315N10Rik|-|10 C1|10|protein-coding	-0.336	0.29	1	0.328	0.284	1
NM_001144953	Vwa5b2|BB182430|EG328644|Gm1738|Gm931|-|16 A3|16|protein-coding	-1.61	0.822	1	3.03	0.284	1
NM_001205072	Josd2|1110007C05Rik|-|7|7 B2|protein-coding	0.363	0.195	1	-0.329	0.284	1
NM_027986	Cdadc1|2310010M10Rik|AI449174|AI463398|BB130816|NYD-SP15|-|14 D1|14|protein-coding	-0.0942	0.739	1	0.287	0.284	1
NM_134154	Slc25a45|AW491445|-|19 A|19|protein-coding	0.521	0.196	1	-0.447	0.284	1
NM_001039554	Angptl7|-|RP23-423L9.2|4 E1|4|protein-coding	-0.17	0.985	1	0.95	0.285	1
NM_001081174	Rsg1|6330545A04Rik|Gm723|RP23-18M1.2|4 E1|4|protein-coding	-1.43	0.311	1	1.43	0.285	1
NM_011281	Rorc|Nr1f3|RORgamma|TOR|Thor|-|3|3 F2|protein-coding	-0.136	1	1	1.43	0.285	1
NM_019883	Uba52|D8Ertd21e|Gm1863|Rps27a|Ubb|Ubc|-|8 B3.3|8 34.15 cM|protein-coding	0.305	0.259	1	-0.393	0.285	1
NM_153063	Zfp472|KRIM-1|Krim-1A|Krim-1B|Krim1|-|17 B1|17|protein-coding	-0.0523	0.882	1	0.403	0.285	1
NM_178216	Hist2h3c1|BE691662|H3-615|H3f2|Hist2h3ca1|-|3|3 F1-F2|protein-coding	-0.181	0.545	1	0.341	0.285	1
NM_001177622	Slc5a6|E430023I20|-|5 B1|5|protein-coding	-0.472	0.129	1	0.412	0.286	1
NM_001242388	9830147E19Rik|C330019L16Rik|-|7 B3|7|protein-coding	-0.16	0.758	1	0.444	0.286	1
NM_011803	Klf6|AI448727|BCD1|C86813|CPBP|Copeb|FM2|FM6|Ierepo1|Ierepo3|R75280|Zf9|-|13 A1|13|protein-coding	-0.897	4.24e-06	0.000417	-0.255	0.286	1
NM_016854	Ppp1r3c|PTG|Ppp1r5|-|19|19 C3|protein-coding	-1.37	1.78e-09	2.75e-07	0.28	0.286	1
NM_134102	Pla1a|AA986889|Ps-pla1|Pspla1|-|16 B4|16 26.83 cM|protein-coding	0.605	0.384	1	-0.698	0.286	1
NR_045850	B130024G19Rik|-|-|7 D1|7|ncRNA	-1.28	0.00577	0.229	0.604	0.286	1
NM_001042655	Tbc1d17|BC017607|-|7 B4|7|protein-coding	-0.294	0.154	1	0.299	0.287	1
NM_001080127	Rnps1|-|-|17 A3.3|17|protein-coding	0.0172	1	1	-0.31	0.287	1
NM_001146085	Fbxo34|2900057B08Rik|5830426G16Rik|-|14 C1|14|protein-coding	1.41	1.09e-09	1.74e-07	0.303	0.287	1
NM_001285947	Cyp39a1|mCYP39A1|-|17 B3|17|protein-coding	0.368	0.429	1	-0.584	0.287	1
NM_026798	Tmem216|1110017C22Rik|2810441K11Rik|4921533J23Rik|A930021F15Rik|AI482550|-|19 A|19|protein-coding	0.246	0.337	1	-0.33	0.287	1
NM_028749	Npl|0610033B02Rik|-|1|1 G2|protein-coding	-2.01	0.478	1	2.52	0.287	1
NM_138656	Mvd|C78718|Mpd|-|8 E1|8|protein-coding	0.098	0.608	1	-0.233	0.287	1
NM_177876	Vps37b|2300007F24Rik|AI415429|BC026744|-|5 F|5|protein-coding	1.72	3.13e-11	6.31e-09	-0.257	0.287	1
NR_105938	Mir6972|mmu-mir-6972|-|-|ncRNA	0.437	1	1	2.52	0.287	1
NM_001047159	Net1|Net1a|mNET1|-|13 A1|13|protein-coding	0.0704	0.773	1	0.259	0.288	1
NM_001161746	Tnfrsf12a|AI255180|C87282|Fn14|HPIP|TWEAK-R|TweakR|-|17 A3.3|17|protein-coding	-0.238	0.294	1	-0.26	0.288	1
NM_007395	Acvr1b|6820432J04|ActR-IB|ActRIB|Acvrlk4|Alk4|SKR2|-|15 F2|15 56.48 cM|protein-coding	0.17	0.515	1	-0.269	0.288	1
NM_009142	Cx3cl1|AB030188|ABCD-3|AI848747|CX3C|Cxc3|D8Bwg0439e|Scyd1|-|8 C5|8 46.79 cM|protein-coding	0.638	0.0857	1	-0.413	0.288	1
NM_009516	Wee1|Wee1A|-|7 F1|7|protein-coding	1.2	1.11e-05	0.00102	0.323	0.288	1
NM_053144	Pcdhb19|Pcdhb11|PcdhbS|-|18 B3|18|protein-coding	-0.413	0.23	1	0.409	0.288	1
NM_177861	Tmem67|5330408M12Rik|B230117O07|b2b1163.1Clo|b2b1291.1Clo|RP23-203A12.5|4 A1|4|protein-coding	-0.0972	0.675	1	0.315	0.288	1
NM_001040654	Cdkn2a|ARF-INK4a|Arf|INK4a-ARF|Ink4a/Arf|MTS1|Pctr1|p16|p16(INK4a)|p16INK4a|p19<ARF>|p19ARF|RP23-166I8.5|4 C3-C6|4 42.15 cM|protein-coding	0.193	0.289	1	-0.239	0.289	1
NM_001142698	Tpgs2|5730437P09Rik|5730494M16Rik|AI666318|Pgs2|-|18 A2|18|protein-coding	-0.238	0.511	1	0.361	0.289	1
NM_001166383	Rad52|Rad52yh|-|6 G3|6 56.86 cM|protein-coding	-0.459	0.0795	1	0.32	0.289	1
NM_001174170	Serpinb2|PAI-2|Planh2|ovalbumin|-|1 E2.1|1 50.34 cM|protein-coding	-0.00717	1	1	0.7	0.289	1
NM_029928	Ptprb|3230402H02Rik|C130094E24|Ptpz|Rptpb|VE-PTP|Veptp|-|10 D2|10|protein-coding	0.371	1	1	1.13	0.289	1
NM_133915	Pxn|AW108311|AW123232|Pax|-|5 F|5 56.1 cM|protein-coding	0.586	0.0453	0.935	-0.304	0.289	1
NM_001025373	Zfp943|4930432O21Rik|-|17 A3.3|17|protein-coding	-0.183	0.451	1	0.265	0.29	1
NM_001081188	Exosc7|2610002K22Rik|AV212732|mKIAA0116|-|9 F4|9|protein-coding	-0.244	0.384	1	0.331	0.29	1
NM_001099631	Sh2d5|BC036961|-|4 D3|4|protein-coding	-0.696	0.236	1	-0.823	0.29	1
NM_001277861	Tmem216|1110017C22Rik|2810441K11Rik|4921533J23Rik|A930021F15Rik|AI482550|-|19 A|19|protein-coding	0.314	0.216	1	-0.333	0.29	1
NM_007950	Ereg|EPR|-|5 E1|5|protein-coding	3.93	5.79e-71	4.43e-67	-0.261	0.29	1
NM_011764	Zfp90|6430515L01Rik|KRAB17|NK10|Zfp64|Zfp83|mKIAA1954|-|8 D3|8 53.14 cM|protein-coding	-0.119	0.624	1	-0.337	0.29	1
NM_029321	Ttc32|1700013G20Rik|-|12|12 A1.3|protein-coding	0.59	0.185	1	-0.53	0.29	1
NM_148941	Elovl4|-|-|9 E2|9|protein-coding	-0.132	0.696	1	0.38	0.29	1
NR_027414	Fbxo34|2900057B08Rik|5830426G16Rik|-|14 C1|14|protein-coding	1.41	1.08e-09	1.74e-07	0.305	0.29	1
NR_045533	Cacnb2|AW060387|CAB2|Cavbeta2|Cchb2|RP23-56A7.2|2 A2|2 10.7 cM|protein-coding	-0.375	0.151	1	0.328	0.29	1
NM_011123	Plp1|DM20|Plp|jimpy|jp|msd|rsh|RP23-389M3.1|X F1-F2|X 59.1 cM|protein-coding	-0.372	0.408	1	0.482	0.291	1
NM_011519	Sdc1|AA408134|AA409076|CD138|Sstn|Synd|Synd1|syn-1|-|12 A1.1|12 3.94 cM|protein-coding	0.26	0.158	1	-0.246	0.291	1
NM_018819	Mpc1|0610006G08Rik|3830411I18Rik|Brp44l|-|17 A1|17 4.92 cM|protein-coding	0.567	0.28	1	-0.875	0.291	1
NM_026698	Tmem129|0610039G24Rik|2410015J15Rik|AA409575|-|5 B2|5|protein-coding	0.0099	0.977	1	-0.291	0.291	1
NM_023116	Cacnb2|AW060387|CAB2|Cavbeta2|Cchb2|RP23-56A7.2|2 A2|2 10.7 cM|protein-coding	-0.348	0.182	1	0.327	0.292	1
NM_027829	Izumo4|9030607L17Rik|AI550407|-|10 C1|10|protein-coding	0.0285	0.895	1	-0.478	0.292	1
NM_153778	Atoh8|4933425C05Rik|Hath6|Math6|bHLHa21|okadin|-|6 C1|6|protein-coding	2.78	3.22e-17	1.15e-14	-0.375	0.292	1
NM_177263	Zhx3|1810059C13Rik|4932418O04Rik|9530010N21Rik|Tix1|mKIAA0395|RP23-393F23.2|2 H2|2|protein-coding	-0.425	0.0835	1	0.307	0.292	1
NM_177331	Gen1|5830483C08Rik|-|12 A1.1|12|protein-coding	-0.542	0.128	1	0.435	0.292	1
NR_040265	2310001H17Rik|AI646108|-|6 F3|6|ncRNA	-0.659	0.263	1	0.596	0.292	1
NM_009466	Ugdh|Udpgdh|-|5 C3.1|5 33.67 cM|protein-coding	1.04	1.43e-08	1.82e-06	-0.26	0.293	1
NM_010240	Ftl1|Ftl|Ftl-1|L-ferritin|-|7 B4|7|protein-coding	0.146	0.475	1	-0.247	0.293	1
NR_102313	Stap2|AW049765|STAP-2|-|17 D|17|protein-coding	-0.533	0.434	1	0.719	0.293	1
NM_001110234	Ngfrap1|AL033356|Bex3|DXWsu67e|Gcap27|Nade|RP23-105O4.4|X F1|X 57.64 cM|protein-coding	0.23	0.197	1	-0.265	0.294	1
NM_001146023	Fam98c|1110006G06Rik|AI836081|AV026483|B230110F21Rik|-|7 B1|7|protein-coding	0.142	0.713	1	-0.407	0.294	1
NM_001163464	Abi3|2210414K06Rik|AI987680|NESH|RP23-151M22.4|11 D|11|protein-coding	0.365	0.446	1	-0.475	0.294	1
NM_009769	Klf5|4930520J07Rik|Bteb2|CKLF|IKLF|-|14 E2.2|14|protein-coding	2.1	0.00299	0.134	-0.556	0.294	1
NM_013692	Klf10|AI115143|EGR[a]|Egral|Gdnfif|TIEG-1|Tieg|Tieg1|mGIF|-|15 B3.1|15|protein-coding	-1.29	6.48e-10	1.17e-07	-0.257	0.294	1
NM_018853	Rplp1|2410042H16Rik|Arpp1|C430017H15Rik|-|9 B|9|protein-coding	0.219	0.241	1	-0.255	0.294	1
NM_024270	Stard3nl|0610035N01Rik|6530409L22Rik|AW124774|MENTHO|-|13|13 A3.1|protein-coding	-0.189	0.42	1	0.286	0.294	1
NM_026007	Eef1g|2610301D06Rik|AA407312|EF1G|-|19 A|19|protein-coding	0.00793	0.993	1	-0.226	0.294	1
NM_144816	Rhbdl1|Rhbdl|-|17 A3.3|17 12.93 cM|protein-coding	0.34	0.542	1	-0.635	0.294	1
NM_001001152	Zfp458|BC062958|Rslcan-7|Znf728|mszf59-2|-|13 B3|13 34.54 cM|protein-coding	-0.179	0.59	1	0.317	0.295	1
NM_001162956	Ccdc138|6230424H07Rik|BC042726|-|10 B4|10|protein-coding	0.351	0.368	1	0.43	0.295	1
NM_001167730	Rad18|2810024C04Rik|Rad18sc|-|6|6 F|protein-coding	0.011	0.958	1	0.264	0.295	1
NM_009070	Rnps1|-|-|17 A3.3|17|protein-coding	-0.0197	0.916	1	-0.284	0.295	1
NM_009750	Ngfrap1|AL033356|Bex3|DXWsu67e|Gcap27|Nade|RP23-105O4.4|X F1|X 57.64 cM|protein-coding	0.204	0.243	1	-0.262	0.295	1
NM_009951	Igf2bp1|AL024068|AW549074|CRD-BP|Crdbp|D030026A21Rik|D11Moh40e|D11Moh45|IMP-1|Neilsen|ZBP-1|Zbp1|RP23-375B1.1|11 D|11 59.08 cM|protein-coding	-0.229	0.194	1	-0.268	0.295	1
NM_016697	Gpc3|OCI-5|RP23-33P21.1|X|X A3.3|protein-coding	-0.82	0.377	1	-1.56	0.295	1
NM_021385	Rad18|2810024C04Rik|Rad18sc|-|6|6 F|protein-coding	-0.00523	1	1	0.269	0.295	1
NM_025875	Rbm8a|2310057C03Rik|AA673428|Rbm8|-|3|3 H3|protein-coding	0.121	0.547	1	-0.259	0.295	1
NM_001081310	Tmem236|2010003H20Rik|Fam23a|Gm613|RP23-211O3.2|2 A2|2|protein-coding	-0.639	1	1	2.41	0.296	1
NM_001205341	Ppfia2|5330438O12|B230207K17Rik|E130120L08Rik|mKIAA4112|-|10 D1|10|protein-coding	-2.22	0.367	1	2.41	0.296	1
NM_001243046	Dlg2|A330103J02Rik|B230218P12Rik|B330007M19Rik|Dlgh2|Gm1197|PSD93|mCG_22690|7 E1|7 51.07 cM|protein-coding	#NAME?	0.739	1	Inf	0.296	1
NM_001243047	Dlg2|A330103J02Rik|B230218P12Rik|B330007M19Rik|Dlgh2|Gm1197|PSD93|mCG_22690|7 E1|7 51.07 cM|protein-coding	#NAME?	0.739	1	Inf	0.296	1
NM_001289150	Fam110a|1700008J10Rik|5430432M24Rik|AI747080|RP23-214I20.2|2 G3|2|protein-coding	-1.39	1.39e-05	0.00126	-0.544	0.296	1
NM_001289151	Fam110a|1700008J10Rik|5430432M24Rik|AI747080|RP23-214I20.2|2 G3|2|protein-coding	-1.41	1.13e-05	0.00103	-0.544	0.296	1
NM_024450	Scd3|4930513N16Rik|-|19 C3|19|protein-coding	#NAME?	0.746	1	Inf	0.296	1
NM_177373	Ppfia2|5330438O12|B230207K17Rik|E130120L08Rik|mKIAA4112|-|10 D1|10|protein-coding	-2.22	0.367	1	2.41	0.296	1
NM_205783	Chrm5|AChR-M5|M5R|m5|RP23-336F11.35-001|2 E3|2 57.02 cM|protein-coding	#NAME?	0.739	1	Inf	0.296	1
NR_106188	Mir1668|mmu-mir-1668|-|-|ncRNA	#NAME?	1	1	Inf	0.296	1
NM_001003893	Masp2|MASP-2|MAp19|RP23-331P21.4|4|4 E1|protein-coding	-0.281	0.276	1	0.29	0.297	1
NM_026403	Nop9|2610027L16Rik|-|14|14 C1|protein-coding	0.5	0.0202	0.579	-0.266	0.297	1
NM_030236	Fbxo34|2900057B08Rik|5830426G16Rik|-|14 C1|14|protein-coding	1.42	1.17e-09	1.87e-07	0.3	0.297	1
NM_198622	H1fx|Gm461|H1X|-|6 D1|6|protein-coding	1.05	0.443	1	-1.39	0.297	1
NR_033553	1700048O20Rik|1700022O21Rik|-|9|9|ncRNA	0.766	0.0198	0.569	0.363	0.297	1
NM_001045558	Pick1|Prkcabp|-|15|15 E2|protein-coding	0.0784	0.833	1	-0.335	0.298	1
NM_001099674	1810022K09Rik|AI746582|AL023036|-|3 A1|3|protein-coding	-0.36	0.317	1	0.369	0.298	1
NM_001146086	Fbxo34|2900057B08Rik|5830426G16Rik|-|14 C1|14|protein-coding	1.42	9.63e-10	1.59e-07	0.297	0.298	1
NM_001164082	Polr3d|2810426M17Rik|44kDa|AI326118|AW489084|BN51T|RPC4|TSBN51|-|14 D2|14|protein-coding	0.61	0.00253	0.116	-0.246	0.298	1
NM_001165980	Dcaf17|2810055O12Rik|4833418A01Rik|A030004A10Rik|A930009G19Rik|AI448937|RP23-359E23.2|2 C2|2|protein-coding	-0.296	0.179	1	0.263	0.298	1
NM_010706	Lgals4|gal-4|-|7 A3|7 16.94 cM|protein-coding	-0.178	0.837	1	0.595	0.298	1
NR_030682	2810410L24Rik|-|-|11 E2|11|ncRNA	-0.708	0.127	1	-0.668	0.298	1
NR_104377	Lyrm1|1110065L10Rik|2310004B22Rik|4930404J24Rik|-|7 F2|7|protein-coding	0.32	0.559	1	-0.616	0.298	1
NM_011223	Pxn|AW108311|AW123232|Pax|-|5 F|5 56.1 cM|protein-coding	0.58	0.048	0.974	-0.298	0.299	1
NM_199042	Thap1|4833431A01Rik|AW490810|-|8 A2|8|protein-coding	0.0834	0.769	1	0.282	0.299	1
NR_033450	Serpina3h|6C28|Spi2|-|12 E|12|pseudo	-0.0273	1	1	0.903	0.299	1
NM_001102407	Rbm8a|2310057C03Rik|AA673428|Rbm8|-|3|3 H3|protein-coding	0.123	0.541	1	-0.256	0.3	1
NM_008721	Npdc1|AI314472|NPDC-1|RP23-47P18.6|2 A3|2|protein-coding	0.137	0.522	1	-0.23	0.3	1
NM_009379	Thpo|Mgdf|Ml|Mpllg|Tpo|Tpo1|Tpo2|Tpo3|Tpo4|RP23-148P12.1|16 B1|16 12.51 cM|protein-coding	-1	0.495	1	1.4	0.3	1
NM_010149	Epor|-|-|9 A3|9 7.93 cM|protein-coding	0.139	0.797	1	-0.591	0.3	1
NM_144913	Mepce|Bcdin3|D5Wsu46e|-|5 G2|5 76.7 cM|protein-coding	0.152	0.478	1	-0.256	0.3	1
NM_145820	Veph1|2810471M23Rik|Veph|-|3 E1|3|protein-coding	0.505	0.679	1	-1.29	0.3	1
NM_172490	Sepsecs|9130208G10|AA986712|D5Ertd135e|SLA|SecS|-|5 C1|5 28.44 cM|protein-coding	-0.0348	0.929	1	0.295	0.3	1
NR_104263	Dffa|A330085O09Rik|DFF35|Dff45|ICAD|ICAD-L|ICAD-S|RP23-121D17.3|4 E2|4|protein-coding	-0.258	0.409	1	-0.323	0.3	1
NM_008409	Itm2a|AW108051|Bricd2a|E25|Itm2|RP23-138F13.6|X|X A2-A3|protein-coding	-0.141	0.928	1	-0.6	0.301	1
NM_008990	Pvrl2|AI325026|AI987993|Cd112|MPH|Pvr|Pvs|nectin-2|-|7 A3|7 9.94 cM|protein-coding	0.0667	0.867	1	-0.267	0.301	1
NM_013770	Slc25a10|Dic|-|11 E2|11|protein-coding	0.101	0.755	1	-0.287	0.301	1
NM_021310	Jmy|-|-|13 C3|13|protein-coding	0.723	0.000235	0.0142	0.25	0.301	1
NM_021501	Pias4|PIASY|Pias-gamma|Piasg|-|10 C1|10|protein-coding	-0.0248	0.873	1	-0.241	0.301	1
NM_027100	Rwdd2a|1700030C20Rik|AI848608|Rwdd2|-|9 E3.1|9|protein-coding	-0.302	0.596	1	0.488	0.301	1
NM_134021	Pnpo|AI415282|RP23-353J21.11-001|11 D|11|protein-coding	-0.185	0.576	1	0.415	0.301	1
NM_174876	Impg2|IPM200|PG10.2|Rsbp|Spacrcan|-|16 C1.1|16|protein-coding	-1.55	0.824	1	2.82	0.301	1
NM_178392	Snapc1|2700033G17Rik|AU015787|-|12 C3|12|protein-coding	0.569	0.0158	0.492	-0.338	0.301	1
NM_183167	AI987944|-|-|7 B3|7|protein-coding	-0.052	0.88	1	0.275	0.301	1
NR_038049	D130020L05Rik|9430007L23Rik|-|12 E|12|ncRNA	0.464	0.124	1	-0.321	0.301	1
NR_040454	4933417E11Rik|-|-|1|1|ncRNA	-3.66	0.0654	1	2.82	0.301	1
NM_001110239	Acp1|4632432E04Rik|AI427468|Acp-1|LMW-PTP|-|12 A2|12|protein-coding	0.0428	0.903	1	0.423	0.302	1
NM_001256042	Hsf4|HSF 4|HSTF 4|HSTF4|ldis1|mHSF4|-|8|8 D1|protein-coding	2.53	0.142	1	-1.29	0.302	1
NM_001256044	Hsf4|HSF 4|HSTF 4|HSTF4|ldis1|mHSF4|-|8|8 D1|protein-coding	2.53	0.142	1	-1.29	0.302	1
NM_010888	Ndufs6|BC059730|IP13|-|13 D2|13|protein-coding	0.303	0.388	1	-0.406	0.302	1
NM_026505	Bambi|2610003H06Rik|-|18 A1|18|protein-coding	1.3	0.00245	0.113	-0.506	0.302	1
NM_172578	Mis18bp1|6720403H11|C79407|Knl2|mKIAA1903|-|12 C1|12|protein-coding	-0.291	0.291	1	0.298	0.302	1
NM_175277	Bola3|1810056O20Rik|-|6 C3|6|protein-coding	0.207	0.347	1	-0.306	0.302	1
NM_181444	Gprc5a|Rai3|Raig1|-|6 G1|6|protein-coding	1.38	0.00502	0.203	0.364	0.302	1
NM_001177362	Gpr137|AI428855|-|19 A|19|protein-coding	-0.0164	0.867	1	-0.271	0.303	1
NM_001287514	Cebpa|C/ebpalpha|CBF-A|Cebp|-|7 B1|7 21.02 cM|protein-coding	-0.272	0.54	1	-0.4	0.303	1
NM_001287515	Cebpa|C/ebpalpha|CBF-A|Cebp|-|7 B1|7 21.02 cM|protein-coding	-0.272	0.54	1	-0.4	0.303	1
NM_001287521	Cebpa|C/ebpalpha|CBF-A|Cebp|-|7 B1|7 21.02 cM|protein-coding	-0.272	0.54	1	-0.4	0.303	1
NM_001287523	Cebpa|C/ebpalpha|CBF-A|Cebp|-|7 B1|7 21.02 cM|protein-coding	-0.272	0.54	1	-0.4	0.303	1
NM_007678	Cebpa|C/ebpalpha|CBF-A|Cebp|-|7 B1|7 21.02 cM|protein-coding	-0.272	0.54	1	-0.4	0.303	1
NM_013724	Nrk|AA407323|AA409510|AI225895|AV168563|AW538185|Nesk|-|X F1|X 61.15 cM|protein-coding	-0.113	0.706	1	0.293	0.303	1
NM_007867	Dlx4|Dlx-4|Dlx7|RP23-13I22.1|11 D|11 59.01 cM|protein-coding	-0.859	0.0748	1	0.649	0.304	1
NM_177604	AA986860|E030025M07|Sarg|-|1 E4|1|protein-coding	-0.399	0.512	1	0.586	0.304	1
NM_001037999	Dbi|ACBD1|Acbp|EP|endozepine|-|1|1 E2|protein-coding	0.797	9.47e-05	0.00648	-0.244	0.305	1
NM_001110227	Kcnj13|-|-|1 D|1|protein-coding	-1.25	0.813	1	2.3	0.305	1
NM_024178	Alg14|5430428G01Rik|AI854024|-|3 G1|3|protein-coding	-0.106	0.823	1	0.379	0.305	1
NM_001025208	LOC547349|-|-|17 B1|17|protein-coding	0.1	0.589	1	-0.248	0.306	1
NM_008793	Pcsk4|AI647044|L21221|NEC 3|NEC3|PC4|SPC5|-|10 C1|10 39.72 cM|protein-coding	-1.14	0.16	1	1.37	0.306	1
NM_009635	Avil|Advil|DOC6|-|10 D3|10|protein-coding	-0.193	0.557	1	-0.587	0.306	1
NM_011768	Zfx|Zfx5|Zfx5,6|Zfx6|RP23-269L6.2|X D|X 41.48 cM|protein-coding	-0.139	0.559	1	0.242	0.306	1
NM_013690	Tek|AA517024|Cd202b|Hyk|Tie2|tie-2|RP23-345A23.1|4 C5|4 43.34 cM|protein-coding	-1.67	0.263	1	1.68	0.306	1
NR_003513	Neat1|2310043N10Rik|VINC|-|19 A|19|ncRNA	0.198	0.485	1	0.292	0.306	1
NM_001042577	Lhx9|3110009O07Rik|BB104635|LH2B|-|1|1 G-H2|protein-coding	-1.49	0.429	1	1.38	0.308	1
NM_001282978	Cacnb1|CAB1|Cchb1|Cchlb1|RP23-309H19.4|11 D|11 61.5 cM|protein-coding	0.756	0.109	1	-0.473	0.308	1
NM_016980	Rpl5|U21RNA|mCG_13589|5|5 52.23 cM|protein-coding	0.0472	0.765	1	0.314	0.308	1
NM_133678	Sac3d1|2410004C24Rik|AU015683|shd1|-|19 A|19|protein-coding	-0.0257	0.911	1	-0.344	0.308	1
NM_178757	Irf2bp1|6330414O09Rik|C530033F24|-|7 A3|7|protein-coding	-0.0691	0.695	1	-0.254	0.308	1
NM_001077688	Lrba|C80285|D3Ertd775e|Lab300|Lba|-|3 F1|3|protein-coding	-0.0504	0.811	1	0.296	0.309	1
NM_007997	Fdxr|-|RP23-117K15.3|11 E2|11|protein-coding	0.366	0.219	1	-0.353	0.309	1
NM_010807	Marcksl1|AL022768|AW215397|AW536807|D4Bc1|F52|MacMARCKS|Macs2|Macs3|Mlp|Mrp|RP23-209C6.6|4 D2.2|4 63.26 cM|protein-coding	0.117	0.598	1	-0.226	0.309	1
NM_025318	Emc6|0610009E20Rik|0610025L18Rik|Tmem93|RP23-263M10.8|11 B4|11|protein-coding	0.352	0.116	1	-0.253	0.309	1
NM_134068	Dusp22|JKAP|JSP1|LMW-DSP2|MKPX|RP23-217J3.1|13 A3.2|13|protein-coding	-0.273	0.418	1	0.359	0.309	1
NM_145620	Rrp9|55kDa|D19435|D9Wsu10e|Rnu3ip2|U3-55k|-|9 F1|9 57.59 cM|protein-coding	0.0327	0.873	1	-0.266	0.309	1
NM_172149	Bnip1|2010005M06Rik|5930429G21Rik|Sec20|RP24-335I14.1|17 A3.3|17|protein-coding	-0.258	0.33	1	-0.311	0.309	1
NM_173743	Apol9b|2310016F22Rik|-|15 E1|15|protein-coding	-0.159	0.607	1	-0.33	0.309	1
NR_105910	Mir6945|mmu-mir-6945|-|-|ncRNA	-0.275	1	1	1.81	0.309	1
NM_001082532	Pigyl|1810008A14Rik|PIG-Y|Pigy|-|9 A3|9|protein-coding	0.137	0.661	1	-0.364	0.31	1
NM_001161851	Fbxo44|5730411K09|AV001623|FBG3|FBX30|Fbx6a|Fbxo6a|RP23-139J21.10-003|4 E2|4|protein-coding	0.0558	0.803	1	-0.307	0.31	1
NM_007538	Opn1sw|AW551857|Bcp|-|6 A3.3|6|protein-coding	-0.774	0.593	1	1.24	0.31	1
NM_008389	Ipp|D4Jhu8|Mipp|RP23-233B9.2|4 D1|4 53.2 cM|protein-coding	0.00996	0.894	1	0.325	0.31	1
NM_010255	Gamt|AA571402|Spintz1|-|10 C1|10 39.72 cM|protein-coding	-0.105	0.699	1	-0.329	0.31	1
NM_019671	Net1|Net1a|mNET1|-|13 A1|13|protein-coding	0.0508	0.844	1	0.247	0.31	1
NM_133806	Uap1|AA420407|AA437972|AGX-1|AGX-2|AGX1|AgX|ESTM38|SPAG2|-|1 H3|1|protein-coding	1.75	5.46e-19	2.32e-16	-0.259	0.31	1
NM_133884	Gpn2|AI838661|Atpbd1b|R74630|RP23-137L22.10|RP23-137L22.10-002|4 D2.3|4|protein-coding	0.0777	0.732	1	-0.308	0.31	1
NR_036449	Gm5084|A030007L22|EG328264|mCG_145640|13 B2|13|ncRNA	-0.828	0.701	1	1.46	0.31	1
NM_001103366	Vmn2r87|EG625131|-|10 D3|10|protein-coding	-2.01	0.641	1	2.7	0.311	1
NM_010589	Jak3|fae|wil|-|8 B3.3|8 34.43 cM|protein-coding	-0.157	0.446	1	-0.285	0.311	1
NM_011591	Timm17b|17kDa|Sfc3|mTim17b|RP23-198C2.2|X A1.1|X 3.56 cM|protein-coding	0.164	0.377	1	-0.278	0.311	1
NM_133932	Tada3|1110004B19Rik|ADA3|AI987856|Tada3l|-|6 E3|6|protein-coding	-0.0772	0.712	1	-0.245	0.311	1
NM_144824	Wrap53|BC021790|Wdr79|RP23-56I20.3|11 B3|11|protein-coding	0.053	0.888	1	-0.372	0.311	1
NR_104374	Fbxo44|5730411K09|AV001623|FBG3|FBX30|Fbx6a|Fbxo6a|RP23-139J21.10-003|4 E2|4|protein-coding	0.0294	0.874	1	-0.312	0.311	1
NR_106026	Mir7059|mmu-mir-7059|-|-|ncRNA	-2.05	0.638	1	2.7	0.311	1
NM_001081021	Zfp780b|B230208L21Rik|-|7 A3|7|protein-coding	-0.236	0.415	1	0.305	0.312	1
NM_001081490	Fbxo9|9030401P18Rik|AA986398|MNCb-2471|9 E1|9|protein-coding	-0.209	0.339	1	0.293	0.312	1
NM_029797	Mnd1|2610034E18Rik|AI591601|Gaj|-|3 F1|3|protein-coding	-0.14	0.86	1	-0.764	0.312	1
NM_133772	Ssbp4|1210002E11Rik|AW743380|Sspb4|-|8|8|protein-coding	0.258	0.234	1	-0.248	0.312	1
NM_175434	Slc35f3|B230375D17Rik|-|8 E2|8|protein-coding	0.538	0.941	1	1.96	0.312	1
NM_177603	Frat2|-|-|19 C3|19 35.33 cM|protein-coding	-0.113	0.859	1	0.646	0.312	1
NM_001008497	P2ry14|A330108O13Rik|Gpr105|P2Y14|-|3 D|3 28.96 cM|protein-coding	1.12	0.429	1	-1.68	0.313	1
NM_001039646	Gbp10|-|-|5 E5|5|protein-coding	#NAME?	0.0435	0.92	Inf	0.313	1
NM_001044386	Zfx|Zfx5|Zfx5,6|Zfx6|RP23-269L6.2|X D|X 41.48 cM|protein-coding	-0.137	0.562	1	0.239	0.313	1
NM_001164263	Plekhs1|9930023K05Rik|-|19 D2|19|protein-coding	#NAME?	0.525	1	Inf	0.313	1
NM_001204910	AI607873|-|-|1 H3|1|protein-coding	-0.691	0.0464	0.951	-0.674	0.313	1
NM_001287119	P2ry14|A330108O13Rik|Gpr105|P2Y14|-|3 D|3 28.96 cM|protein-coding	1.12	0.429	1	-1.68	0.313	1
NM_001287121	P2ry14|A330108O13Rik|Gpr105|P2Y14|-|3 D|3 28.96 cM|protein-coding	1.12	0.429	1	-1.68	0.313	1
NM_001287124	P2ry14|A330108O13Rik|Gpr105|P2Y14|-|3 D|3 28.96 cM|protein-coding	1.45	0.323	1	-1.68	0.313	1
NM_009448	Tuba1c|M[a]6|Tuba6|-|15 F1|15|protein-coding	0.0591	0.833	1	-0.301	0.313	1
NM_009890	Ch25h|AI462618|m25OH|-|19 C1|19|protein-coding	#NAME?	0.739	1	Inf	0.313	1
NM_025931	Ift27|2600013G09Rik|Rabl4|-|15|15 E2|protein-coding	-0.116	0.623	1	-0.267	0.313	1
NM_029373	Ssmem1|1700016K02Rik|1700025E21Rik|-|6 A3.3|6|protein-coding	NA	NA	NA	Inf	0.313	1
NM_146184	B3gnt8|B3galt7|B7galt7|BC025206|-|7 A3|7|protein-coding	#NAME?	0.525	1	Inf	0.313	1
NM_172641	Plekhs1|9930023K05Rik|-|19 D2|19|protein-coding	#NAME?	0.525	1	Inf	0.313	1
NR_038166	0610005C13Rik|AI182092|-|-|ncRNA	#NAME?	0.372	1	Inf	0.313	1
NR_040504	4930443O20Rik|-|-|2|2|ncRNA	#NAME?	0.372	1	Inf	0.313	1
NR_045399	Gm15328|D830029L11|OTTMUSG00000020196|-|18 A1|18|ncRNA	#NAME?	0.263	1	Inf	0.313	1
NM_001111268	Grik2|AW124492|GluK2|Glur-6|Glur6|Glurbeta2|-|10 B3|10 24.87 cM|protein-coding	0.584	0.0476	0.968	-0.302	0.314	1
NM_010349	Grik2|AW124492|GluK2|Glur-6|Glur6|Glurbeta2|-|10 B3|10 24.87 cM|protein-coding	0.584	0.0476	0.968	-0.302	0.314	1
NM_026318	Hypk|2310003F16Rik|HSPC136|RP23-433P19.12|RP23-433P19.12-001|2|2 F1|protein-coding	-0.0732	0.767	1	-0.228	0.314	1
NR_045783	Gm10814|ENSMUSG00000075230|-|19 A|19|ncRNA	-0.311	0.271	1	-0.31	0.314	1
NM_001077398	Ldb2|AI035351|AW146358|CLIM1|CLP-36|Ldb3|-|5 B3|5|protein-coding	-0.276	0.738	1	0.758	0.315	1
NM_001101535	Ccdc8|ENSMUSG00000041117|-|7 A2|7|protein-coding	-0.383	0.282	1	0.397	0.315	1
NM_001110233	Ngfrap1|AL033356|Bex3|DXWsu67e|Gcap27|Nade|RP23-105O4.4|X F1|X 57.64 cM|protein-coding	0.197	0.265	1	-0.251	0.315	1
NM_001286348	Ldb2|AI035351|AW146358|CLIM1|CLP-36|Ldb3|-|5 B3|5|protein-coding	-0.276	0.738	1	0.758	0.315	1
NM_011113	Plaur|Cd87|u-PAR|uPAR|-|7 A3|7|protein-coding	0.17	0.609	1	-0.333	0.315	1
NM_013867	Bcar3|AI131758|AND-34|-|3|3 G3|protein-coding	-0.0729	0.851	1	-0.333	0.315	1
NM_015783	Isg15|G1p2|IGI15|IP17|Irfp|UCRP|-|4 E2|4|protein-coding	0.172	0.333	1	-0.295	0.315	1
NM_030259	Rilpl2|-|-|5 F|5|protein-coding	-0.178	0.537	1	-0.32	0.315	1
NM_145852	Ropn1l|ASP|AV047578|Akapasp|-|15 B2|15|protein-coding	-0.207	0.555	1	0.344	0.315	1
NM_153564	Gbp5|5330409J06Rik|Gbp5a|-|3 H1|3|protein-coding	-1.16	0.42	1	1.26	0.315	1
NM_175214	Kif27|4930517I18Rik|-|13 B1|13|protein-coding	-0.724	0.195	1	0.62	0.315	1
NM_178753	Spin4|9630042H07Rik|RP23-230K20.2|X C3|X|protein-coding	-0.0267	0.964	1	0.366	0.315	1
NM_183171	Fez1|UNC-76|UNC76|-|9 A4|9|protein-coding	-0.0268	1	1	0.416	0.315	1
NR_028380	Ftx|B230206F22Rik|BB219131|NCRNA00182|Thcytx|-|X D|X 46.21 cM|ncRNA	-0.46	0.0982	1	0.315	0.315	1
NM_001163318	Gm11744|OTTMUSG00000003947|Prcd|-|11 E2|11|protein-coding	-0.925	0.251	1	0.819	0.316	1
NM_012012	Exo1|5730442G03Rik|Msa|-|1 H4|1 81.9 cM|protein-coding	-0.544	0.096	1	0.387	0.316	1
NM_025658	Ms4a4d|2210417J23Rik|-|19 A|19|protein-coding	-0.322	0.664	1	0.619	0.316	1
NM_144891	Gdap1l1|Gdap1l|RP23-36P22.7|2 H3|2|protein-coding	0.0392	0.985	1	-0.456	0.316	1
NM_172570	Trim47|2210023F24Rik|RP23-42F6.7|11 E2|11|protein-coding	-0.799	5.57e-05	0.00404	-0.236	0.316	1
NR_028531	Snord69|MBII-210|-|14|14|snoRNA	1.1	0.432	1	-1.64	0.316	1
NM_001045553	Zfp868|AI449175|AW108241|C530032E20|mszf62|-|8 B3.3|8|protein-coding	0.0416	0.764	1	0.261	0.318	1
NM_001205081	Trim47|2210023F24Rik|RP23-42F6.7|11 E2|11|protein-coding	-0.799	5.53e-05	0.00404	-0.234	0.318	1
NM_010658	Mafb|Kreisler|Krml|Krml1|kr|RP23-333A18.1|2 H2|2 80.92 cM|protein-coding	-0.734	0.0813	1	-0.556	0.318	1
NM_145409	Chtf18|6030457M03Rik|CTF18|Chl12|-|17 A3.3|17|protein-coding	-0.146	0.61	1	-0.365	0.318	1
NM_181544	Pkd1l3|-|71B10|8|8 A|protein-coding	0.13	0.902	1	0.991	0.318	1
NR_033221	BC031361|-|-|-|ncRNA	-0.696	0.155	1	0.458	0.318	1
NM_001025103	Efcab4a|6330520A15Rik|BC026645|Cracr2a|Efcab4|-|7 F5|7|protein-coding	-0.792	0.261	1	0.661	0.319	1
NM_001081064	Pdzd2|4930537L06Rik|A930022H17Rik|Gm82|Pdzk3|mKIAA0300|-|15|15 A2|protein-coding	0.345	0.578	1	0.553	0.319	1
NM_001168516	Zdhhc24|5730496N17Rik|Leng4|-|19 A|19|protein-coding	-0.276	0.216	1	0.256	0.319	1
NM_007378	Abca4|AW050280|Abc10|Abcr|D430003I15Rik|RmP|-|3 G1|3 52.94 cM|protein-coding	0.382	0.899	1	-1.64	0.319	1
NM_009543	Rnf103|AW146237|AW212918|Zfp103|kf-1|-|6 C1|6 32.16 cM|protein-coding	-0.0419	0.829	1	0.261	0.319	1
NM_027464	Fam213a|5730469M10Rik|AU040822|Pamm|-|14 B|14|protein-coding	-0.239	0.379	1	0.285	0.319	1
NM_028019	Rnf135|0610037N03Rik|2410006N06Rik|RP23-345E8.1|11 B5|11 47.59 cM|protein-coding	-0.411	0.136	1	-0.382	0.319	1
NM_053088	Ifitm5|1110003J06Rik|AW213665|Bril|DSPA1|Hrmp1|Hrtm1|-|7 F5|7|protein-coding	-0.265	0.914	1	-1.92	0.319	1
NM_145558	Hadhb|4930479F15Rik|Mtpb|-|5 B1|5|protein-coding	0.191	0.623	1	0.328	0.319	1
NM_172457	Mob3a|5330417K06Rik|A630029F06|AV218468|Mobkl2a|-|10 C1|10|protein-coding	-0.121	0.556	1	-0.28	0.319	1
NM_178909	Wdr92|AI553587|HZGJ|RP23-32H19.3|11 A2|11|protein-coding	-0.165	0.558	1	0.268	0.319	1
NR_026944	Gm10941|ENSMUSG00000078444|-|-|ncRNA	0.181	0.968	1	-1.21	0.319	1
NM_177384	Ttc16|1200002K10Rik|RP23-17P12.10-001|2 B|2|protein-coding	1.16	0.143	1	-0.94	0.32	1
NM_177687	Crebl2|AI046348|B230205M03|-|6 G1|6|protein-coding	-0.541	0.0308	0.769	0.269	0.32	1
NR_004446	H2-K2|EG630499|Gm7035|H-2K1|H-2K1K|H-2K2|H2-K1|-|17 B1|17 17.98 cM|pseudo	0.0429	0.994	1	-0.418	0.32	1
NR_030702	Snord4a|-|-|11|11|snoRNA	0.424	0.802	1	-1.59	0.32	1
NM_001081473	Zxdb|Zxda|RP23-9K14.1|X C3|X|protein-coding	-0.0273	0.942	1	0.356	0.321	1
NM_001085383	Anxa9|1110003P15Rik|2310069F17Rik|-|3|3 F2|protein-coding	-0.253	0.606	1	0.473	0.321	1
NM_001168517	Zdhhc24|5730496N17Rik|Leng4|-|19 A|19|protein-coding	-0.268	0.225	1	0.253	0.321	1
NM_025592	Rpl35|2410039E09Rik|RP23-244N6.4|2 B|2|protein-coding	0.118	0.497	1	-0.232	0.321	1
NM_031173	Cacnb1|CAB1|Cchb1|Cchlb1|RP23-309H19.4|11 D|11 61.5 cM|protein-coding	0.71	0.128	1	-0.466	0.321	1
NM_011427	Snai1|AI194338|Sna|Sna1|Snail|Snail1|RP23-118A2.5|2 H3|2 87.33 cM|protein-coding	0.355	0.603	1	-0.64	0.322	1
NM_019706	Rnf138|2410015A17Rik|2810480D20Rik|STRIN|Trif|Trif-d|-|18 A2|18|protein-coding	0.0529	0.846	1	0.267	0.322	1
NM_027426	Draxin|2610109H07Rik|neucrin|RP23-139J21.7|4|4 E1|protein-coding	-1.03	0.127	1	0.826	0.322	1
NM_146188	Kctd15|BC031749|RP23-324J22.2|7 B1|7|protein-coding	0.158	0.481	1	-0.242	0.322	1
NR_045964	Gm1976|100038868|-|17 E5|17|ncRNA	-0.392	0.375	1	0.509	0.322	1
NM_001278041	Chrd|Chd|RP23-148P12.2|16 B1|16 12.51 cM|protein-coding	0.136	0.873	1	-0.552	0.323	1
NM_001286542	Sigmar1|AL024364|Oprs1|sigma1R|RP23-167I12.6|4|4 A5-B2|protein-coding	0.0533	0.766	1	-0.268	0.323	1
NM_009893	Chrd|Chd|RP23-148P12.2|16 B1|16 12.51 cM|protein-coding	0.136	0.873	1	-0.552	0.323	1
NM_018791	Zfp108|-|-|7 A3|7|protein-coding	-0.535	0.278	1	0.522	0.323	1
NM_138676	Shkbp1|B930062H15Rik|Sb1|-|7 A3|7|protein-coding	0.0634	0.863	1	-0.266	0.323	1
NM_139298	Wnt9a|Wnt14|RP23-378H5.1|11 B1.3|11|protein-coding	0.237	0.607	1	0.43	0.323	1
NM_153804	Plekhg3|BC030417|-|12 C3|12|protein-coding	1.6	6.16e-15	1.81e-12	-0.24	0.323	1
NM_011111	Serpinb2|PAI-2|Planh2|ovalbumin|-|1 E2.1|1 50.34 cM|protein-coding	-0.0681	1	1	0.683	0.324	1
NR_028429	Thap6|4930534K21Rik|AI448650|-|5 E2|5|pseudo	0.346	0.172	1	0.332	0.324	1
NR_030721	Foxd2os|9130206I24Rik|-|4 D1|4|ncRNA	-0.41	0.235	1	0.425	0.324	1
NM_001114102	Tyw5|1110034B05Rik|-|1 C1.3|1|protein-coding	-0.0494	0.926	1	0.322	0.325	1
NM_010570	Irs1|G972R|IRS-1|-|1 C5|1 42.0 cM|protein-coding	-1.24	2.16e-10	4.13e-08	0.269	0.325	1
NM_001081126	Gpr161|Gm208|Gm208Gpr|vl|-|1 H2.3|1 72.64 cM|protein-coding	0.0469	0.974	1	-0.368	0.326	1
NM_007953	Esrra|ERRalpha|Err1|Estrra|Nr3b1|-|19 A|19 5.08 cM|protein-coding	0.0279	0.93	1	-0.243	0.326	1
NM_009496	Vamp1|Syb-1|Syb1|VAMP-1|lew|-|6 F3|6 59.32 cM|protein-coding	-1.13	0.0491	0.983	0.881	0.326	1
NM_021532	Dact1|4921528D17Rik|AI115603|DAPPER|DAPPER1|FRODO|Frd1|Frodo1|MDpr1|MTNG3|THYEX3|-|12 C3|12|protein-coding	1.13	1.42e-05	0.00129	-0.343	0.326	1
NM_080563	Rnf144a|Rnf144|UIP4|Ubce7ip4|-|12|12 A3|protein-coding	-0.21	0.355	1	0.297	0.326	1
NM_177894	Fam154b|1700129I04Rik|D030069K18|-|7 D3|7|protein-coding	-1.2	0.117	1	0.824	0.326	1
NM_001145781	Acbd6|0610010G04Rik|2610100E10Rik|-|1 G3|1|protein-coding	0.0801	0.804	1	-0.277	0.327	1
NM_001168470	Emc6|0610009E20Rik|0610025L18Rik|Tmem93|RP23-263M10.8|11 B4|11|protein-coding	0.333	0.139	1	-0.245	0.327	1
NM_001168477	Ttc23|1600012K10Rik|-|7 C|7|protein-coding	-0.148	0.593	1	0.293	0.327	1
NM_001253795	Tarbp2|Prbp|TRBP|-|15 F|15 57.65 cM|protein-coding	0.119	0.778	1	-0.374	0.327	1
NM_009542	Zfp101|AI316498|AI325003|-|17 B1|17|protein-coding	-0.269	0.407	1	0.319	0.327	1
NM_026392	Tmem70|1110020A09Rik|2210416J16Rik|-|1 A3|1|protein-coding	-0.018	0.952	1	0.264	0.327	1
NM_029436	Klhl24|1110046J11Rik|4930429H24Rik|6530402O20Rik|C85082|-|16|16 B1|protein-coding	0.268	0.182	1	0.255	0.327	1
NM_025434	Mrps28|1500012D08Rik|AW061224|-|3 A1|3|protein-coding	0.0884	0.718	1	-0.341	0.328	1
NM_025599	Cmss1|1110001A06Rik|2610528E23Rik|4930572F24Rik|AV099812|AV122629|-|16 C1.1|16|protein-coding	0.476	0.0891	1	-0.317	0.328	1
NM_028419	Glrx5|2310004O13Rik|2900070E19Rik|AU020725|-|12 E|12|protein-coding	0.259	0.225	1	-0.264	0.328	1
NM_028832	Mterfd3|1700007D05Rik|Mterf2|-|10 C1|10|protein-coding	-0.618	0.0459	0.945	0.359	0.328	1
NM_053252	Ehbp1l1|G430002G23Rik|-|19 A|19|protein-coding	0.0162	0.953	1	-0.222	0.328	1
NM_175494	Zfp367|8030486J21Rik|ZFF29a|ZFF29b|Znf367|RP23-216H9.1|13 B3|13|protein-coding	0.189	0.44	1	-0.255	0.328	1
NM_001110855	Crem|ICER|ICERI|-|18|18 A|protein-coding	2.52	3.63e-08	4.31e-06	-0.281	0.329	1
NM_001167964	G2e3|6030408C04Rik|9030416F18|AW046379|D930034K21Rik|mKIAA1333|-|12 C1|12|protein-coding	0.0264	0.845	1	0.278	0.329	1
NM_001195673	Prr22|Gm546|-|17 D|17|protein-coding	-0.731	0.518	1	-1.87	0.329	1
NM_008830	Abcb4|Mdr2|Pgy-2|Pgy2|mdr-2|-|5 A1|5 3.43 cM|protein-coding	0.835	0.637	1	-1.87	0.329	1
NM_023755	Tfcp2l1|1810030F05Rik|4932442M07Rik|AA575098|Cp2l1|Crtr-1|D930018N21Rik|LBP-9|Tcfcp2l1|-|1|1 E2|protein-coding	0.611	0.77	1	-1.87	0.329	1
NM_025519	Chmp4c|2010012P02Rik|2210015K02Rik|2310010I16Rik|Shax3|Snf7-3|-|3 A1|3|protein-coding	1.06	0.417	1	-1.24	0.329	1
NM_025614	Rwdd1|0710001K08Rik|2610002D06Rik|2700069A07Rik|IH1|-|10 B1|10|protein-coding	0.133	0.506	1	0.295	0.329	1
NM_134072	Akr1c14|9030611N15Rik|AW557061|-|13 A1|13|protein-coding	-0.155	0.821	1	0.391	0.329	1
NM_146030	Plekhh3|BC020025|RP23-281C18.2|11 D|11|protein-coding	-0.302	0.119	1	-0.337	0.329	1
NM_178645	Blmh|AI035728|Bh|Bmh|RP23-100P23.3|11 B5|11|protein-coding	0.0273	0.853	1	0.233	0.329	1
NR_036469	Trp53cor1|Gm16197|OTTMUSG00000031656|-|17|17 15.04 cM|ncRNA	-0.727	0.0536	1	0.393	0.329	1
NM_001005788	Zfp69|Gm1029|Krab2|Zfp63|RP23-182D20.5|4 D2.2|4 56.66 cM|protein-coding	-0.567	0.288	1	0.532	0.33	1
NM_001146711	Ppp1r18|2310014H01Rik|AA407849|AI450394|RP24-180B11.3|17 B1|17|protein-coding	0.261	0.246	1	-0.254	0.33	1
NM_001159319	Cacnb1|CAB1|Cchb1|Cchlb1|RP23-309H19.4|11 D|11 61.5 cM|protein-coding	0.733	0.121	1	-0.45	0.33	1
NM_001177867	Sgol2|1110007N04Rik|4932411A20Rik|5730576N04Rik|AU018846|AV008062|D1Ertd8e|Tripin|-|1 C1.3|1 28.86 cM|protein-coding	-0.684	0.019	0.555	0.335	0.33	1
NM_011121	Plk1|Plk|STPK13|-|7 F3|7 65.52 cM|protein-coding	-0.216	0.368	1	-0.318	0.33	1
NM_018889	Pigb|Pig-b|-|9 D|9|protein-coding	-0.486	0.0896	1	0.345	0.33	1
NM_009524	Wnt5a|8030457G12Rik|Wnt-5a|RP24-345B5.1|14 A3|14 16.8 cM|protein-coding	0.698	0.00175	0.0845	-0.254	0.331	1
NM_009950	Cradd|RAIDD|-|10 C2|10 49.26 cM|protein-coding	0.101	0.745	1	-0.398	0.331	1
NM_020491	Sssca1|1500016H19Rik|C184L|-|19 A|19|protein-coding	0.209	0.505	1	-0.314	0.331	1
NM_021274	Cxcl10|C7|CRG-2|INP10|IP-10|IP10|Ifi10|Scyb10|gIP-10|mob-1|-|5 E2|5 46.57 cM|protein-coding	0.0188	0.91	1	-0.878	0.331	1
NM_029083	Ddit4|5830413E08Rik|AA415483|REDD1|Rtp801|dig2|-|10|10 B3|protein-coding	0.829	2.01e-05	0.00175	-0.22	0.331	1
NM_029162	Zbtb49|4930518A03Rik|Zfp509|Znf509|-|5|5 B2|protein-coding	-0.621	0.0597	1	0.444	0.331	1
NM_145823	Pitpnc1|1110020B03Rik|5830436L09Rik|AI662802|AI851387|C330017I21Rik|Dnr411|RDGBB|RDGBB1|rdgB-beta|RP23-317F9.8|11 E1|11|protein-coding	-0.105	0.766	1	0.36	0.331	1
NM_178674	Fbxl21|D630045D17Rik|FBL3B|FBXL3B|Psttm|-|13 B1|13|protein-coding	-0.35	0.41	1	0.422	0.331	1
NM_001081268	Prss53|Pol3s|mFLJ00289|-|7 F3|7|protein-coding	0.098	0.909	1	-0.425	0.332	1
NM_001286217	Fuom|Fucu|Le51|-|7 F4|7|protein-coding	0.844	0.103	1	-0.6	0.332	1
NM_026454	Ube2f|2510010F15Rik|AI851109|-|1 D|1|protein-coding	0.184	0.381	1	-0.293	0.332	1
NM_130453	Gpha2|GPA2|zsig51|-|19 A|19|protein-coding	Inf	0.0524	1	-2.28	0.332	1
NM_153396	Mical3|C130040D16Rik|Mical-3|mKIAA1364|-|6 F1|6|protein-coding	-0.229	0.415	1	0.291	0.332	1
NM_001076791	Zfp874b|9630025I21Rik|Rslcan16|-|13 B3|13|protein-coding	-0.0762	0.897	1	0.32	0.333	1
NM_001190264	Mrps36|1110018B13Rik|S36mt|-|13 D1|13|protein-coding	-0.135	0.874	1	-0.466	0.333	1
NM_008887	Phox2a|Arix|Phox2|Pmx2|Pmx2a|-|7 E3|7 54.66 cM|protein-coding	-0.889	0.449	1	-1.82	0.333	1
NM_019549	Plek|2010300B13Rik|RP23-348N2.1|11 A2|11 9.41 cM|protein-coding	-0.114	0.976	1	-0.566	0.333	1
NM_025369	Mrps36|1110018B13Rik|S36mt|-|13 D1|13|protein-coding	-0.135	0.874	1	-0.466	0.333	1
NM_139139	Dnajc17|1700025B16Rik|C87112|D9Bwg1371e|-|2 E5|2 59.97 cM|protein-coding	-0.0107	0.954	1	-0.457	0.333	1
NM_175666	Hist2h2bb|H2b-616|-|3 F1-F2|3|protein-coding	0.0638	0.87	1	0.458	0.333	1
NM_001177360	Gpr137|AI428855|-|19 A|19|protein-coding	-0.0253	0.822	1	-0.28	0.334	1
NM_010809	Mmp3|SLN-1|SLN1|STR-1|Stmy1|Str1|-|9 A1|9 2.46 cM|protein-coding	-0.0402	0.889	1	0.301	0.334	1
NM_028959	Cep72|2610029E11Rik|4933440J22Rik|-|13 C1|13|protein-coding	0.0735	0.982	1	0.431	0.334	1
NM_029195	Ccdc146|4930528G09Rik|mKIAA1505|-|5 A3|5|protein-coding	-0.865	0.632	1	1.36	0.334	1
NM_147220	Abca9|D630040K07Rik|RP23-328B4.1|11 E1|11|protein-coding	0.278	0.467	1	0.365	0.334	1
NM_178682	4933426M11Rik|mKIAA0247|-|12 D1|12|protein-coding	0.561	0.00334	0.145	-0.222	0.334	1
NM_001164366	Atp13a2|1110012E06Rik|AA589443|RP23-183L1.4|4 D3|4|protein-coding	0.0635	0.937	1	-0.293	0.335	1
NM_001242419	4933426M11Rik|mKIAA0247|-|12 D1|12|protein-coding	0.558	0.00351	0.151	-0.221	0.335	1
NM_001252396	Slc25a19|2900089E13Rik|DNC|MUP1|TPC|RP23-392H19.15-004|11 E2|11|protein-coding	-0.0262	0.953	1	-0.354	0.335	1
NM_009319	Tarbp2|Prbp|TRBP|-|15 F|15 57.65 cM|protein-coding	0.0971	0.824	1	-0.368	0.335	1
NM_025368	Josd2|1110007C05Rik|-|7|7 B2|protein-coding	0.326	0.247	1	-0.293	0.335	1
NM_028958	Taf7l|4933438I11Rik|50kDa|Taf2q|RP23-91G19.2|X E3|X|protein-coding	-0.213	0.865	1	0.658	0.335	1
NM_001162883	Apol9a|-|-|15 E1|15|protein-coding	-0.506	0.0768	1	-0.381	0.336	1
NM_001284272	Ttk|AL022661|Esk1|Mps1|PYT|esk|-|9 E2|9|protein-coding	-0.0993	0.851	1	0.348	0.336	1
NM_009895	Cish|AI385595|CIS1|Cis|F17|F23|-|9 F1|9 57.99 cM|protein-coding	0.363	0.708	1	-0.952	0.336	1
NM_012010	Eif2s3x|AA409828|AA547477|AI314668|Eif-2gx|RP23-99I10.1|X C-D|X 41.52 cM|protein-coding	-0.162	0.658	1	0.298	0.336	1
NM_022012	Map3k11|2610017K16Rik|Mlk3|PTK1|SPRK|-|19 A|19 4.34 cM|protein-coding	0.0405	0.919	1	-0.231	0.336	1
NM_024283	1500015O10Rik|Ecrg4|-|1|1 C1|protein-coding	0.196	1	1	#NAME?	0.336	1
NM_026205	Rnf151|1700010O16Rik|AV047371|-|17 A3.3|17|protein-coding	2.35	0.52	1	#NAME?	0.336	1
NM_027415	Tmem70|1110020A09Rik|2210416J16Rik|-|1 A3|1|protein-coding	-0.0153	0.943	1	0.257	0.336	1
NM_027599	Lpcat2b|4921521K07Rik|Aytl1b|-|5 E5|5|protein-coding	0.269	1	1	#NAME?	0.336	1
NR_015462	Wt1os|6030498F17|AI314831|-|2 E3|2|ncRNA	0.659	0.931	1	#NAME?	0.336	1
NR_040293	2310040G24Rik|-|-|6 D1|6|ncRNA	0.709	0.931	1	#NAME?	0.336	1
NM_001113416	Epb4.1l5|1700030C16Rik|AL022914|BE37|E230025E14Rik|Epb41l5|Lulu1|NBL5|-|1 E2.3|1|protein-coding	-0.258	0.632	1	-0.672	0.337	1
NM_001145960	Slc37a2|G3PP|Slc37a1|cI-2|ci2|-|9|9 B|protein-coding	0.31	0.406	1	-0.424	0.337	1
NM_008207	H2-T24|H-2T24|-|17 B1|17 18.84 cM|protein-coding	-0.86	0.12	1	0.531	0.337	1
NM_020258	Slc37a2|G3PP|Slc37a1|cI-2|ci2|-|9|9 B|protein-coding	0.31	0.406	1	-0.424	0.337	1
NM_028116	Pygo1|2600014C22Rik|-|9 D|9|protein-coding	0.441	0.197	1	-0.295	0.337	1
NM_172971	Inpp4a|107kDa|9630012D15|D130048C09Rik|R74740|-|1 B|1 15.46 cM|protein-coding	0.414	0.113	1	-0.292	0.337	1
NM_175308	Mob3c|AW822253|D130076I06Rik|Mobkl2c|RP23-146I18.6|4 D1|4|protein-coding	-0.261	0.347	1	-0.3	0.337	1
NM_001014424	Abi3bp|5033411B22Rik|AI506287|BG172926|D930038M13Rik|TARSH|eratin|-|16 C1.1|16|protein-coding	0.345	0.543	1	-0.467	0.338	1
NM_001083125	Lhx6|Lhx6.1|RP23-169L4.3|2 B|2|protein-coding	0.0256	0.973	1	-0.369	0.338	1
NM_007771	Cry1|AU020726|AU021000|Phll1|-|10 C|10 41.63 cM|protein-coding	0.365	0.131	1	-0.241	0.338	1
NM_145930	AW549877|AI195826|-|15 A1|15|protein-coding	-0.0674	0.749	1	0.21	0.338	1
NM_175194	Slc25a16|3110021G18Rik|GDA|GDC|HGT.1|ML7|-|10 B4|10|protein-coding	0.253	0.284	1	0.23	0.338	1
NM_001163527	Itpripl1|1700041B20Rik|RP23-26A12.4|2 F1|2 61.79 cM|protein-coding	-1.05	0.0848	1	0.741	0.339	1
NM_001205071	Josd2|1110007C05Rik|-|7|7 B2|protein-coding	0.336	0.231	1	-0.29	0.339	1
NM_011643	Trpc1|Mtrp1|Trp1|Trrp1|-|9 E4|9 50.2 cM|protein-coding	-0.0829	0.896	1	0.42	0.339	1
NM_021511	Rrs1|5730466A07Rik|AA415037|D1Ertd701e|Rrr|MNCb-2643|1 A2|1 2.08 cM|protein-coding	0.277	0.195	1	-0.228	0.339	1
NR_104415	Fuom|Fucu|Le51|-|7 F4|7|protein-coding	0.757	0.119	1	-0.566	0.339	1
NM_001081977	Rnf144a|Rnf144|UIP4|Ubce7ip4|-|12|12 A3|protein-coding	-0.194	0.394	1	0.29	0.34	1
NM_001114339	Pank1|Pank|Pank1b|-|19 G1-G3|19|protein-coding	-0.515	0.0801	1	0.386	0.34	1
NM_001146710	Ppp1r18|2310014H01Rik|AA407849|AI450394|RP24-180B11.3|17 B1|17|protein-coding	0.257	0.245	1	-0.25	0.34	1
NM_001205070	Josd2|1110007C05Rik|-|7|7 B2|protein-coding	0.267	0.34	1	-0.282	0.34	1
NM_020329	Dolpp1|0610011H20Rik|AB030189|LSFR2|RP23-395P6.7|2 B|2|protein-coding	-0.0252	0.824	1	-0.335	0.34	1
NM_028312	Ccdc12|2700094L05Rik|C76605|-|9|9 F2|protein-coding	0.326	0.323	1	-0.302	0.34	1
NM_177152	Lrig3|9030421L11Rik|9130004I02Rik|9430095K15Rik|mKIAA3016|-|10 D3|10|protein-coding	0.597	0.00309	0.137	0.216	0.34	1
NM_008500	Lhx6|Lhx6.1|RP23-169L4.3|2 B|2|protein-coding	0.0282	0.971	1	-0.369	0.341	1
NM_024218	Rpl24|0610008L05Rik|Bst|-|16 C1|16 33.74 cM|protein-coding	0.701	0.304	1	-0.774	0.341	1
NM_130881	Pabpc4|-|RP23-138L21.11-002|4 D2.2|4|protein-coding	0.0915	0.688	1	-0.235	0.341	1
NM_144808	Slc39a14|FAD-123|ZIP-14|Zip14|fad123|-|14 D2|14|protein-coding	0.637	0.00117	0.0595	-0.24	0.341	1
NR_015543	2810055G20Rik|D730043B02Rik|-|16 C3.1|16|ncRNA	0.207	0.687	1	0.588	0.341	1
NR_102315	6030443J06Rik|1700030G06Rik|-|5|5|ncRNA	-0.229	0.648	1	0.464	0.341	1
NM_001012396	Ptpla|HACD1|RP23-334M9.1|2 A2|2|protein-coding	0.695	0.0383	0.859	-0.44	0.342	1
NM_001083329	Mtg2|1810011P19Rik|2900056P18Rik|D2Bwg0647e|Gtpbp5|RP24-74N4.1|2 H4|2 102.59 cM|protein-coding	-0.273	0.3	1	0.272	0.342	1
NM_001164658	Catsperg1|A230107C01Rik|Catsperg|-|7 B1|7|protein-coding	-2.64	0.0775	1	2.46	0.342	1
NM_001170976	Dbndd1|2810427I04Rik|D8Ertd590e|-|8 E2|8 72.1 cM|protein-coding	-0.342	0.722	1	-0.713	0.342	1
NM_001190830	Jak3|fae|wil|-|8 B3.3|8 34.43 cM|protein-coding	-0.153	0.447	1	-0.276	0.342	1
NM_008921	Prim1|AI324982|-|10 D3|10 76.39 cM|protein-coding	-0.0486	0.977	1	-0.272	0.342	1
NM_138647	Cers1|Lass1|Uog-1|to|-|8 B3.3|8|protein-coding	-0.27	0.339	1	-0.366	0.342	1
NM_172625	Ino80c|D030070L09Rik|-|18 A2|18|protein-coding	0.126	0.595	1	-0.273	0.342	1
NM_175546	Wdfy2|5830485M08|B130024L21Rik|ProF|ZFYVE22|-|14 D1|14|protein-coding	0.317	0.172	1	-0.261	0.342	1
NM_176921	6030419C18Rik|-|-|9 B|9|protein-coding	0.0901	0.823	1	-0.262	0.342	1
NM_181411	Aftph|9130023F12Rik|AU015099|AU016543|AU018432|AU019184|AU044244|RP23-452C23.3|11 A3.1|11|protein-coding	0.00512	0.931	1	0.219	0.342	1
NM_001033458	Gm1673|-|-|5 B2|5|protein-coding	0.758	0.0502	0.993	-0.402	0.343	1
NM_001271470	Gabpb1|BABPB2|E4TF1|E4TF1-47|E4TF1-53|E4Tf1B|GABPB|GABPB-1|GABPB-2|GABPB1-1|GABPB1-2|NRF2B1|NRF2B2|RP23-251E2.3|2 F1|2 61.76 cM|protein-coding	-0.0369	0.879	1	0.267	0.343	1
NM_001286539	Sigmar1|AL024364|Oprs1|sigma1R|RP23-167I12.6|4|4 A5-B2|protein-coding	0.0608	0.735	1	-0.247	0.343	1
NM_008438	Kera|CNA2|SLRR2B|-|10 C3|10 50.34 cM|protein-coding	0.719	0.761	1	-2.18	0.343	1
NM_008711	Nog|-|RP23-205A9.1|11 C|11 54.34 cM|protein-coding	Inf	0.125	1	-2.18	0.343	1
NM_011086	Pikfyve|5230400C17Rik|Pip5k|Pip5k3|Pipk5k3|PipkIII|p235|-|1 C2|1|protein-coding	0.0206	0.905	1	0.221	0.343	1
NM_026189	Eepd1|2310005P05Rik|AI481005|-|9 A4|9|protein-coding	-0.677	0.0185	0.547	0.308	0.343	1
NM_133964	Dohh|1110033C18Rik|AI585913|AL022869|Hlrc1|-|10 C1|10|protein-coding	0.313	0.152	1	-0.247	0.343	1
NM_177253	Cstf3|4732468G05Rik|C79532|CstF-77|RP24-334I20.1|2 E2|2 54.84 cM|protein-coding	-0.0549	0.873	1	0.268	0.343	1
NR_028445	F930015N05Rik|-|-|11 B3|11|ncRNA	-0.00737	1	1	1.35	0.343	1
NR_036453	E230016K23Rik|-|mCG_144658|11 C|11|ncRNA	-0.73	0.23	1	0.635	0.343	1
NM_001099738	Dnajc28|BC020175|ORF28|-|16 C3.3|16|protein-coding	-0.456	0.213	1	0.393	0.344	1
NM_008842	Pim1|Pim-1|-|17 A3.3|17 15.38 cM|protein-coding	1.37	0.000103	0.0069	-0.303	0.344	1
NM_013909	Fbxl6|AU021795|Fbl6|MNCb-1275|15 D3|15|protein-coding	0.229	0.328	1	-0.231	0.344	1
NM_145577	Zfp772|-|-|7 A1|7|protein-coding	-0.357	0.461	1	0.455	0.344	1
NM_145711	Tox|1700007F02Rik|RP23-395P16.1|4 A1|4|protein-coding	-0.199	1	1	1.79	0.344	1
NM_177600	Ccdc73|2210415I11Rik|4931417A20|AV080665|BC095976|RP23-198B6.1|2 E2|2|protein-coding	-0.239	0.772	1	0.587	0.344	1
NM_001013802	Macrod2|1110033L15Rik|2610107G07Rik|2900006F19Rik|RP23-281B6.1|2 F3|2|protein-coding	0.691	0.385	1	-0.721	0.345	1
NM_028138	Thumpd2|2810025A12Rik|-|17 E3|17|protein-coding	-0.414	0.196	1	0.383	0.345	1
NM_198019	Cep78|5730599I05Rik|D030027P05|-|19 A|19|protein-coding	-0.557	0.0363	0.843	0.308	0.345	1
NR_104375	Fbxo44|5730411K09|AV001623|FBG3|FBX30|Fbx6a|Fbxo6a|RP23-139J21.10-003|4 E2|4|protein-coding	0.0648	0.781	1	-0.28	0.345	1
NM_001177858	Trim43c|EG666731|Trim43|-|9 E3.1|9|protein-coding	0.228	0.898	1	-2.12	0.346	1
NM_009624	Adcy9|ACtp10|AW125421|D16Wsu65e|mKIAA0520|-|16 B1|16 2.42 cM|protein-coding	-0.00733	0.986	1	0.323	0.346	1
NM_016861	Pdlim1|Clim1|mClim1|-|19|19 D1|protein-coding	0.0839	0.738	1	-0.27	0.346	1
NM_023371	Pin1|0610025L01Rik|D9Bwg1161e|-|9 A3|9 7.6 cM|protein-coding	0.136	0.507	1	-0.232	0.346	1
NM_199470	Cdh24|1700040A22Rik|ENSMUSG00000022188|-|14 C3|14|protein-coding	-0.227	0.379	1	0.291	0.346	1
NM_001033359	Cntn5|6720426O10Rik|A830025P08Rik|Gm507|NB-2|-|9 A1|9|protein-coding	2.1	0.524	1	#NAME?	0.347	1
NM_001081097	Grik3|9630027E11|GluK3|GluR7-3|Glur-7|Glur7|RP23-273I17.1|4 D2.2|4 58.91 cM|protein-coding	1.17	0.738	1	#NAME?	0.347	1
NM_001170787	Cntn5|6720426O10Rik|A830025P08Rik|Gm507|NB-2|-|9 A1|9|protein-coding	2.1	0.524	1	#NAME?	0.347	1
NM_001243102	AI182371|AI046667|-|2 B|2|protein-coding	-0.306	0.84	1	-2.88	0.347	1
NM_001243103	AI182371|AI046667|-|2 B|2|protein-coding	-0.306	0.84	1	-2.88	0.347	1
NM_007746	Map3k8|Cot|Cot/Tpl2|Est|Estf|Tpl-2|Tpl2|c-COT|-|18 A1|18 2.73 cM|protein-coding	-1.86	3.78e-05	0.00289	-0.824	0.347	1
NM_021317	Dnajb7|4933424H20Rik|Dj5|mDj5|-|15 E1|15|protein-coding	0.248	1	1	#NAME?	0.347	1
NM_028041	Ddx54|2410015A15Rik|AI414901|DP97|-|5 F|5|protein-coding	0.0412	0.899	1	-0.21	0.347	1
NM_028478	Rassf6|1600016B17Rik|-|5|5 E2|protein-coding	2.75	0.271	1	-2.88	0.347	1
NM_053113	Ear11|-|-|14 C1|14|protein-coding	0.562	0.931	1	#NAME?	0.347	1
NM_153104	Phospho1|D11Moh36|Phospo1|RP23-151M22.3|11 D|11 59.01 cM|protein-coding	0.233	0.651	1	-0.413	0.347	1
NR_003625	1700073E17Rik|-|-|6 G3|6|pseudo	Inf	0.288	1	#NAME?	0.347	1
NR_033306	Ndufs6|BC059730|IP13|-|13 D2|13|protein-coding	0.289	0.408	1	-0.362	0.347	1
NR_105980	Mir7013|mmu-mir-7013|-|-|ncRNA	-1.21	0.608	1	#NAME?	0.347	1
NM_001007574	A830010M20Rik|AI849226|Kiaa1107|mKIAA1107|-|5 E5-F|5|protein-coding	-0.187	0.543	1	0.303	0.348	1
NM_001013769	Rsl1|rslcan-9|-|13 B3|13 34.54 cM|protein-coding	-0.313	0.528	1	0.496	0.348	1
NM_001039557	Mroh8|4922505G16Rik|-|2 H1|2|protein-coding	0.201	0.561	1	-0.283	0.348	1
NM_001163282	Gdf1|AI385651|Gdf-1|-|8 B3.3|8|protein-coding	-0.282	0.322	1	-0.353	0.348	1
NM_001204916	H60c|4632413I24Rik|Gm9491|-|10 A1|10|protein-coding	0.133	1	1	0.786	0.348	1
NM_025498	Psenen|1700023M09Rik|Pen-2|-|7 B1|7|protein-coding	-0.271	0.735	1	0.633	0.348	1
NM_175242	Ppp1r18|2310014H01Rik|AA407849|AI450394|RP24-180B11.3|17 B1|17|protein-coding	0.283	0.196	1	-0.249	0.348	1
NM_183140	Zfp691|6430544H17Rik|Znf691|RP23-344D2.5|4 D2.1|4|protein-coding	-0.288	0.429	1	0.43	0.348	1
NR_039555	Mir5046|mmu-mir-5046|mu-mir-5046|-|19|19 5.08 cM|ncRNA	-0.202	0.662	1	-0.552	0.348	1
NM_001256263	3110082J24Rik|ENSMUSG00000073106|-|5 B1|5|protein-coding	-0.389	0.925	1	1.38	0.349	1
NM_001285960	Lyrm1|1110065L10Rik|2310004B22Rik|4930404J24Rik|-|7 F2|7|protein-coding	0.318	0.498	1	-0.518	0.349	1
NM_009970	Csf2ra|CD116|Csfgmra|GM-CSF-Ra|GM-CSFR|-|19 D3|19 56.89 cM|protein-coding	0.65	0.762	1	-2.11	0.349	1
NM_009982	Ctsc|AI047818|DPP1|DPPI|-|7|7 D3-E1.1|protein-coding	-0.918	0.354	1	1.04	0.349	1
NM_010722	Lmnb2|-|-|10 C|10 39.72 cM|protein-coding	0.14	0.585	1	-0.247	0.349	1
NM_030695	Lrba|C80285|D3Ertd775e|Lab300|Lba|-|3 F1|3|protein-coding	-0.0257	0.895	1	0.264	0.349	1
NM_001038609	Mapt|AI413597|AW045860|Mtapt|Tau|RP23-136D4.1|11 E1|11 67.79 cM|protein-coding	-0.825	0.259	1	0.822	0.35	1
NM_001163473	1810010H24Rik|OTTMUSG00000003581|-|11 E1|11|protein-coding	0.214	0.865	1	0.831	0.35	1
NM_001205095	Gm4944|EG240038|-|17 A3.3|17|protein-coding	-0.319	0.344	1	0.314	0.35	1
NM_007398	Ada|-|RP23-144O20.2|2 H3|2 84.44 cM|protein-coding	-0.0346	0.925	1	-0.411	0.35	1
NM_008837	Pick1|Prkcabp|-|15|15 E2|protein-coding	0.0513	0.921	1	-0.302	0.35	1
NM_023166	Fam89b|1110021A21Rik|MMTV|Mtvr2|-|19 A|19 4.34 cM|protein-coding	0.0865	0.649	1	-0.246	0.35	1
NM_177870	Slc5a6|E430023I20|-|5 B1|5|protein-coding	-0.501	0.112	1	0.366	0.35	1
NR_027710	Ppargc1a|A830037N07Rik|ENSMUSG00000079510|Gm11133|PGC-1|PGC-1v|Pgc-1alpha|Pgc1|Pgco1|Ppargc1|-|5 C1|5|protein-coding	1.03	0.00013	0.00854	0.211	0.35	1
NM_001013389	Mrs2|Gm902|HPT|Mrs2l|RPT|RP23-123C5.2|13 A3.1|13|protein-coding	-0.0616	0.776	1	0.272	0.351	1
NM_001111102	Lmna|Dhe|-|3 F1|3 38.84 cM|protein-coding	0.393	0.0325	0.794	-0.199	0.351	1
NM_001190466	Dact1|4921528D17Rik|AI115603|DAPPER|DAPPER1|FRODO|Frd1|Frodo1|MDpr1|MTNG3|THYEX3|-|12 C3|12|protein-coding	1.11	2.06e-05	0.00178	-0.327	0.351	1
NM_001285453	Bad|AI325008|Bbc2|-|19 A|19|protein-coding	0.00352	1	1	-0.265	0.351	1
NM_010270	Mrps33|AI841153|CGI-139|Gdap3|MRP-S33|PTD003|-|6 B4|6|protein-coding	0.127	0.644	1	-0.368	0.351	1
NM_019818	Timm22|2610511O07Rik|Tim22|RP23-48B14.1|11|11 B4|protein-coding	-0.398	0.0812	1	0.246	0.351	1
NM_080849	Nek8|4632401F23Rik|b2b1449Clo|jck|RP23-185A18.1|11 B5|11 46.74 cM|protein-coding	-0.198	0.424	1	0.277	0.351	1
NM_172513	Fam126b|C130065N10Rik|D1Ertd53e|D630010C10|-|1 C1.3|1 29.12 cM|protein-coding	-0.201	0.468	1	0.27	0.351	1
NR_045794	Gm16907|-|-|13 B3|13 32.8 cM|ncRNA	-0.424	0.586	1	0.663	0.351	1
NM_001167879	Gareml|Fam59b|Gm444|-|5 B1|5|protein-coding	0.581	0.234	1	-0.444	0.352	1
NM_007522	Bad|AI325008|Bbc2|-|19 A|19|protein-coding	-0.0554	0.781	1	-0.262	0.352	1
NM_008591	Met|AI838057|HGF|HGFR|Par4|c-Met|-|6 A2|6 7.83 cM|protein-coding	0.346	0.0819	1	0.228	0.352	1
NM_010828	Cited2|AI835299|ER154-like|Mrg1|Msg2|p35srj|-|10 A2|10|protein-coding	-0.809	0.000833	0.0447	0.245	0.352	1
NM_022986	Irak1bp1|4921528N06Rik|AI851240|Aabp3|Aip70|Simpl|-|9 E2|9|protein-coding	-0.105	0.742	1	0.289	0.352	1
NM_023781	1700020D05Rik|mage-g2|-|19 A|19|protein-coding	-1.04	0.288	1	0.948	0.352	1
NM_028071	Cotl1|1810074P22Rik|2010004C08Rik|Clp|-|8 E1|8|protein-coding	0.215	0.297	1	-0.248	0.352	1
NM_133902	Sdsl|4432411H13Rik|AI504310|SDH1|SDS-RS1|TDH|-|5 F|5|protein-coding	0.594	0.663	1	-1.32	0.352	1
NM_199024	Nol4|1700013J13Rik|4930568N03Rik|Gm1262|-|18 A2|18|protein-coding	0.26	0.344	1	0.229	0.352	1
NR_027664	Adhfe1|6330565B14Rik|AI043035|Adh8|-|1 A2|1|protein-coding	0.0402	0.832	1	0.319	0.352	1
NM_001080780	Ret|PTC|RET51|RET9|c-Ret|-|6 E3-F1|6 55.86 cM|protein-coding	2.52	0.0326	0.794	-0.8	0.353	1
NM_001081280	Nlrc3|CLR16.2|D230007K08Rik|mFLJ00348|-|16 A1|16|protein-coding	-0.621	0.547	1	0.866	0.353	1
NM_001083328	Mtg2|1810011P19Rik|2900056P18Rik|D2Bwg0647e|Gtpbp5|RP24-74N4.1|2 H4|2 102.59 cM|protein-coding	-0.28	0.27	1	0.256	0.353	1
NM_007830	Dbi|ACBD1|Acbp|EP|endozepine|-|1|1 E2|protein-coding	0.857	1.43e-05	0.00129	-0.212	0.353	1
NM_007918	Eif4ebp1|4e-bp1|AA959816|PHAS-I|-|8 A4-B1|8 15.95 cM|protein-coding	-0.0508	0.738	1	-0.197	0.353	1
NM_008968	Ptgis|Cyp8|Cyp8a1|Pgis|RP23-105M23.1|2 H3|2|protein-coding	0.169	0.378	1	-0.217	0.353	1
NM_010316	Gng3|-|-|19 A|19 5.76 cM|protein-coding	0.325	0.532	1	-0.577	0.353	1
NM_011756	Zfp36|Gos24|Nup475|TIS11D|TISII|Tis11|Ttp|Zfp-36|-|7 A3|7 16.72 cM|protein-coding	1.31	0.128	1	-0.728	0.353	1
NM_025790	Acot13|0610006O17Rik|Them2|RP23-92G13.5|13|13 A3.2|protein-coding	0.228	0.28	1	-0.324	0.353	1
NM_134149	AI837181|Bles03|N28173|-|19 A|19|protein-coding	-0.0469	0.803	1	-0.251	0.353	1
NM_183089	Dscc1|2010006I05Rik|2600005O03Rik|Dcc1|-|15 D1|15|protein-coding	-0.228	0.793	1	0.633	0.353	1
NM_183162	Helz2|PDIP1|Pric285|mKIAA1769|mPDIP1|RP23-401M24.3|2 H4|2|protein-coding	0.184	0.739	1	-0.427	0.353	1
NM_001267625	Dpf3|2810403B03Rik|6530402L11Rik|BAF45C|C78788|CERD4|cer-d4|RP24-88C18.1|12 D3|12|protein-coding	0.171	1	1	1.89	0.354	1
NM_001271729	Tk1|D530002A18Rik|Tk-1|Tk1a|Tk1b|RP23-151N19.8|11 E1-E2|11 82.96 cM|protein-coding	0.135	0.627	1	-0.292	0.354	1
NM_010111	Efnb2|ELF-2|Epl5|Eplg5|Htk-L|LERK-5|Lerk5|NLERK-1|-|8 A1.1|8 3.42 cM|protein-coding	0.179	0.428	1	0.275	0.354	1
NM_011737	Map3k19|Ysk4|-|1 E3|1|protein-coding	0.248	1	1	1.89	0.354	1
NM_018771	Gipc1|GIPC|Glut1CIP|Rgs19ip1|Semcap1|TIP-2|TaxIP2|-|8|8 C3|protein-coding	0.0726	0.675	1	-0.198	0.354	1
NM_021454	Cdc42ep5|1700027J19Rik|2010007O02Rik|Borg3|C85526|CEP5|-|7 A1|7|protein-coding	0.462	0.0555	1	-0.259	0.354	1
NM_026383	Pnrc2|0610011E17Rik|D4Bwg0593e|RP23-161N17.3|4 D3|4 68.01 cM|protein-coding	-0.424	0.0299	0.756	0.225	0.354	1
NM_033398	Jmjd6|5730436I23Rik|D11Ertd195e|PSR|PtdSerR|Ptdsr|mKIAA0585|RP23-468A19.5|11 E2|11 81.49 cM|protein-coding	0.0369	0.787	1	-0.232	0.354	1
NM_175309	Upk3b|AI447729|AI957187|P35|PMS2L14|UpIIIb|-|5 G2|5|protein-coding	-1.85	0.352	1	1.89	0.354	1
NR_040721	Snhg5|2810026P18Rik|4933428I09Rik|-|9 E3.1|9|ncRNA	-0.434	0.0389	0.861	0.261	0.354	1
NM_001135151	Slc39a14|FAD-123|ZIP-14|Zip14|fad123|-|14 D2|14|protein-coding	0.634	0.00124	0.0623	-0.232	0.355	1
NM_001145936	Zfp691|6430544H17Rik|Znf691|RP23-344D2.5|4 D2.1|4|protein-coding	-0.419	0.266	1	0.429	0.355	1
NM_001165965	Fndc7|E230011A21Rik|RP23-316M11.1|3 F3|3|protein-coding	3.93	0.0166	0.509	-1.23	0.355	1
NM_008889	Ppp1r14b|AOM172|PHI-1|PLCB3N|Png|-|19 A|19|protein-coding	0.0584	0.79	1	-0.22	0.355	1
NM_010364	Gtf2h4|AW545633|BTF2 p52|TFIIH|p44|p52|-|17 B1|17|protein-coding	0.535	0.0351	0.827	-0.319	0.355	1
NM_010881	Ncoa1|KAT13A|SRC-1|SRC1|bHLHe74|-|12|12 A2-A3|protein-coding	-0.265	0.146	1	0.231	0.355	1
NM_011664	Ubb|AL033289|Rps27a|Uba52|Ubb2|Ubc|RP23-234K24.1|11 B2|11 38.46 cM|protein-coding	0.21	0.253	1	-0.2	0.355	1
NM_013739	Dok3|AI450713|Dokl|-|13 B1|13|protein-coding	0.0481	1	1	-0.937	0.355	1
NM_025480	Tmem128|2810021O14Rik|-|5 B3|5|protein-coding	0.116	0.665	1	0.224	0.355	1
NM_026678	Blvra|0610006A11Rik|2500001N03Rik|Blvr|RP23-26A12.2|2 F3|2 61.76 cM|protein-coding	0.202	0.375	1	-0.246	0.355	1
NM_029920	Mtus2|5730592G18Rik|A730013O20Rik|AU067634|C130038G02Rik|Cazip|Gm763|mKIAA0774|-|5 G3|5|protein-coding	0.113	0.922	1	0.712	0.355	1
NM_177091	Fndc7|E230011A21Rik|RP23-316M11.1|3 F3|3|protein-coding	3.93	0.0166	0.509	-1.23	0.355	1
NR_040300	Mkln1os|Gm13845|OTTMUSG00000014733|-|6|6 12.57 cM|ncRNA	-1.25	0.212	1	1	0.355	1
NM_009704	Areg|AR|Sdgf|-|5 E1|5 44.78 cM|protein-coding	Inf	4.61e-11	9.18e-09	-0.522	0.356	1
NM_019637	Styx|0610039A20Rik|hStyxb|-|14 C1|14|protein-coding	0.29	0.674	1	-0.523	0.356	1
NM_175522	Elfn1|A930017N06Rik|AI197272|Ppp1r28|-|5 G2|5|protein-coding	-1.27	0.463	1	1.42	0.356	1
NR_045476	1700007J10Rik|4930573L17Rik|-|11|11|ncRNA	-1.75	0.0713	1	1.17	0.356	1
NM_001256515	AI837181|Bles03|N28173|-|19 A|19|protein-coding	-0.0481	0.799	1	-0.25	0.357	1
NM_026928	Fuom|Fucu|Le51|-|7 F4|7|protein-coding	0.712	0.149	1	-0.554	0.357	1
NM_028775	Cyp2s1|1200011C15Rik|AU041727|C79779|-|7 A3|7|protein-coding	-0.946	0.696	1	1.6	0.357	1
NR_040374	A230028O05Rik|-|-|16 B1|16|ncRNA	-0.0708	1	1	-1.48	0.357	1
NR_077233	C230037L18Rik|-|-|15 E|15 44.94 cM|ncRNA	-1.46	0.441	1	1.6	0.357	1
NM_001013379	Zfp930|-|-|8 B3.3|8|protein-coding	-0.264	0.283	1	0.237	0.358	1
NM_001145965	Dlgap2|6430596N04Rik|DAP2|Sapap2|-|8 A1.1|8|protein-coding	-0.579	0.282	1	0.582	0.358	1
NM_001161627	Tmem116|4930406A18Rik|4930513P12Rik|C030022K24Rik|-|5 F|5|protein-coding	-0.676	0.568	1	0.956	0.358	1
NM_001162909	Spaca6|4930546H06Rik|9530079D04Rik|B230206P06Rik|Ncrna00085|-|17 A3.2|17|protein-coding	-0.485	0.162	1	-0.307	0.358	1
NM_001163175	Begain|BM948371|Gm897|-|12 F1|12|protein-coding	-0.351	0.321	1	-0.368	0.358	1
NM_008904	Ppargc1a|A830037N07Rik|ENSMUSG00000079510|Gm11133|PGC-1|PGC-1v|Pgc-1alpha|Pgc1|Pgco1|Ppargc1|-|5 C1|5|protein-coding	1.03	0.00015	0.00969	0.205	0.358	1
NM_025760	Ptplad2|4933428I03Rik|HACD4|-|4 C4|4|protein-coding	-0.0413	0.905	1	0.261	0.358	1
NM_134163	Mbnl3|A530038J18Rik|AI661274|CHCR|E430034C16Rik|MBLX|MBLX39|MBXL|RP23-98P13.1|X A5|X|protein-coding	0.0165	0.861	1	0.244	0.358	1
NM_172910	Dlgap2|6430596N04Rik|DAP2|Sapap2|-|8 A1.1|8|protein-coding	-0.579	0.282	1	0.582	0.358	1
NR_045064	4930556M19Rik|1700009D01Rik|C130022M03Rik|-|15 A1|15|ncRNA	-1.32	0.709	1	2.1	0.358	1
NR_106113	Mir7653|mmu-mir-7653|-|-|ncRNA	0.0808	0.958	1	-1.04	0.358	1
NM_001037177	Nfatc2|AI607462|NF-ATc2|NFAT1|NFAT1-D|Nfatp|RP23-156E17.2|2 H3|2 88.91 cM|protein-coding	2.14	0.533	1	#NAME?	0.359	1
NM_001081047	Cnksr1|BC037758|RP23-354H24.4|4 D3|4|protein-coding	Inf	0.298	1	#NAME?	0.359	1
NM_001085500	Cisd3|Mel-13|Mel13|RP23-94N18.6|11 D|11|protein-coding	-0.0796	0.866	1	-0.679	0.359	1
NM_001101471	Akap5|3526401B18Rik|AKAP 150|AKAP-5|AKAP150|BB098886|Gm258|P150|-|12 C3|12|protein-coding	0.498	0.536	1	-1.07	0.359	1
NM_001112715	Ifitm1|1110036C17Rik|DSPA2a|Mil-2|Mil2|-|7|7 F5|protein-coding	-0.24	1	1	#NAME?	0.359	1
NM_001114595	Ehbp1l1|G430002G23Rik|-|19 A|19|protein-coding	0.00206	0.995	1	-0.208	0.359	1
NM_001114596	Ehbp1l1|G430002G23Rik|-|19 A|19|protein-coding	0.00206	0.995	1	-0.208	0.359	1
NM_001204914	Reep2|-|-|18 B1|18|protein-coding	-0.27	1	1	#NAME?	0.359	1
NM_020486	Bcam|1200005K12Rik|B-CAM|Gplu|Lu|-|7 A3|7|protein-coding	Inf	0.298	1	#NAME?	0.359	1
NM_023556	Mvk|2310010A05Rik|AI256848|AI414037|MK|-|5 F|5 55.99 cM|protein-coding	0.613	0.00245	0.113	-0.238	0.359	1
NM_024440	Derl3|1810006I20Rik|1810063P04Rik|IZP6|derlin-3|-|10 C1|10|protein-coding	0.994	0.74	1	#NAME?	0.359	1
NM_027655	4933405L10Rik|-|-|8 D2|8|protein-coding	0.668	0.663	1	-1.71	0.359	1
NM_029407	Fam227a|4933432B09Rik|-|15 E1|15|protein-coding	-0.71	0.269	1	0.669	0.359	1
NM_144865	Reep2|-|-|18 B1|18|protein-coding	-0.27	1	1	#NAME?	0.359	1
NR_015485	1700108F19Rik|1700020I02Rik|BB065030|-|14 D3|14|ncRNA	Inf	0.298	1	#NAME?	0.359	1
NR_024085	BC006965|-|-|11 E2|11|ncRNA	1.99	0.531	1	#NAME?	0.359	1
NR_028561	Snord45b|MBII-412|-|3|3|snoRNA	0.457	0.93	1	#NAME?	0.359	1
NR_046214	Gm2381|-|-|7 B4|7|pseudo	Inf	0.298	1	#NAME?	0.359	1
NM_001033443	Cdkl4|AU067824|Gm942|-|17 E3|17|protein-coding	1.03	0.603	1	-2.74	0.36	1
NM_001101443	Prrt4|AW455481|D330027H18Rik|-|6 A3.3|6|protein-coding	NA	NA	NA	Inf	0.36	1
NM_007749	Cox7c|COXVIIc|Cox7c1|-|13 C3|13|protein-coding	0.441	0.321	1	-0.358	0.36	1
NM_009480	Usf1|bHLHb11|-|1 H|1 79.4 cM|protein-coding	-0.243	0.291	1	-0.235	0.36	1
NM_010698	Ldb2|AI035351|AW146358|CLIM1|CLP-36|Ldb3|-|5 B3|5|protein-coding	-0.276	0.738	1	0.709	0.36	1
NM_175770	Taf7|55kDa|AI607308|BB007175|TAFII55|Taf2f|-|18 B3|18|protein-coding	0.318	0.279	1	-0.338	0.36	1
NR_027290	Gm16119|OTTMUSG00000030649|Uckl1os|-|2|2 103.67 cM|ncRNA	0.331	0.58	1	-0.574	0.36	1
NR_027965	2310061J03Rik|-|-|16 C1.1|16|ncRNA	0.336	0.323	1	-0.325	0.36	1
NM_001099310	Gm8787|EG667736|RP23-456B8.1|X B|X|protein-coding	-0.733	0.403	1	0.845	0.361	1
NM_001272052	Ada|-|RP23-144O20.2|2 H3|2 84.44 cM|protein-coding	-0.0167	0.969	1	-0.402	0.361	1
NM_011898	Spry4|A030006O18Rik|sprouty4|-|18 B3|18 20.5 cM|protein-coding	-0.585	0.106	1	-0.502	0.361	1
NM_026983	Erp27|1810033M07Rik|1810047B09Rik|-|6 G1|6|protein-coding	-1.65	0.447	1	1.79	0.361	1
NM_028422	Mtg2|1810011P19Rik|2900056P18Rik|D2Bwg0647e|Gtpbp5|RP24-74N4.1|2 H4|2 102.59 cM|protein-coding	-0.254	0.338	1	0.271	0.361	1
NM_033601	Bcl3|AI528691|Bcl-3|-|7 A3|7 9.95 cM|protein-coding	1.36	0.266	1	-1.02	0.361	1
NM_001286218	Fuom|Fucu|Le51|-|7 F4|7|protein-coding	0.658	0.214	1	-0.578	0.362	1
NM_001287738	Cebpb|C/EBPbeta|CRP2|IL-6DBP|LAP|LIP|NF-IL6|NF-M|Nfil6|RP24-151H6.1|2 H3|2 87.58 cM|protein-coding	2	0.000224	0.0138	-0.402	0.362	1
NM_001287739	Cebpb|C/EBPbeta|CRP2|IL-6DBP|LAP|LIP|NF-IL6|NF-M|Nfil6|RP24-151H6.1|2 H3|2 87.58 cM|protein-coding	2	0.000224	0.0138	-0.402	0.362	1
NM_009883	Cebpb|C/EBPbeta|CRP2|IL-6DBP|LAP|LIP|NF-IL6|NF-M|Nfil6|RP24-151H6.1|2 H3|2 87.58 cM|protein-coding	2	0.000224	0.0138	-0.402	0.362	1
NM_011741	Zan|-|-|5 G2|5 76.4 cM|protein-coding	-0.808	0.462	1	-1.41	0.362	1
NM_025553	Mrpl11|2410001P07Rik|L11mt|-|19 A|19|protein-coding	0.232	0.26	1	-0.241	0.362	1
NM_028626	Mcee|1110007A04Rik|-|7|7 C|protein-coding	0.0891	0.753	1	0.33	0.362	1
NM_029347	Fggy|2310009E04Rik|RP23-472I13.1|4 C5|4|protein-coding	-0.185	0.547	1	0.27	0.362	1
NM_053110	Gpnmb|DC-HIL|Dchil|ipd|-|6 B2.3|6 23.82 cM|protein-coding	0.559	0.261	1	-0.806	0.362	1
NM_001159329	Gtpbp8|0610037H22Rik|-|16|16 B5|protein-coding	-0.349	0.189	1	0.269	0.363	1
NM_019963	Stat2|1600010G07Rik|AW496480|-|10 D3|10 76.5 cM|protein-coding	-0.461	0.0125	0.415	-0.277	0.363	1
NM_173027	Ip6k3|D830007E07Rik|Ihpk3|-|17 A3.3|17|protein-coding	0.869	0.164	1	0.691	0.363	1
NM_178869	Ttll1|6330444E16Rik|AV014541|RP23-10K12.1|15 E1|15|protein-coding	-0.193	0.383	1	0.246	0.363	1
NM_198651	4430402I18Rik|AW122618|Spata6l|-|19 C1|19|protein-coding	-0.865	0.265	1	0.736	0.363	1
NM_001110854	Crem|ICER|ICERI|-|18|18 A|protein-coding	2.52	2.11e-08	2.56e-06	-0.253	0.364	1
NM_008562	Mcl1|AW556805|Mcl-1|-|3 F2.1|3 40.74 cM|protein-coding	0.658	0.000407	0.0233	-0.219	0.364	1
NM_009429	Tpt1|TCTP|Trt|p21|p23|-|14 D3|14 40.29 cM|protein-coding	0.675	0.0715	1	-0.271	0.364	1
NM_025537	Tsfm|2310050B20Rik|9430024O13Rik|EF-TS|EF-Tsmt|-|10 D3|10|protein-coding	0.0127	1	1	-0.266	0.364	1
NM_026929	Chac1|1810008K03Rik|RP23-46P4.9|2 E5|2|protein-coding	-0.402	0.0323	0.789	0.235	0.364	1
NM_182993	Slc17a7|2900052E22Rik|AI851913|Vglut1|-|7 B4|7|protein-coding	1.29	0.955	1	1.5	0.364	1
NM_001014422	Abi3bp|5033411B22Rik|AI506287|BG172926|D930038M13Rik|TARSH|eratin|-|16 C1.1|16|protein-coding	0.343	0.542	1	-0.439	0.365	1
NM_011237	Rad9a|Rad9|-|19 A|19|protein-coding	-0.179	0.36	1	-0.214	0.365	1
NM_011593	Timp1|Clgi|TIMP-1|Timp|RP23-132C19.3|X A1.3|X 16.38 cM|protein-coding	0.398	0.0311	0.775	-0.22	0.365	1
NM_027346	Taco1|2310066I18Rik|Ccdc44|RP23-81G14.4|11 E1|11|protein-coding	-0.0889	0.747	1	-0.336	0.365	1
NM_177372	Dna2|Dna2l|E130315B21Rik|-|10 B4|10|protein-coding	0.452	0.342	1	-0.449	0.365	1
NM_178790	Abi3bp|5033411B22Rik|AI506287|BG172926|D930038M13Rik|TARSH|eratin|-|16 C1.1|16|protein-coding	0.46	0.397	1	-0.439	0.365	1
NM_181424	Mtg2|1810011P19Rik|2900056P18Rik|D2Bwg0647e|Gtpbp5|RP24-74N4.1|2 H4|2 102.59 cM|protein-coding	-0.255	0.321	1	0.26	0.365	1
NM_008222	Hccs|-|RP23-37L2.1|X F5|X|protein-coding	0.549	0.00643	0.249	0.211	0.366	1
NM_010156	Samd9l|AA175286|ESTM25|mKIAA2005|-|6 A1-A2|6 1.76 cM|protein-coding	-0.0338	1	1	-0.344	0.366	1
NM_013641	Ptger1|42kDa|EP1|Ptgerep1|-|8 C2|8 40.22 cM|protein-coding	0.147	0.584	1	-0.22	0.366	1
NM_020567	Gmnn|AW546347|Gem|RP23-92G13.2|13 A3.1|13|protein-coding	-0.415	0.364	1	0.455	0.366	1
NM_029464	Tex26|4930588N13Rik|-|5 G3|5|protein-coding	0.515	0.666	1	-1.37	0.366	1
NM_138598	Fam104a|D11Wsu99e|RP23-407I21.2|11 E2|11 79.12 cM|protein-coding	0.00998	0.982	1	-0.21	0.366	1
NM_173451	Arsj|9330196J05Rik|D830047F08|-|3 G1|3|protein-coding	0.324	0.278	1	0.27	0.366	1
NM_001044384	Timp1|Clgi|TIMP-1|Timp|RP23-132C19.3|X A1.3|X 16.38 cM|protein-coding	0.397	0.0313	0.777	-0.219	0.367	1
NM_001081291	Ccdc88b|2610041P08Rik|Ccdc88|-|19 A|19|protein-coding	0.0732	1	1	-0.424	0.367	1
NM_001082483	Efr3b|AI852640|C030014M07Rik|mKIAA0953|-|12 A1.1|12|protein-coding	-0.223	0.582	1	0.372	0.367	1
NM_001164823	Tmem42|0610027O18Rik|4933429E06Rik|AV003444|D9Ertd662e|-|9 F4|9 73.52 cM|protein-coding	-1.1	0.137	1	1.06	0.367	1
NM_001252395	Slc25a19|2900089E13Rik|DNC|MUP1|TPC|RP23-392H19.15-004|11 E2|11|protein-coding	-0.0995	0.743	1	-0.331	0.367	1
NM_001285455	Mapt|AI413597|AW045860|Mtapt|Tau|RP23-136D4.1|11 E1|11 67.79 cM|protein-coding	-1.1	0.171	1	0.884	0.367	1
NM_009082	Rpl29|Rpl43|-|9|9 F2-F4|protein-coding	-0.97	0.542	1	-2.67	0.367	1
NM_013889	Zfp292|5730450D02Rik|5830493J20Rik|9430062L07Rik|AI449016|Krox-10|Zfp-15|Zfp15|Zn-15|Zn-16|mKIAA0530|RP24-349L5.1|4 A5|4 16.86 cM|protein-coding	-0.133	0.576	1	0.272	0.367	1
NM_020585	Golga7|AB041568|C130038N16Rik|GCP16|GOLGA3AP1|HSPC041|R75586|MNCb-1213|8 A2|8|protein-coding	0.339	0.0882	1	-0.228	0.367	1
NM_025566	Tnfaip8l1|2600017J23Rik|-|17|17 D|protein-coding	0.41	0.574	1	-0.778	0.367	1
NM_026071	Slc25a19|2900089E13Rik|DNC|MUP1|TPC|RP23-392H19.15-004|11 E2|11|protein-coding	-0.0862	0.78	1	-0.331	0.367	1
NM_029067	Spata17|1700065F16Rik|4930504I07Rik|4930513F16Rik|MSRG-11|-|1 H5|1|protein-coding	1.61	0.447	1	-2.67	0.367	1
NM_134250	Havcr2|TIM-3|Tim3|Timd3|RP23-248K2.7|11 B1.1|11|protein-coding	-0.0429	1	1	0.482	0.367	1
NM_172603	Phf11a|4933417L10Rik|Phf11|Phf11l|-|14 C3|14|protein-coding	0.308	0.912	1	-2.67	0.367	1
NM_178728	Napepld|A530089G06|Mbldc1|NAPE-PLD|-|5 A3|5|protein-coding	-0.366	0.287	1	0.361	0.367	1
NM_001163085	Map3k15|BC031147|MEKK15|-|X F4|X|protein-coding	0.152	0.373	1	0.214	0.368	1
NM_001252503	Aftph|9130023F12Rik|AU015099|AU016543|AU018432|AU019184|AU044244|RP23-452C23.3|11 A3.1|11|protein-coding	0.0158	0.881	1	0.212	0.368	1
NM_001271768	Bhlhe41|6430520M22Rik|Bhlhb2l|Bhlhb3|DEC2|Sharp1|-|6 G2-G3|6 77.7 cM|protein-coding	-0.9	4.27e-05	0.00323	0.24	0.368	1
NM_001286541	Sigmar1|AL024364|Oprs1|sigma1R|RP23-167I12.6|4|4 A5-B2|protein-coding	0.0378	0.825	1	-0.24	0.368	1
NM_008030	Fmo3|AW111792|-|1 H2.1|1 70.34 cM|protein-coding	1.1	0.955	1	1.69	0.368	1
NM_011633	Traf5|-|-|1 H6|1 97.11 cM|protein-coding	-0.183	0.506	1	-0.307	0.368	1
NM_021540	Rnf130|2510042A13Rik|G1RZFP|G1rp|GOLIATH|GP|RP23-319B15.1|11|11 B1.2|protein-coding	0.131	0.706	1	-0.335	0.368	1
NM_030198	Gins3|2700085M18Rik|AI616142|-|8 D1|8|protein-coding	-0.363	0.238	1	-0.327	0.368	1
NM_134148	Carns1|AI790298|Atpgd1|mKIAA1394|-|19 A|19|protein-coding	-0.497	0.29	1	0.46	0.368	1
NM_175312	B630005N14Rik|AI666701|-|6 A1|6|protein-coding	-0.201	0.384	1	0.218	0.368	1
NM_178309	Brip1|3110009N10Rik|8030460J03Rik|Bach1|FACJ|Fancj|OF|RP23-36C4.3|11 C|11|protein-coding	-0.179	0.541	1	-0.274	0.368	1
NM_001136226	Utp14b|4932411L21Rik|jsd|-|1 C4|1 40.84 cM|protein-coding	1.23	5.73e-08	6.57e-06	0.205	0.369	1
NM_008485	Lamc2|AA589349|-|1 H1|1 65.26 cM|protein-coding	-0.0814	0.925	1	-0.412	0.369	1
NM_009336	Vps72|Tcfl1|YL-1|-|3|3 F2|protein-coding	0.0225	0.955	1	-0.186	0.369	1
NM_009445	Ttk|AL022661|Esk1|Mps1|PYT|esk|-|9 E2|9|protein-coding	-0.11	0.829	1	0.346	0.369	1
NM_010431	Hif1a|AA959795|HIF1alpha|MOP1|bHLHe78|-|12 C3|12 31.99 cM|protein-coding	0.385	0.0317	0.781	-0.225	0.369	1
NM_011762	Zfp59|Mfg-2|Mfg2|-|7 A3|7|protein-coding	-0.674	0.0813	1	0.436	0.369	1
NM_013896	Timm9|2810011L15Rik|Tim10a|Timm10|-|12 C3|12|protein-coding	-0.218	0.484	1	0.328	0.369	1
NM_172738	Zfp954|5730403M16Rik|8030437F07|AA123315|-|7 A1|7|protein-coding	0.0281	0.953	1	-0.343	0.369	1
NM_001272098	Fabp5|E-FABP|Fabpe|Klbp|PA-FABP|mal1|-|3 A1-A3|3|protein-coding	0.179	0.501	1	-0.289	0.37	1
NM_001285961	Lyrm1|1110065L10Rik|2310004B22Rik|4930404J24Rik|-|7 F2|7|protein-coding	0.281	0.538	1	-0.486	0.37	1
NM_009329	Zfp354a|AW488485|Tcf17|Znf354a|kid1|RP23-217L7.1|11 B1.3|11 30.97 cM|protein-coding	-0.756	0.0576	1	0.449	0.37	1
NM_010851	Myd88|-|-|9 F3|9 71.33 cM|protein-coding	-0.0386	0.812	1	-0.251	0.37	1
NM_022419	Abhd8|0910001L24Rik|AB030191|-|8|8 C1|protein-coding	0.262	0.192	1	-0.227	0.37	1
NM_001100451	Msl2|E130103E02Rik|Msl2l1|Rnf184|-|9 E4|9|protein-coding	-0.202	0.308	1	0.236	0.371	1
NM_001145433	Smim20|1110067B18Rik|1810013D10Rik|N28078|-|5 C1|5|protein-coding	-0.228	0.403	1	0.281	0.371	1
NM_001168386	Ccdc125|5830436D01Rik|AL023012|-|13 D1|13|protein-coding	0.241	0.93	1	-0.885	0.371	1
NM_008664	Myom2|AW146149|-|8 A1.1|8|protein-coding	-0.698	0.598	1	1.1	0.371	1
NM_023524	Tfpt|2400004F01Rik|AI450389|Amida|FB1|-|7 A1|7|protein-coding	-0.0902	0.786	1	-0.283	0.371	1
NM_026532	Nutf2|2700067I02Rik|AI115459|AI413596|AW546000|Ntf2|Ntf3|PP15|-|8 D3|8 53.05 cM|protein-coding	-0.241	0.409	1	-0.258	0.371	1
NM_028274	Exosc6|2610510N21Rik|C76919|Mtr3|-|8 E1|8|protein-coding	0.0184	0.996	1	-0.374	0.371	1
NM_028841	Tspan17|2210021G21Rik|AI047581|Fbxo23|Tm4sf17|-|13|13 B2|protein-coding	0.311	0.157	1	-0.22	0.371	1
NM_029601	Ift43|1700019E19Rik|R75064|-|12 D2|12|protein-coding	0.158	0.59	1	-0.253	0.371	1
NM_029738	Cluap1|2310030D15Rik|2610111M03Rik|-|16 A1|16|protein-coding	-0.298	0.269	1	0.254	0.371	1
NM_145563	Zfp932|2310001H12Rik|mCG_134223|5 F|5|protein-coding	-0.185	0.607	1	0.293	0.371	1
NM_183115	Ccdc125|5830436D01Rik|AL023012|-|13 D1|13|protein-coding	0.241	0.93	1	-0.885	0.371	1
NM_001115130	Zbtb44|6030404E16Rik|Btbd15|E230011F09|-|9 A4|9|protein-coding	-0.144	0.452	1	0.266	0.372	1
NM_009877	Cdkn2a|ARF-INK4a|Arf|INK4a-ARF|Ink4a/Arf|MTS1|Pctr1|p16|p16(INK4a)|p16INK4a|p19<ARF>|p19ARF|RP23-166I8.5|4 C3-C6|4 42.15 cM|protein-coding	0.188	0.298	1	-0.197	0.372	1
NM_018887	Cyp39a1|mCYP39A1|-|17 B3|17|protein-coding	0.238	0.581	1	-0.482	0.372	1
NM_027103	1700030J22Rik|-|-|8 E1|8|protein-coding	-0.191	0.703	1	-0.538	0.372	1
NM_030557	Mynn|2810011C24Rik|AA415053|AI661031|AW049392|Mynr|SBBIZ1|-|3 A3|3|protein-coding	-0.0898	0.725	1	0.235	0.372	1
NM_172768	Gramd1b|3222402H23|A930008A22Rik|AI593249|mKIAA1201|-|9|9 B|protein-coding	-0.252	0.202	1	0.221	0.372	1
NR_030486	Mir705|Mirn705|mmu-mir-705|-|6|6|ncRNA	-1.53	0.121	1	1.16	0.372	1
NR_045056	3110056K07Rik|4921536K06Rik|-|12 C3|12|ncRNA	-0.394	0.279	1	0.372	0.372	1
NR_045428	2410021H03Rik|-|-|17 E1.3|17|ncRNA	1.88	0.00339	0.147	0.47	0.372	1
NM_001012324	Ecm2|9030618O22Rik|BC065151|tenonectin|-|13|13 B1|protein-coding	0.0463	0.934	1	0.537	0.373	1
NM_001025296	Dffa|A330085O09Rik|DFF35|Dff45|ICAD|ICAD-L|ICAD-S|RP23-121D17.3|4 E2|4|protein-coding	-0.172	0.528	1	-0.289	0.373	1
NM_001033145	1190002N15Rik|GoPro49|HASF|-|9 E3.3|9|protein-coding	-0.17	0.421	1	0.217	0.373	1
NM_001085371	Speg|AW125581|Apeg1|BPEG|D1Bwg1450e|SPEGalpha|SPEGbeta|mKIAA1297|-|1 C4|1 38.88 cM|protein-coding	-0.149	0.434	1	-0.264	0.373	1
NM_011677	Ung|UNG1|UNG2|-|5|5 F|protein-coding	-0.395	0.337	1	-0.427	0.373	1
NM_026688	Ndufs3|0610010M09Rik|CI-30kD|RP23-147D3.3|2 E1|2|protein-coding	0.0435	0.848	1	-0.259	0.373	1
NM_029659	Styxl1|1700011C14Rik|Dusp24|Mkstyx|-|5 G2|5|protein-coding	-0.43	0.948	1	1.47	0.373	1
NM_177660	Zbtb10|4832414A18|AU021107|RINZF|-|3 A1|3|protein-coding	1.51	5.78e-12	1.29e-09	0.214	0.373	1
NM_178118	Dixdc1|4930563F16Rik|BC048182|Ccd1|Ccd1Aalpha1L|Ccd1Abeta1L|Ccd1BalphaL|Ccd1BbetaL|Ccd1CL|mKIAA1735|-|9|9 B|protein-coding	-0.223	0.351	1	0.222	0.373	1
NM_207104	Haus7|1110020L19Rik|Uchl5ip|Uip1|RP23-95K12.6|X A7.3|X|protein-coding	-0.0506	0.855	1	0.216	0.373	1
NM_001033322	Gucy1a2|6330407I18Rik|A230060L24Rik|-|9 A1|9|protein-coding	0.182	0.66	1	-0.386	0.374	1
NM_027057	Wdfy1|1700013B03Rik|1700120F24Rik|FENS-1|Jr1|WDF1|ZFYVE17|mKIAA1435|-|1|1 C4|protein-coding	0.507	0.109	1	-0.287	0.374	1
NM_172765	Zbtb44|6030404E16Rik|Btbd15|E230011F09|-|9 A4|9|protein-coding	-0.131	0.491	1	0.266	0.374	1
NR_015502	E030003E18Rik|1700127G21Rik|-|19 B|19|ncRNA	-1.65	0.162	1	1.33	0.374	1
NM_001037810	Spn|A630014B01Rik|Cd43|Galgp|Ly-48|Ly48|-|7 F3-F4|7 69.35 cM|protein-coding	-0.465	0.416	1	-0.657	0.375	1
NM_011211	Ptprd|1110002J03Rik|3000002J10Rik|B230219D21Rik|R-PTP-delta|RP23-461M2.1|4 C3|4 36.94 cM|protein-coding	0.533	0.922	1	1.19	0.375	1
NM_011369	Shcbp1|mPAL|-|8|8 A1.2|protein-coding	-0.151	0.637	1	0.289	0.375	1
NM_013569	Kcnh2|AI326795|ERG1|LQT|Lqt2|M-erg|Merg1|merg1a|merg1b|-|5 A3|5 10.94 cM|protein-coding	0.228	0.754	1	-0.716	0.375	1
NM_013935	Ptpla|HACD1|RP23-334M9.1|2 A2|2|protein-coding	0.617	0.0578	1	-0.405	0.375	1
NM_020333	Slc12a5|KCC2|mKIAA1176|RP23-61O3.12-001|2|2 G2-G3|protein-coding	0.267	0.439	1	-0.334	0.375	1
NM_023320	Plekho1|2810052M02Rik|CKIP-1|Ckip1|JZA-20|Jza2|-|3|3 F2|protein-coding	0.197	0.431	1	-0.239	0.375	1
NM_173383	Dnd1|BC034897|RBMS4|Ter|-|18 B2|18 19.46 cM|protein-coding	0.22	0.81	1	-0.657	0.375	1
NM_177884	Gcfc2|A130099G21|AW146020|GCF2|Tcf9|-|6 C3|6|protein-coding	-0.209	0.443	1	0.278	0.375	1
NR_003292	Zxda|4933406P09Rik|AW413531|RP23-9K14.5|X C3|X|pseudo	-0.527	0.0516	1	0.359	0.375	1
NM_001005342	Ypel4|-|RP23-399J8.2|2 D|2|protein-coding	-0.0237	1	1	0.442	0.376	1
NM_001042528	Cacna1b|AW050276|AW060892|AW822256|Cav2.2|Cchn1a|alpha(1B)|RP23-264D16.5|2 A2|2 16.58 cM|protein-coding	-0.0259	0.832	1	-0.307	0.376	1
NM_001083127	Lhx6|Lhx6.1|RP23-169L4.3|2 B|2|protein-coding	0.00689	1	1	-0.35	0.376	1
NM_001271492	Gabpb1|BABPB2|E4TF1|E4TF1-47|E4TF1-53|E4Tf1B|GABPB|GABPB-1|GABPB-2|GABPB1-1|GABPB1-2|NRF2B1|NRF2B2|RP23-251E2.3|2 F1|2 61.76 cM|protein-coding	-0.0414	0.92	1	0.278	0.376	1
NM_001277096	Pkig|PKIgamma|RP23-144O20.1|2 H3|2 84.4 cM|protein-coding	0.0961	0.639	1	-0.237	0.376	1
NM_025364	Sarnp|1110005A23Rik|Cip29|-|10|10 C1|protein-coding	0.489	0.0524	1	-0.295	0.376	1
NM_029281	Zfp820|2610036F08Rik|-|17 A3.3|17|protein-coding	-0.633	0.037	0.846	0.298	0.376	1
NM_029906	9530003J23Rik|-|-|10 D2|10|protein-coding	0.107	1	1	-2.33	0.376	1
NM_146127	Fam110a|1700008J10Rik|5430432M24Rik|AI747080|RP23-214I20.2|2 G3|2|protein-coding	-1.37	1.01e-05	0.000939	-0.441	0.376	1
NR_045007	Gm20257|-|-|1|1 29.15 cM|pseudo	-1.52	0.146	1	1.17	0.376	1
NM_001199843	Ift43|1700019E19Rik|R75064|-|12 D2|12|protein-coding	0.123	0.685	1	-0.247	0.377	1
NM_010838	Mapt|AI413597|AW045860|Mtapt|Tau|RP23-136D4.1|11 E1|11 67.79 cM|protein-coding	-0.992	0.187	1	0.823	0.377	1
NM_013640	Psmb10|Mecl-1|Mecl1|-|8 D3|8 53.06 cM|protein-coding	-0.0473	0.826	1	-0.237	0.377	1
NM_016710	Hmgn5|GARP45|NBP-45|Nsbp1|RP23-145N17.3|X D|X|protein-coding	0.439	0.201	1	0.3	0.377	1
NM_025492	1700020L24Rik|-|RP23-249K18.3|11|11 B5|protein-coding	-0.19	0.494	1	-0.382	0.377	1
NM_213614	Sept5|Cdcrel-1|Cdcrel1|Pnutl1|-|16 A3|16 11.53 cM|protein-coding	-0.155	0.353	1	-0.206	0.377	1
NR_045445	1700071M16Rik|-|-|17|17|ncRNA	0.119	0.809	1	0.337	0.377	1
NR_073587	Tysnd1|1300019N10Rik|-|10 B4|10|protein-coding	-0.201	0.498	1	-0.322	0.377	1
NM_001166654	Cdkl3|AI852479|B230379H01Rik|RP23-46N3.1|11 B1.3|11|protein-coding	0.395	0.29	1	-0.401	0.378	1
NM_021605	Nek7|2810460C19Rik|AU020186|-|1 E4|1 60.82 cM|protein-coding	0.126	0.462	1	0.221	0.378	1
NM_023179	Atp6v1g2|1500002D01Rik|Atp6g2|NG38|VAG2|RP23-115O3.3|17|17 B2|protein-coding	-0.318	0.539	1	-0.688	0.378	1
NM_029353	Malsu1|2410003K15Rik|Matsu1|-|6 B3|6|protein-coding	0.433	0.0891	1	0.24	0.378	1
NM_172754	Zfp868|AI449175|AW108241|C530032E20|mszf62|-|8 B3.3|8|protein-coding	0.0501	0.728	1	0.226	0.378	1
NM_173746	Triqk|C130086A10|Gm11818|OTTMUSG00000004461|-|4 A1|4|protein-coding	0.687	0.0239	0.653	-0.349	0.378	1
NM_207245	Zfp870|AI173952|-|17 B1|17|protein-coding	-0.409	0.166	1	0.279	0.378	1
NM_001039951	Zfp606|2410022M24Rik|AW494727|-|7|7 A2|protein-coding	-0.417	0.303	1	0.42	0.379	1
NM_001083126	Lhx6|Lhx6.1|RP23-169L4.3|2 B|2|protein-coding	0.00176	1	1	-0.351	0.379	1
NM_001285959	Lyrm1|1110065L10Rik|2310004B22Rik|4930404J24Rik|-|7 F2|7|protein-coding	0.351	0.457	1	-0.485	0.379	1
NM_010027	Ddt|C78655|-|10 C1|10 38.58 cM|protein-coding	-0.0509	0.839	1	-0.323	0.379	1
NM_010050	Dio2|5DII|AI324267|DIOII|-|12 D3|12|protein-coding	2.73	0.0301	0.759	0.629	0.379	1
NM_018754	Sfn|Er|Mme1|Ywhas|RP23-137L22.11-001|4 D3|4 66.25 cM|protein-coding	-1.44	0.789	1	2.28	0.379	1
NM_023635	Rab27a|2210402C08Rik|2410003M20Rik|4933437C11Rik|ash|-|9 D|9 40.08 cM|protein-coding	-0.312	0.842	1	0.873	0.379	1
NR_036452	E230016K23Rik|-|mCG_144658|11 C|11|ncRNA	-0.73	0.23	1	0.605	0.379	1
NR_038020	Gm20125|-|-|10|10 6.64 cM|ncRNA	2.44	0.394	1	1.36	0.379	1
NM_001033432	Heca|Gm869|HDC|HDCL|-|10 A2-A3|10|protein-coding	0.19	0.43	1	0.241	0.38	1
NM_001145552	2310045N01Rik|Mef2bnb|-|8 B3.3|8|protein-coding	0.0642	0.83	1	-0.246	0.38	1
NM_007579	Cacna1b|AW050276|AW060892|AW822256|Cav2.2|Cchn1a|alpha(1B)|RP23-264D16.5|2 A2|2 16.58 cM|protein-coding	-0.0157	0.86	1	-0.315	0.38	1
NM_028768	Armc8|1200015K23Rik|Gid5|HSPC056|-|9|9 F1|protein-coding	-0.163	0.43	1	0.217	0.38	1
NM_172921	Nxpe4|C130036J11|D930028F11Rik|Fam55d|-|9 A5.3|9|protein-coding	-0.207	0.472	1	-0.262	0.38	1
NM_001146324	Hps3|coa|-|3 A2|3 6.12 cM|protein-coding	0.0529	0.835	1	0.284	0.381	1
NM_009453	Zrsr2|35kDa|5031411E02Rik|A230052C13Rik|C77286|U2af1-rs2|URP|RP23-391L6.2|X F5|X 75.99 cM|protein-coding	0.0768	0.721	1	-0.224	0.381	1
NM_011014	Sigmar1|AL024364|Oprs1|sigma1R|RP23-167I12.6|4|4 A5-B2|protein-coding	0.0596	0.742	1	-0.227	0.381	1
NM_013646	Rora|9530021D13Rik|Nr1f1|ROR1|ROR2|ROR3|nmf267|sg|staggerer|tmgc26|RP23-82F10.1|9 C|9 37.45 cM|protein-coding	0.712	0.111	1	0.334	0.381	1
NM_021381	Prokr1|EG-VEGFR1|Gpr73|Pkr1|-|6 D1|6|protein-coding	-0.84	0.0602	1	0.436	0.381	1
NM_207207	Mrps26|AI648866|GI008|MRP-S13|MRP-S26|Rpms13|RP23-100C5.3|2 F1|2|protein-coding	0.111	0.666	1	-0.237	0.381	1
NM_001077687	Lrba|C80285|D3Ertd775e|Lab300|Lba|-|3 F1|3|protein-coding	0.01	0.995	1	0.257	0.382	1
NM_011106	Pkig|PKIgamma|RP23-144O20.1|2 H3|2 84.4 cM|protein-coding	0.0716	0.728	1	-0.24	0.382	1
NM_027090	2300009A05Rik|-|-|9|9 D|protein-coding	0.0243	0.988	1	-0.577	0.382	1
NM_146108	Hibch|2610509I15Rik|AI648812|-|1 C1.1|1|protein-coding	-0.0946	0.86	1	0.239	0.382	1
NM_001001178	Ccdc148|5830402J09|-|2 C1.1|2|protein-coding	1.09	0.247	1	-0.914	0.383	1
NM_001198571	Abi2|8430425M24Rik|AI839867|C130078H13|-|1 C2|1|protein-coding	0.128	0.469	1	0.23	0.383	1
NM_008343	Igfbp3|AI649005|IGFBP-3|IGgfbp3|RP23-20C9.1|11 A1|11 4.75 cM|protein-coding	0.727	0.12	1	-0.388	0.383	1
NM_009553	Zscan2|Zfp-29|Zfp29|-|7 D3|7 45.71 cM|protein-coding	-0.333	0.334	1	0.357	0.383	1
NM_010259	Gbp2b|5830475C06|Gbp-1|Gbp1|Mag-1|Mpa-1|Mpa1|-|3 H1|3 66.69 cM|protein-coding	-0.575	0.299	1	0.388	0.383	1
NM_023628	Anxa9|1110003P15Rik|2310069F17Rik|-|3|3 F2|protein-coding	-0.268	0.569	1	0.417	0.383	1
NM_153793	Rell2|4631403P03Rik|ependolin|-|18 B3|18|protein-coding	-0.101	0.756	1	0.42	0.383	1
NM_198127	Abi2|8430425M24Rik|AI839867|C130078H13|-|1 C2|1|protein-coding	0.128	0.469	1	0.23	0.383	1
NR_040278	E230016M11Rik|-|-|6 C1|6|ncRNA	-1.18	8.62e-06	0.000814	0.241	0.383	1
NM_001163762	6430548M08Rik|AW049007|Kiaa0513|mKIAA0513|-|8 E1|8|protein-coding	-0.0778	0.794	1	-0.35	0.384	1
NM_001168538	Cdadc1|2310010M10Rik|AI449174|AI463398|BB130816|NYD-SP15|-|14 D1|14|protein-coding	-0.0942	0.716	1	0.207	0.384	1
NM_001256520	Zfp672|4930488P06Rik|4930511N19Rik|Znf672|RP23-386K17.2|11 B1.3|11|protein-coding	0.215	0.455	1	-0.293	0.384	1
NM_028375	Cxx1c|2900027G03Rik|Mar8.1|Mart8a|RP23-479D16.1|X A5|X|protein-coding	-0.0241	0.838	1	-0.369	0.384	1
NM_030229	Polr3h|5031409G22Rik|RPC8|-|15|15 E2|protein-coding	-0.027	0.93	1	-0.288	0.384	1
NM_145156	Slc25a28|2210403D18Rik|Mfrn2|Mrs3/4|-|19 C3|19 36.67 cM|protein-coding	0.291	0.217	1	-0.23	0.384	1
NM_198093	Elmo1|6330578D22Rik|C230095H21Rik|CED-12|-|13|13 A3.1|protein-coding	0.0967	0.899	1	0.529	0.384	1
NR_033503	E530011L22Rik|-|-|9|9|ncRNA	-0.664	0.0802	1	0.311	0.384	1
NM_007396	Acvr2a|ActrIIa|Acvr2|TactrII|RP23-139F8.3|2 C1.1|2 28.38 cM|protein-coding	-0.347	0.0627	1	0.201	0.385	1
NM_010500	Ier5|-|-|1 G3|1 66.45 cM|protein-coding	-0.156	0.539	1	-0.23	0.385	1
NM_145549	Efcab7|mKIAA1799|RP24-156I23.1|4 C6|4|protein-coding	-0.192	0.55	1	0.288	0.385	1
NM_146448	Olfr1317|MOR245-4|RP23-63C10.1|2 F2-F3|2|protein-coding	1.36	0.402	1	-1.59	0.385	1
NM_173741	Wdr24|BC037651|-|17 A3.3|17|protein-coding	-0.141	0.467	1	0.227	0.385	1
NM_001166402	Tnfaip3|A20|Tnfip3|-|10 A3|10 8.08 cM|protein-coding	-0.932	0.00171	0.0831	-0.353	0.386	1
NM_009397	Tnfaip3|A20|Tnfip3|-|10 A3|10 8.08 cM|protein-coding	-0.943	0.00149	0.0728	-0.353	0.386	1
NM_025370	Aaed1|1110018J18Rik|AI849003|-|13 B3|13|protein-coding	0.0524	0.847	1	0.223	0.386	1
NM_029564	Tax1bp3|1300011C24Rik|RP23-263M10.10|TIP-1|RP23-263M10.10-001|11 B4|11|protein-coding	0.0926	0.793	1	-0.316	0.386	1
NM_172599	Atg14|4832427M01|Atg14L|D14Ertd114e|D14Ertd436e|mCG_6911|14 C1|14 24.6 cM|protein-coding	0.122	0.568	1	0.222	0.386	1
NM_183358	Gadd45gip1|2310040G17Rik|AI425883|Crif1|MRP-L59|Plinp1|-|8 C3|8|protein-coding	-0.0928	0.585	1	-0.187	0.386	1
NM_199022	Shc4|6230417E10Rik|9930029B02Rik|Gm685|RaLP|RP23-323D9.1|2 F1|2|protein-coding	-0.0484	0.897	1	-0.375	0.386	1
NR_045452	3010001F23Rik|-|-|X|X|ncRNA	0.329	0.892	1	-1.29	0.386	1
NR_106114	Mir7654|mmu-mir-7654|-|-|ncRNA	0.599	0.443	1	-0.555	0.386	1
NM_001127191	Snx16|4930522N22Rik|AI117577|AI747675|-|3 A1|3|protein-coding	0.0404	0.829	1	0.253	0.387	1
NM_001163476	Gins1|2810418N01Rik|Gins4|PSF1|mKIAA0186|RP23-193L22.1|2|2 H1|protein-coding	-0.0521	0.893	1	-0.571	0.387	1
NM_001163580	Lrrcc1|1200008A14Rik|4932441F23Rik|AI195358|AI447421|-|3|3 A2|protein-coding	0.194	0.317	1	0.199	0.387	1
NM_001252384	Slc25a19|2900089E13Rik|DNC|MUP1|TPC|RP23-392H19.15-004|11 E2|11|protein-coding	-0.0833	0.783	1	-0.312	0.387	1
NM_009745	Bcl7b|-|-|5 G2|5|protein-coding	-0.528	0.0175	0.53	0.236	0.387	1
NM_013722	Syn3|-|-|10|10 C2|protein-coding	0.389	0.452	1	-0.415	0.387	1
NM_026044	Dph7|2810443J12Rik|AW060693|Wdr85|RP23-226M2.2|2 A3|2|protein-coding	-0.441	0.133	1	0.346	0.387	1
NM_028725	Sdr42e1|4632417N05Rik|AI117603|-|8 E1|8|protein-coding	-2.07	0.0804	1	1.43	0.387	1
NR_045879	Gm10532|ENSMUSG00000073534|-|-|ncRNA	-0.0827	0.77	1	-0.338	0.387	1
NM_001045484	Mef2b|AI451606|-|8 C1|8 34.15 cM|protein-coding	1.2	0.366	1	-1.24	0.388	1
NM_001085522	Gm13251|OTTMUSG00000011097|RP24-320O9.1|4 E1|4|protein-coding	-0.145	0.891	1	0.524	0.388	1
NM_008490	Lcat|AI046659|D8Wsu61e|-|8 D3|8 53.06 cM|protein-coding	-1.24	0.0167	0.513	0.611	0.388	1
NM_008578	Mef2b|AI451606|-|8 C1|8 34.15 cM|protein-coding	1.2	0.366	1	-1.24	0.388	1
NM_015787	Hist1h1e|H1-4|H1e|H1f4|H1s-4|H1var2|RP23-283N14.17-001|13 A3.1|13|protein-coding	-0.855	0.596	1	1.09	0.388	1
NM_026954	Tusc1|2200001D17Rik|TSG-9|RP23-139B13.1|4 C5|4|protein-coding	0.329	0.374	1	-0.306	0.388	1
NM_001005864	Mtus1|AI481402|ATBP135|Atip1|B430010I23Rik|B430305I03Rik|C85752|Cctsg1-440|MD44|MTSG1|mKIAA1288|-|8 A4|8|protein-coding	-0.109	0.661	1	0.251	0.389	1
NM_001039488	Lrif1|2010012G17Rik|4933421E11Rik|AI450568|-|3 F2.3|3|protein-coding	-0.124	0.522	1	0.246	0.389	1
NM_001142441	Gm10094|ENSMUSG00000061104|mCG_49778|8 D1|8|protein-coding	-0.0521	1	1	-1.24	0.389	1
NM_001243063	Nr1i3|AA209988|AI551208|CAR|CAR-beta|Care2|ESTM32|MB67|-|1 H3|1 79.21 cM|protein-coding	-1.1	0.558	1	1.96	0.389	1
NM_007507	Atp5k|2610008D24Rik|Atp5i|Lfm1|-|5 F|5 53.11 cM|protein-coding	-0.387	0.451	1	-0.316	0.389	1
NM_010878	Nck1|6330586M15Rik|D230010O13Rik|Nck|Nck-1|-|9 E3.3|9|protein-coding	-0.268	0.23	1	0.23	0.389	1
NM_025933	Higd2a|2010110M21Rik|AA690237|-|13 B1|13|protein-coding	-0.000106	0.928	1	-0.238	0.389	1
NM_133724	Bloc1s4|2610101N07Rik|Blos4|Cno|-|5 B3|5|protein-coding	0.47	0.0945	1	-0.27	0.389	1
NM_133818	AI597479|-|-|1 B|1|protein-coding	-0.249	0.281	1	0.229	0.389	1
NM_170760	U2af1l4|AA407033|AF419339|AI451269|AW553050|U2af26|-|7 B1|7|protein-coding	0.157	0.605	1	-0.325	0.389	1
NM_173780	Klf8|A830097P10Rik|BKLF3|ZNF74|RP23-386I5.1|X F3|X|protein-coding	0.234	0.86	1	-0.951	0.389	1
NR_035432	Mir1902|Mirn1902|mmu-mir-1902|-|2|2 54.74 cM|ncRNA	0.0985	0.964	1	0.645	0.389	1
NM_001135152	Slc39a14|FAD-123|ZIP-14|Zip14|fad123|-|14 D2|14|protein-coding	0.625	0.00143	0.0704	-0.215	0.39	1
NM_001171801	Triqk|C130086A10|Gm11818|OTTMUSG00000004461|-|4 A1|4|protein-coding	0.702	0.0215	0.605	-0.343	0.39	1
NM_001193305	Mical2|5330438E18Rik|9530064J02|MICAL-2|mKIAA0750|-|7 E3|7|protein-coding	0.344	0.214	1	-0.252	0.39	1
NM_008398	Itga7|[a]7|alpha7|-|10 D3|10 77.2 cM|protein-coding	0.368	0.471	1	-0.462	0.39	1
NM_010235	Fosl1|AW538199|Fra1|fra-1|-|19 A|19 4.33 cM|protein-coding	1.21	0.0408	0.891	-0.469	0.39	1
NM_017397	Ddx20|GEMIN3|dp103|-|3|3 F3|protein-coding	-0.188	0.435	1	0.23	0.39	1
NM_001037909	C130026I21Rik|4930565N07Rik|OTTMUSG00000029174|-|1 C5|1|protein-coding	2.29	0.185	1	-1.84	0.391	1
NM_001040691	Ung|UNG1|UNG2|-|5|5 F|protein-coding	-0.437	0.289	1	-0.409	0.391	1
NM_001165982	Dcaf17|2810055O12Rik|4833418A01Rik|A030004A10Rik|A930009G19Rik|AI448937|RP23-359E23.2|2 C2|2|protein-coding	-0.435	0.206	1	0.359	0.391	1
NM_001286551	Sigmar1|AL024364|Oprs1|sigma1R|RP23-167I12.6|4|4 A5-B2|protein-coding	0.0504	0.772	1	-0.225	0.391	1
NM_026683	Acbd6|0610010G04Rik|2610100E10Rik|-|1 G3|1|protein-coding	0.0641	0.868	1	-0.238	0.391	1
NM_029850	Bcl7a|4432415N06Rik|AI448316|-|5 F|5|protein-coding	-0.0439	0.828	1	-0.263	0.391	1
NM_175219	C130026I21Rik|4930565N07Rik|OTTMUSG00000029174|-|1 C5|1|protein-coding	2.29	0.185	1	-1.84	0.391	1
NM_177882	Zfp786|A730012O14Rik|Znf786|-|6 B2.3|6|protein-coding	-0.988	0.308	1	0.938	0.391	1
NM_001113563	Stat5b|-|RP23-279L23.3|11 D|11 63.63 cM|protein-coding	-0.00892	0.984	1	-0.218	0.392	1
NM_001160180	Tor1aip2|1110020D10Rik|15kDa|A130072J07|AA103493|AW060462|AW610675|C77739|Ifrg15|Lull1|-|1 G3|1|protein-coding	0.219	0.237	1	-0.229	0.392	1
NM_009046	Relb|shep|-|7 A3|7 9.93 cM|protein-coding	0.254	0.464	1	-0.232	0.392	1
NM_011489	Stat5b|-|RP23-279L23.3|11 D|11 63.63 cM|protein-coding	0.00643	0.982	1	-0.218	0.392	1
NM_025399	Nudt14|1110030M18Rik|-|12|12 F2|protein-coding	0.241	0.375	1	-0.287	0.392	1
NM_025475	Haus2|1700101G24Rik|2410007P03Rik|AU020217|Cep27|RP23-158L6.4|2|2 F1|protein-coding	-0.0765	0.773	1	0.211	0.392	1
NM_175364	Lyrm2|2610208E05Rik|RP23-301P13.1|4 A5|4|protein-coding	-0.352	0.177	1	0.247	0.392	1
NM_178653	Sccpdh|AW214504|C330023F11Rik|-|1 H4|1|protein-coding	-0.0287	0.937	1	0.222	0.392	1
NM_181582	Eif5a|AA410058|D19Wsu54e|Eif4d|Eif5a1|eIF-4D|eIF-5A|eIF-5A-1|eIF-5A1|RP23-172M21.7|11 B3|11|protein-coding	0.0941	0.625	1	-0.188	0.392	1
NR_029418	Tmem161b|2810446P07Rik|AI843389|-|13 C3|13|protein-coding	0.0216	0.94	1	0.237	0.392	1
NR_045299	2900076A07Rik|-|-|7 D1|7|ncRNA	-0.729	0.09	1	0.377	0.392	1
NR_045963	Gm1976|100038868|-|17 E5|17|ncRNA	-0.332	0.456	1	0.452	0.392	1
NM_001166591	Eif5a|AA410058|D19Wsu54e|Eif4d|Eif5a1|eIF-4D|eIF-5A|eIF-5A-1|eIF-5A1|RP23-172M21.7|11 B3|11|protein-coding	0.0943	0.624	1	-0.188	0.393	1
NM_001286155	Zfp322a|Znf322|Znf322a|RP23-9O13.9|13 A3.1|13|protein-coding	-0.206	0.393	1	0.205	0.393	1
NM_001286156	Zfp322a|Znf322|Znf322a|RP23-9O13.9|13 A3.1|13|protein-coding	-0.205	0.397	1	0.205	0.393	1
NM_023605	Fbxo9|9030401P18Rik|AA986398|MNCb-2471|9 E1|9|protein-coding	-0.163	0.447	1	0.247	0.393	1
NM_026854	Dtwd2|1190002H09Rik|8030470C17Rik|AI414673|BB115449|-|18|18 C|protein-coding	-0.00123	0.973	1	-0.357	0.393	1
NM_133986	Tcta|9130410M22Rik|AW553637|C85065|Tctal|-|9 F2|9 59.2 cM|protein-coding	-0.495	0.0286	0.739	0.246	0.393	1
NM_026566	9430023L20Rik|AA407441|AU022967|Atg101|-|15|15 F3|protein-coding	0.883	4.97e-05	0.00368	-0.219	0.394	1
NR_015480	Mtag2|MAG|-|7 B4|7|ncRNA	1.61	0.611	1	-2.54	0.394	1
NR_027802	Mtag2|MAG|-|7 B4|7|ncRNA	1.61	0.611	1	-2.54	0.394	1
NM_001042591	Arrdc3|AI450344|mKIAA1376|-|13 C3|13|protein-coding	2.18	1.56e-28	1.09e-25	0.194	0.395	1
NM_001198566	Sulf1|AI467640|AW121680|mKIAA1077|-|1 A3|1|protein-coding	-0.208	0.772	1	0.436	0.395	1
NM_001204983	Cep85l|ENSMUSG00000038594|Gm9766|-|10|10|protein-coding	0.186	0.652	1	0.404	0.395	1
NM_011482	Nhp2l1|FA-1|Fta1|Ssfa1|-|15 E1|15 38.38 cM|protein-coding	0.286	0.31	1	-0.28	0.395	1
NM_026316	Aldh3b1|1700001N19Rik|ALDH4|ALDH7|-|19 A|19|protein-coding	0.14	0.664	1	-0.249	0.395	1
NM_026947	Eci3|1810022C23Rik|Kseg2|-|13 A3.3|13|protein-coding	-0.194	1	1	1.1	0.395	1
NM_133191	Eps8l2|AI042819|AW545405|Eps8r2|-|7 F5|7|protein-coding	0.187	0.892	1	-1.45	0.395	1
NM_138664	Dnajc28|BC020175|ORF28|-|16 C3.3|16|protein-coding	-0.464	0.209	1	0.36	0.395	1
NM_173386	Mb21d1|E330016A19Rik|cGAS|m-cGAS|-|9 E1|9|protein-coding	0.067	0.844	1	-0.336	0.395	1
NM_001163775	Taok2|1110033K02Rik|B230344N16|MAP3K17|PSK|PSK1|TAO1|TAO2|mKIAA0881|-|7 F3|7|protein-coding	-0.032	0.85	1	-0.21	0.396	1
NM_001166589	Eif5a|AA410058|D19Wsu54e|Eif4d|Eif5a1|eIF-4D|eIF-5A|eIF-5A-1|eIF-5A1|RP23-172M21.7|11 B3|11|protein-coding	0.0936	0.627	1	-0.187	0.396	1
NM_001166595	Eif5a|AA410058|D19Wsu54e|Eif4d|Eif5a1|eIF-4D|eIF-5A|eIF-5A-1|eIF-5A1|RP23-172M21.7|11 B3|11|protein-coding	0.0902	0.642	1	-0.188	0.396	1
NM_001167963	G2e3|6030408C04Rik|9030416F18|AW046379|D930034K21Rik|mKIAA1333|-|12 C1|12|protein-coding	0.0498	0.75	1	0.245	0.396	1
NM_011139	Pou2f3|Epoc-1|Oct-11a|Oct11|Otf-11|Otf11|Skin|Skin-1a|Skn-1a|Skn-li|-|9 A5.1|9 24.21 cM|protein-coding	-2.01	0.641	1	2.73	0.396	1
NM_021343	Spata5|2510048F20Rik|C78064|Spaf|DN-25M4.2|3 B|3|protein-coding	-0.226	0.452	1	0.257	0.396	1
NM_025317	Mrpl54|0610008M19Rik|D10Sut1e|-|10 C1|10 39.72 cM|protein-coding	0.279	0.175	1	-0.23	0.396	1
NM_025997	Fam103a1|2410047I02Rik|2610204K14Rik|RAM|-|7 D3|7|protein-coding	0.0555	0.85	1	0.324	0.396	1
NM_028593	Cybrd1|2210407P13Rik|Dcytb|RP23-359E23.3|2|2 C3|protein-coding	-2.01	0.641	1	2.73	0.396	1
NM_029330	Fpgt|1700016E03Rik|-|3 H4|3|protein-coding	-0.127	0.665	1	0.278	0.396	1
NM_172417	2310042D19Rik|Perm1|-|4 E2|4|protein-coding	-0.175	0.567	1	-0.429	0.396	1
NR_015586	A330035P11Rik|-|-|14 E5|14|ncRNA	-0.526	0.23	1	0.445	0.396	1
NR_030458	Mir719|Mirn719|mmu-mir-719|-|14|14|ncRNA	0.139	0.838	1	0.387	0.396	1
NR_045434	2900008C10Rik|-|-|X A1.1|X|ncRNA	-0.119	1	1	2.73	0.396	1
NM_001039390	Pkig|PKIgamma|RP23-144O20.1|2 H3|2 84.4 cM|protein-coding	0.0884	0.668	1	-0.226	0.397	1
NM_001160182	Tor1aip2|1110020D10Rik|15kDa|A130072J07|AA103493|AW060462|AW610675|C77739|Ifrg15|Lull1|-|1 G3|1|protein-coding	0.213	0.246	1	-0.227	0.397	1
NM_001177399	Etohi1|-|RP24-87L14.2|2 H4|2|protein-coding	-0.0993	0.811	1	0.254	0.397	1
NM_001177901	Zfp513|AW990386|D430028M17Rik|Znf513|-|5 B1|5|protein-coding	0.0409	0.842	1	-0.219	0.397	1
NM_007913	Egr1|A530045N19Rik|ETR103|Egr-1|Krox-1|Krox-24|Krox24|NGF1-A|NGFI-A|NGFIA|TIS8|Zenk|Zfp-6|Zif268|egr|-|18 C/D|18 18.76 cM|protein-coding	-0.939	0.0109	0.376	-0.73	0.397	1
NM_013665	Shox2|6330543G17Rik|OG12|Og12x|Prx3|SHOT|-|3 E3-F1|3 30.76 cM|protein-coding	0.733	0.00158	0.077	-0.234	0.397	1
NM_025705	Dcbld1|4631413K11Rik|-|10 B3|10|protein-coding	-0.133	0.67	1	0.322	0.397	1
NM_053127	Pcdhb2|PcdhbB|-|18 B3|18|protein-coding	-1.11	0.621	1	1.61	0.397	1
NM_080428	Fbxw7|1110001A17Rik|AGO|Cdc4|Fbw7|Fbwd6|Fbx30|Fbxo30|Fbxw6|SEL-10|-|3 E3.3|3 37.7 cM|protein-coding	0.367	0.0968	1	0.234	0.397	1
NM_133954	Usb1|AA960436|-|8 D1|8|protein-coding	0.241	0.266	1	-0.207	0.397	1
NM_175016	Alkbh2|9530023G02|AU016977|Abh2|mABH2|-|5 F|5|protein-coding	-0.0433	0.993	1	0.453	0.397	1
NM_207623	Rnf138|2410015A17Rik|2810480D20Rik|STRIN|Trif|Trif-d|-|18 A2|18|protein-coding	0.049	0.848	1	0.228	0.397	1
NM_001085378	Myh7b|Myh14|RP23-260N23.10-001|2 H1|2|protein-coding	0.206	0.86	1	-1.12	0.398	1
NM_009565	Zbtb7b|Thpok|Zfp67|c-Krox|-|3 A1-A2|3 39.09 cM|protein-coding	-0.0915	0.606	1	-0.2	0.398	1
NM_001001180	Zfp941|-|-|7 F5|7|protein-coding	0.151	0.89	1	0.588	0.399	1
NM_001005248	Hps5|AI646796|AL022647|C85120|haze|hz|maroon|mr|ru-2|ru2|-|7 B4|7 30.56 cM|protein-coding	-0.0881	0.615	1	0.203	0.399	1
NM_001024950	Zfp563|D10628|D130054H01|NTfin7|Zfp413|RP24-63E7.2|17 B1|17|protein-coding	-0.454	0.0781	1	0.272	0.399	1
NM_001039103	Rasa4|AA793972|AW112107|BB079060|CAPRI|GAPL|-|5 G2|5|protein-coding	-0.0751	0.623	1	-0.211	0.399	1
NM_001048148	Zgpat|1500006I01Rik|BC021513|RP23-60M5.3|2 H4|2|protein-coding	0.0245	1	1	-0.222	0.399	1
NM_001114179	Slc25a53|2310046F18Rik|2810402A17Rik|AI448995|AI841128|Mcart6|-|X F1|X|protein-coding	-1.31	0.0683	1	0.807	0.399	1
NM_001160181	Tor1aip2|1110020D10Rik|15kDa|A130072J07|AA103493|AW060462|AW610675|C77739|Ifrg15|Lull1|-|1 G3|1|protein-coding	0.205	0.261	1	-0.229	0.399	1
NM_001164220	Trim13|3110001L12Rik|CAR|LEU5|RNF77|Rfp2|-|14 D1|14|protein-coding	-0.566	0.0799	1	0.329	0.399	1
NM_001168537	Cdadc1|2310010M10Rik|AI449174|AI463398|BB130816|NYD-SP15|-|14 D1|14|protein-coding	-0.0882	0.738	1	0.203	0.399	1
NM_009803	Nr1i3|AA209988|AI551208|CAR|CAR-beta|Care2|ESTM32|MB67|-|1 H3|1 79.21 cM|protein-coding	-0.933	0.666	1	1.67	0.399	1
NM_011670	Uchl1|AW822034|C88048|PGP 9.5|PGP9.5|R75593|UCH-L1|UCHL-1|gad|-|5 C3.1|5 35.95 cM|protein-coding	0.822	0.942	1	1.39	0.399	1
NM_013705	Zfp30|2610306P15Rik|Zfp-30|-|7 B1|7 17.26 cM|protein-coding	-0.496	0.0485	0.977	0.24	0.399	1
NM_029068	Snx16|4930522N22Rik|AI117577|AI747675|-|3 A1|3|protein-coding	0.0551	0.786	1	0.238	0.399	1
NM_172294	Sulf1|AI467640|AW121680|mKIAA1077|-|1 A3|1|protein-coding	-0.204	0.779	1	0.429	0.399	1
NM_183168	P2ry6|2010204J23Rik|P2Y6|-|7 E3|7|protein-coding	-1.6	0.269	1	1.39	0.399	1
NM_001015099	G2e3|6030408C04Rik|9030416F18|AW046379|D930034K21Rik|mKIAA1333|-|12 C1|12|protein-coding	0.0571	0.728	1	0.243	0.4	1
NM_001099327	Gm14305|OTTMUSG00000016251|RP23-232H13.5|2 H4|2|protein-coding	-1.25	0.813	1	2.19	0.4	1
NM_001141921	Lrfn1|BC004018|SALM2|Semo1|-|7 A3|7|protein-coding	-0.712	1	1	2.19	0.4	1
NM_001172073	Ttc4|2810002P21Rik|AF007005|L62|RP23-97O7.5|4 C7|4|protein-coding	-0.241	0.308	1	0.232	0.4	1
NM_001177698	Ablim2|AI606905|C230091L11|-|5 B3|5|protein-coding	-2.25	0.365	1	2.19	0.4	1
NM_011398	Slc25a14|BMCP1|UCP5|UCP5L|UCP5S|RP23-91P22.1|X A4|X 25.69 cM|protein-coding	-0.182	0.663	1	-0.247	0.4	1
NM_029546	Pwp2|6530411D08Rik|Pwp2h|wdp103|-|10 C1|10 39.72 cM|protein-coding	-0.172	0.38	1	0.177	0.4	1
NM_001085501	Ppp1r3d|2610024M03Rik|Gm359|RP23-160K5.3|2 H4|2|protein-coding	-0.85	0.000333	0.0195	0.263	0.401	1
NM_001159591	Csnk1g2|2810429I12Rik|AI463719|-|10 C1|10|protein-coding	0.251	0.17	1	-0.198	0.401	1
NM_001163511	Spata5|2510048F20Rik|C78064|Spaf|DN-25M4.2|3 B|3|protein-coding	-0.222	0.465	1	0.254	0.401	1
NM_022329	Tor1aip2|1110020D10Rik|15kDa|A130072J07|AA103493|AW060462|AW610675|C77739|Ifrg15|Lull1|-|1 G3|1|protein-coding	0.207	0.257	1	-0.227	0.401	1
NM_027974	Efhc1|1700029F22Rik|mRib72-1|myoclonin1|mCG_7901|1|1 A5|protein-coding	-0.2	0.658	1	0.342	0.401	1
NM_031166	Id4|Idb4|bHLHb27|-|13 B|13 24.71 cM|protein-coding	2.02	0.0223	0.621	0.661	0.401	1
NM_153198	Hbp1|1700058O05Rik|BE629963|C330012F01Rik|C86454|-|12 A3|12|protein-coding	-0.00193	0.948	1	0.18	0.401	1
NM_172875	Adc|4933429I20Rik|AZIN2|Azi2|B930082O19|Odcp|RP23-269B7.4|4 D2.2|4|protein-coding	-0.00932	0.867	1	-0.321	0.401	1
NM_001008700	Il4ra|CD124|Il4r|-|7 F3|7 68.94 cM|protein-coding	-0.0322	0.884	1	-0.254	0.402	1
NM_001166593	Eif5a|AA410058|D19Wsu54e|Eif4d|Eif5a1|eIF-4D|eIF-5A|eIF-5A-1|eIF-5A1|RP23-172M21.7|11 B3|11|protein-coding	0.0899	0.639	1	-0.186	0.402	1
NM_008350	Il11|IL-11|-|7 A1|7 2.76 cM|protein-coding	3.01	1.27e-13	3.3e-11	-0.262	0.402	1
NM_024469	Bhlhe41|6430520M22Rik|Bhlhb2l|Bhlhb3|DEC2|Sharp1|-|6 G2-G3|6 77.7 cM|protein-coding	-0.888	5.46e-05	0.004	0.22	0.402	1
NM_134002	Csnk1g2|2810429I12Rik|AI463719|-|10 C1|10|protein-coding	0.254	0.164	1	-0.197	0.402	1
NM_198608	Aars2|Aarsl|AlaRS|Gm89|-|17 B3|17|protein-coding	0.102	0.708	1	-0.235	0.402	1
NR_045444	1700071M16Rik|-|-|17|17|ncRNA	0.0291	0.973	1	0.319	0.402	1
NM_001005247	Hps5|AI646796|AL022647|C85120|haze|hz|maroon|mr|ru-2|ru2|-|7 B4|7 30.56 cM|protein-coding	-0.0874	0.618	1	0.201	0.403	1
NM_001037762	Zdhhc12|1190004A01Rik|RP23-261D24.3|2 B|2|protein-coding	0.189	0.541	1	-0.24	0.403	1
NM_001252615	Fut8|-|-|12 C3|12|protein-coding	-0.0248	0.922	1	0.234	0.403	1
NM_001286685	Lrif1|2010012G17Rik|4933421E11Rik|AI450568|-|3 F2.3|3|protein-coding	-0.113	0.545	1	0.245	0.403	1
NM_007750	Cox8a|COX8L|-|19 A|19|protein-coding	0.121	0.581	1	-0.214	0.403	1
NM_007874	Reep5|AI324241|AU022809|AW495741|DP1/TB2|Dp1|R74856|TB2/DP1|-|18 B1|18|protein-coding	-0.0412	0.813	1	0.19	0.403	1
NM_009093	Rps29|-|-|12 H3|12|protein-coding	0.0322	1	1	-0.731	0.403	1
NM_018826	Irx5|-|-|8 C5|8 44.93 cM|protein-coding	0.37	0.251	1	-0.254	0.403	1
NM_026154	Mrpl10|0610040E02Rik|C78440|MRP-L8|Rpml8|RP23-428N4.6|11 D|11|protein-coding	0.00474	0.941	1	-0.216	0.403	1
NM_028209	Ttc4|2810002P21Rik|AF007005|L62|RP23-97O7.5|4 C7|4|protein-coding	-0.255	0.276	1	0.222	0.403	1
NM_177765	Ttll13|1700111A04Rik|4921538O11|BC024578|-|7 D3|7|protein-coding	-0.525	0.644	1	0.909	0.403	1
NR_003559	Mrpl48|1810030E20Rik|2610028L11Rik|CGI-118|D4Ertd786e|-|7 E1|7|protein-coding	0.188	0.502	1	-0.298	0.403	1
NR_040452	A430035B10Rik|2810488G03Rik|-|6 A1|6|ncRNA	-1.16	0.213	1	1.03	0.403	1
NM_001003910	BC030307|AI449705|AU041509|Gnn|-|10 C1|10 43.07 cM|protein-coding	-0.569	0.342	1	-0.424	0.404	1
NM_001005608	Itgb4|AA407042|C230078O20|CD104|RP23-42F6.1|11 E2|11 80.91 cM|protein-coding	0.163	0.815	1	-0.484	0.404	1
NM_001037917	Gm6377|EG622976|RP23-252O5.3|X D|X|protein-coding	0.00421	1	1	0.951	0.404	1
NM_001130526	Lzts2|BC014695|LAPSER1|mKIAA1813|-|19 C3|19|protein-coding	0.283	0.15	1	-0.18	0.404	1
NM_020013	Fgf21|-|-|7|7 B2|protein-coding	0.505	0.683	1	-0.906	0.404	1
NM_023233	Trim13|3110001L12Rik|CAR|LEU5|RNF77|Rfp2|-|14 D1|14|protein-coding	-0.574	0.075	1	0.325	0.404	1
NM_023516	Hilpda|2310016C08Rik|AW049004|Hig2|-|6 A3.3|6|protein-coding	2.08	3.54e-18	1.45e-15	0.196	0.404	1
NM_026319	Ift74|1700029H06Rik|Ccdc2|Cmg1|b2b796Clo|RP23-416H4.1|4 C5|4|protein-coding	0.0495	0.706	1	0.231	0.404	1
NR_028113	0610039K10Rik|-|-|2 H3|2|ncRNA	0.437	0.121	1	-0.209	0.404	1
NM_001166590	Eif5a|AA410058|D19Wsu54e|Eif4d|Eif5a1|eIF-4D|eIF-5A|eIF-5A-1|eIF-5A1|RP23-172M21.7|11 B3|11|protein-coding	0.0896	0.64	1	-0.185	0.405	1
NM_029097	Atp13a2|1110012E06Rik|AA589443|RP23-183L1.4|4 D3|4|protein-coding	0.0409	1	1	-0.253	0.405	1
NM_175236	Adhfe1|6330565B14Rik|AI043035|Adh8|-|1 A2|1|protein-coding	0.0634	0.765	1	0.286	0.405	1
NM_177244	Fastkd1|5330408N05Rik|mKIAA1800|RP23-174C9.1|2 C2|2|protein-coding	-0.468	0.0884	1	0.296	0.405	1
NM_183024	Raver2|A430091O22Rik|RP23-336G7.1|4 C6|4|protein-coding	-0.278	0.894	1	0.779	0.405	1
NM_001024136	Anks6|2210417J20Rik|Ankrd14|Gm635|SamCystin|Samd6|RP23-337N2.3|4 B1|4|protein-coding	-0.233	0.309	1	-0.253	0.406	1
NM_001039537	Lif|-|RP23-329P17.1|11 A1-A2|11 2.94 cM|protein-coding	4.16	3e-44	6.87e-41	-0.221	0.406	1
NM_001136058	Crmp1|CRMP-1|DRP-1|Dpysl1|ULIP-3|Ulip3|-|5 B3|5 19.96 cM|protein-coding	-0.398	0.42	1	0.436	0.406	1
NM_001166594	Eif5a|AA410058|D19Wsu54e|Eif4d|Eif5a1|eIF-4D|eIF-5A|eIF-5A-1|eIF-5A1|RP23-172M21.7|11 B3|11|protein-coding	0.0915	0.633	1	-0.185	0.406	1
NM_001166596	Eif5a|AA410058|D19Wsu54e|Eif4d|Eif5a1|eIF-4D|eIF-5A|eIF-5A-1|eIF-5A1|RP23-172M21.7|11 B3|11|protein-coding	0.0887	0.644	1	-0.185	0.406	1
NM_007856	Dhcr7|AA409147|-|7|7 F5|protein-coding	0.121	0.528	1	-0.201	0.406	1
NM_011079	Phkg1|Phkg|-|5 G1.3|5 68.26 cM|protein-coding	-0.35	0.68	1	0.647	0.406	1
NM_018769	Dfna5|2310037D07Rik|4932441K13Rik|Dfna5h|EG14210|Fin15|-|6 B2.3|6|protein-coding	-0.243	0.489	1	0.252	0.406	1
NM_026741	Zfp579|1110003A17Rik|Znf579|-|7 A1|7|protein-coding	-0.425	0.251	1	-0.516	0.406	1
NM_172301	Ccnb1|Ccnb1-rs1|Ccnb1-rs13|CycB1|Cycb-4|Cycb-5|Cycb1-rs1|-|13 D1|13 53.23 cM|protein-coding	-0.291	0.359	1	0.3	0.406	1
NM_172586	Zfp322a|Znf322|Znf322a|RP23-9O13.9|13 A3.1|13|protein-coding	-0.201	0.412	1	0.204	0.406	1
NM_178253	Klhdc1|-|-|12 C2|12|protein-coding	-0.0958	0.923	1	0.331	0.406	1
NR_015515	6430562O15Rik|-|-|13|13|ncRNA	-0.0546	0.934	1	0.306	0.406	1
NR_027986	4930474M22Rik|-|-|17 A2|17|ncRNA	Inf	0.973	1	2.6	0.406	1
NR_038065	LOC171588|-|-|2 G1|pseudo	-2.05	0.638	1	2.6	0.406	1
NM_001015046	Rap1gap2|AU067654|Garnl4|Gm1561|RP23-20M18.15|mKIAA1039|RP23-20M18.15-001|11 B5|11|protein-coding	0.485	0.0922	1	-0.23	0.407	1
NM_001163579	Lrrcc1|1200008A14Rik|4932441F23Rik|AI195358|AI447421|-|3|3 A2|protein-coding	0.199	0.303	1	0.189	0.407	1
NM_001164640	Apol7a|9130022K13Rik|Apol3|-|15 E1|15|protein-coding	-0.148	0.817	1	0.455	0.407	1
NM_001166645	Zfp882|ENSMUSG00000052439|Gm15468|OTTMUSG00000022410|-|8 B3.3|8|protein-coding	0.217	0.47	1	0.262	0.407	1
NM_001167944	Zkscan5|AI132486|AI326970|Zfp95|hKraba1|-|5 G2|5|protein-coding	-0.0243	0.949	1	0.231	0.407	1
NM_001284371	Atf2|Atf-2|CRE-BP|Creb2|D130078H02Rik|D18875|Tg(Gzma-Klra1)7Wum|mXBP|RP23-290B1.2|2 C3|2|protein-coding	-0.0967	0.637	1	0.204	0.407	1
NM_008501	Lif|-|RP23-329P17.1|11 A1-A2|11 2.94 cM|protein-coding	4.16	2.15e-44	5.47e-41	-0.22	0.407	1
NM_009547	Zbtb14|ZF5|Zfp161|-|17 E1.3|17 40.42 cM|protein-coding	-0.157	0.538	1	0.238	0.407	1
NM_023312	Ndufa13|2700054G14Rik|AU022060|CDA016|CGI-39|GRIM-19|Grim19|-|8|8 C1|protein-coding	0.346	0.249	1	-0.233	0.407	1
NM_023697	Rdh14|3110030G19Rik|AW215439|PAN2|-|12 A1.1|12|protein-coding	-0.101	0.695	1	0.19	0.407	1
NM_023792	Pank1|Pank|Pank1b|-|19 G1-G3|19|protein-coding	-0.496	0.0913	1	0.34	0.407	1
NM_029019	Stard6|1700011K09Rik|4833424I06Rik|4933429L05Rik|AI644424|-|18 E2|18 44.44 cM|protein-coding	-0.0547	1	1	-1.39	0.407	1
NM_029419	Apol7a|9130022K13Rik|Apol3|-|15 E1|15|protein-coding	-0.148	0.817	1	0.455	0.407	1
NM_029911	Kcnk10|1700024D23Rik|3010005K24Rik|Trek2|-|12 E|12|protein-coding	Inf	0.0117	0.395	-1.39	0.407	1
NM_134437	Il17rd|2810004A10Rik|AI428510|Sef|Sef-S|-|14 A3|14|protein-coding	-0.558	0.00824	0.307	0.19	0.407	1
NR_000002	Snord32a|Rnu32|Rnu32a|U32|U32A|-|7 B4|7|snoRNA	-0.649	0.73	1	1.09	0.407	1
NR_015572	1810014B01Rik|-|-|10|10|pseudo	-0.275	0.777	1	0.817	0.407	1
NR_040758	0610040F04Rik|-|-|6 E2|6|ncRNA	0.246	0.515	1	-0.283	0.407	1
NM_001037859	Csf1r|AI323359|CD115|CSF-1R|Csfmr|Fim-2|Fms|M-CSF-R|M-CSFR|-|18 D|18 34.41 cM|protein-coding	-0.37	0.618	1	-0.9	0.408	1
NM_001113533	Wtap|2810408K05Rik|9430038B09Rik|-|17 A1|17|protein-coding	-0.328	0.16	1	0.23	0.408	1
NM_001166592	Eif5a|AA410058|D19Wsu54e|Eif4d|Eif5a1|eIF-4D|eIF-5A|eIF-5A-1|eIF-5A1|RP23-172M21.7|11 B3|11|protein-coding	0.0877	0.649	1	-0.184	0.408	1
NM_009744	Bcl6|Bcl5|-|16 B1|16 15.26 cM|protein-coding	0.314	0.58	1	0.49	0.408	1
NM_010249	Gabpb1|BABPB2|E4TF1|E4TF1-47|E4TF1-53|E4Tf1B|GABPB|GABPB-1|GABPB-2|GABPB1-1|GABPB1-2|NRF2B1|NRF2B2|RP23-251E2.3|2 F1|2 61.76 cM|protein-coding	0.0127	0.98	1	0.231	0.408	1
NM_026150	4921536K21Rik|AV043724|RP23-128G5.3|11 A1|11|protein-coding	-0.5	0.539	1	0.715	0.408	1
NM_133706	Tmem97|1810014L12Rik|AI115531|AL022956|D11Bhm182e|RP23-399H5.9|11 B5|11 46.74 cM|protein-coding	0.0448	0.899	1	-0.235	0.408	1
NM_145142	Chst10|AI507003|AU041319|Hnk-1st|ST|-|1 B|1|protein-coding	-0.45	0.138	1	0.321	0.408	1
NR_027915	1700120K04Rik|-|-|7 F3|7|ncRNA	0.232	0.819	1	-1.04	0.408	1
NR_027985	4632415L05Rik|AI662792|-|3 A2|3|pseudo	-0.686	0.00369	0.157	0.236	0.408	1
NR_040534	Gm10548|ENSMUSG00000073607|-|18 B1|18|pseudo	0.131	1	1	-0.9	0.408	1
NR_045268	2810013P06Rik|-|-|8|8|ncRNA	-0.176	0.453	1	0.229	0.408	1
NM_001004361	Tpgs2|5730437P09Rik|5730494M16Rik|AI666318|Pgs2|-|18 A2|18|protein-coding	-0.128	0.755	1	0.237	0.409	1
NM_001039391	Pkig|PKIgamma|RP23-144O20.1|2 H3|2 84.4 cM|protein-coding	0.0903	0.659	1	-0.219	0.409	1
NM_001109902	Rnft2|AW049082|B830028P19Rik|Tmem118|-|5 F|5|protein-coding	0.34	0.256	1	-0.303	0.409	1
NM_007498	Atf3|LRG-21|-|1 H6|1 96.28 cM|protein-coding	1.41	0.0091	0.331	-0.405	0.409	1
NM_011579	Tgtp1|Gtp2|Irgb6|Mg21|Tgtp|RP23-269N23.1|11 B1.2|11|protein-coding	-0.436	0.259	1	-0.332	0.409	1
NM_013554	Hoxd10|AI385591|AI874987|Hox-4.5|Hox-5.3|RP23-313J15.9|2 C3|2 44.13 cM|protein-coding	-0.529	0.648	1	0.837	0.409	1
NM_033325	Loxl2|1110004B06Rik|4930526G11Rik|9430067E15Rik|-|14 D2|14|protein-coding	-0.151	0.818	1	0.579	0.409	1
NM_001033263	Agap2|Centg1|mKIAA0167|-|10 D3|10|protein-coding	-0.151	0.624	1	-0.494	0.41	1
NM_001042670	Mterf1b|ENSMUSG00000053178|Gm9897|-|5 A1|5|protein-coding	-1.25	0.357	1	1.03	0.41	1
NM_001202446	Mapk8ip1|IB1|JIP-1|Jip1|Prkm8ip|Skip|mjip-2a|RP23-316M14.7|2 E1|2|protein-coding	0.0213	0.912	1	-0.215	0.41	1
NM_030180	Usp54|4930429G18Rik|AI115571|C030002J06Rik|-|14 A3|14|protein-coding	-0.178	0.38	1	-0.264	0.41	1
NM_134017	Mat2b|1110064C04Rik|2410018D16Rik|AI182287|AU022853|MAT-II|MATIIbeta|TGR|RP23-382C18.2|11 A5|11|protein-coding	-0.21	0.321	1	0.182	0.41	1
NM_172843	Tor1aip2|1110020D10Rik|15kDa|A130072J07|AA103493|AW060462|AW610675|C77739|Ifrg15|Lull1|-|1 G3|1|protein-coding	0.0211	0.921	1	-0.207	0.41	1
NM_175389	Trmt10a|3110023L08Rik|AA794508|Rg9mtd2|Rnmtd2|-|3 G3|3|protein-coding	-0.041	0.936	1	0.304	0.41	1
NM_178901	AI467606|-|-|7 F3|7|protein-coding	-2.6	0.213	1	2.06	0.41	1
NR_045182	4932702P03Rik|1700047I16Rik|-|13|13|ncRNA	-0.507	0.645	1	0.756	0.41	1
NM_053253	Zmynd10|Blu|-|9 F1|9|protein-coding	-0.546	0.432	1	0.606	0.411	1
NR_040707	1110046J04Rik|-|-|13 A3.3|13|ncRNA	-0.126	0.857	1	0.431	0.411	1
NR_045069	Gm16576|-|-|15 E1|15 37.85 cM|ncRNA	-0.0852	0.834	1	0.385	0.411	1
NM_001039088	Seh1l|2610007A16Rik|AW540070|SEC13L|SEH1A|SEH1B|Seh1|-|18|18 E1|protein-coding	-0.178	0.346	1	0.2	0.412	1
NM_001111107	Zfp322a|Znf322|Znf322a|RP23-9O13.9|13 A3.1|13|protein-coding	-0.199	0.417	1	0.203	0.412	1
NM_001163493	Stard13|DLC2|GT650|-|5 G3|5|protein-coding	0.401	0.0799	1	0.219	0.412	1
NM_001166656	Cdkl3|AI852479|B230379H01Rik|RP23-46N3.1|11 B1.3|11|protein-coding	0.388	0.307	1	-0.377	0.412	1
NM_010720	Lipg|3110013K01Rik|EL|lipase|mEDL|-|18|18 E2|protein-coding	0.491	0.119	1	-0.299	0.412	1
NM_026194	Ufl1|1810074P20Rik|AI429228|Kiaa0776|Maxer|Rcad|mKIAA0776|RP23-35A10.1|4 A3|4|protein-coding	0.00329	0.876	1	0.213	0.412	1
NM_133930	Creld1|AI843811|-|6 E3|6 52.77 cM|protein-coding	-0.306	0.681	1	-1.09	0.412	1
NM_146258	Stard13|DLC2|GT650|-|5 G3|5|protein-coding	0.402	0.0797	1	0.22	0.412	1
NM_178605	Nop16|AA409471|D13Wsu177e|-|13 B1|13 28.83 cM|protein-coding	-0.052	0.949	1	-0.201	0.412	1
NR_027658	Gm8883|EG667931|Gm554|-|1 C3|1|ncRNA	1.89	0.492	1	-2.31	0.412	1
NM_001085509	Myom3|8430427K15Rik|Gm434|RP23-110F21.6|4 D3|4|protein-coding	NA	NA	NA	Inf	0.413	1
NM_001165941	Nsun6|4933403D21Rik|4933414E04Rik|NOPD1|RP23-303M15.1|2 A2|2|protein-coding	-0.276	0.382	1	0.259	0.413	1
NM_008802	Pde7a|AU015378|AW047537|-|3 A2|3 5.36 cM|protein-coding	0.00369	0.977	1	0.191	0.413	1
NM_009925	Col10a1|Col10|Col10a-1|-|10 B1-B3|10 18.85 cM|protein-coding	#NAME?	0.739	1	Inf	0.413	1
NM_018815	Nup210|9830001L10|AI836801|Pom210|gp190|gp210|-|6 D1|6 40.3 cM|protein-coding	#NAME?	1	1	Inf	0.413	1
NM_023231	Stoml2|0610038F01Rik|MSLP2|SLP-2|RP23-124L1.8|4|4 B1|protein-coding	0.104	0.547	1	0.222	0.413	1
NM_026445	Sumf2|2610040F05Rik|-|5|5 F|protein-coding	0.234	0.208	1	-0.168	0.413	1
NM_145530	Rhov|A030005A06Rik|Arhv|RP23-46P4.4|2 E5|2|protein-coding	3.42	6.47e-05	0.00461	-0.498	0.413	1
NM_172761	Mthfsd|AW049977|BC052066|C920004D05|-|8 E1|8|protein-coding	-0.0136	0.959	1	-0.225	0.413	1
NM_001076681	Lyrm9|1810012P15Rik|-|11 B5|11|protein-coding	0.214	0.565	1	0.329	0.414	1
NM_001114597	Ehbp1l1|G430002G23Rik|-|19 A|19|protein-coding	-0.0255	0.877	1	-0.184	0.414	1
NM_001166482	Mthfsd|AW049977|BC052066|C920004D05|-|8 E1|8|protein-coding	0.00437	0.997	1	-0.224	0.414	1
NM_001168240	Irak1bp1|4921528N06Rik|AI851240|Aabp3|Aip70|Simpl|-|9 E2|9|protein-coding	-0.0806	0.815	1	0.255	0.414	1
NM_026871	Hint2|1190005L05Rik|RP23-191F22.9|4 B1|4|protein-coding	0.111	0.72	1	-0.392	0.414	1
NM_198628	Gm711|Sgk071|RP23-414L19.8|2 A3|2|protein-coding	1.45	0.471	1	-1.77	0.414	1
NR_045053	2610307P16Rik|AI666457|-|13 A3.1|13|ncRNA	0.0135	1	1	-0.581	0.414	1
NM_001110214	Dclre1c|9930121L06Rik|AI661365|Art|Snm1l|RP23-167G19.6|2 A1|2|protein-coding	0.213	0.531	1	-0.4	0.415	1
NM_001111324	Nedd9|Cas-L|CasL|HEF1|MEF1|Nedd-9|p105|-|13 A3.3-A4|13|protein-coding	-0.659	0.000586	0.0324	0.182	0.415	1
NM_001130525	Lzts2|BC014695|LAPSER1|mKIAA1813|-|19 C3|19|protein-coding	0.279	0.155	1	-0.175	0.415	1
NM_016957	Hmgn2|HMG-17|Hmg17|RP23-256C7.5|4 D3|4 66.47 cM|protein-coding	-0.103	0.998	1	-0.427	0.415	1
NM_133914	Rasa4|AA793972|AW112107|BB079060|CAPRI|GAPL|-|5 G2|5|protein-coding	-0.0744	0.631	1	-0.203	0.415	1
NM_175311	Zfp513|AW990386|D430028M17Rik|Znf513|-|5 B1|5|protein-coding	0.033	0.879	1	-0.214	0.415	1
NR_015470	2610203C22Rik|2310007M24Rik|-|1|1|ncRNA	0.704	0.767	1	-1.37	0.415	1
NM_001164053	Pkig|PKIgamma|RP23-144O20.1|2 H3|2 84.4 cM|protein-coding	0.0864	0.674	1	-0.222	0.416	1
NM_001165943	Nsun6|4933403D21Rik|4933414E04Rik|NOPD1|RP23-303M15.1|2 A2|2|protein-coding	-0.228	0.497	1	0.268	0.416	1
NM_001177361	Gpr137|AI428855|-|19 A|19|protein-coding	-0.101	0.586	1	-0.206	0.416	1
NM_001190912	Kirrel3|1500010O20Rik|2900036G11Rik|NEPH2|SST4|mKIAA1867|-|9 A4|9|protein-coding	0.977	0.349	1	-1.04	0.416	1
NM_007930	Enc1|Nrpb|PIG10|-|13|13 D1|protein-coding	1.05	4.61e-08	5.4e-06	-0.203	0.416	1
NM_011753	Zfp26|5033428C05Rik|KRAB15|Zfp-26|Zfp70|Zfp81-rs1|mKIAA4196|mkr-3|mszf14|mszf52|-|9 A3|9 7.55 cM|protein-coding	-0.16	0.465	1	0.2	0.416	1
NM_013509	Eno2|AI837106|D6Ertd375e|Eno-2|NSE|-|6 F2|6 59.17 cM|protein-coding	0.153	0.563	1	-0.232	0.416	1
NM_013571	Ksr1|AW492498|B-KSR1|D11Bhm183e|D11Bhm184e|Ksr|RSU2|hb|RP23-12I13.1|11 B5|11 46.74 cM|protein-coding	0.17	0.625	1	-0.275	0.416	1
NM_013839	Nr1h3|AU018371|LXR|RLD1|Unr1|RP23-20F9.5|2 E1|2 50.52 cM|protein-coding	0.459	0.225	1	-0.415	0.416	1
NM_013843	Zfp53|D030067O06Rik|KRAZ1|Zfp-53|Zfp118|zfas8|-|17 A3.2|17 11.4 cM|protein-coding	-0.566	0.0384	0.859	0.24	0.416	1
NM_025396	Pgls|1110030K05Rik|AI447866|Plgs|-|8 C1|8|protein-coding	0.256	0.195	1	-0.186	0.416	1
NM_026784	Pmvk|1110011E12Rik|2900002L22Rik|AV001327|PMK|PMKA|PMKASE|-|3 F1|3|protein-coding	0.682	0.00494	0.201	-0.23	0.416	1
NM_027476	Zdhhc24|5730496N17Rik|Leng4|-|19 A|19|protein-coding	-0.23	0.291	1	0.204	0.416	1
NM_028950	Nsun6|4933403D21Rik|4933414E04Rik|NOPD1|RP23-303M15.1|2 A2|2|protein-coding	-0.27	0.39	1	0.261	0.416	1
NR_104287	Pdlim7|LMP|RP23-211O9.2|13|13 B2|protein-coding	-0.105	0.606	1	-0.252	0.416	1
NM_001114087	Pdlim7|LMP|RP23-211O9.2|13|13 B2|protein-coding	-0.104	0.608	1	-0.249	0.417	1
NM_001142957	Zfp955b|A430003O12Rik|C430039G02Rik|C530035A18Rik|Gm4455|Zfp883b|-|17 B1|17|protein-coding	-0.821	0.00165	0.0804	0.254	0.417	1
NM_001173372	Fxyd4|0610008I02Rik|AI267073|Chif|-|6 F1|6|protein-coding	-1.61	0.822	1	2.46	0.417	1
NM_001202445	Mapk8ip1|IB1|JIP-1|Jip1|Prkm8ip|Skip|mjip-2a|RP23-316M14.7|2 E1|2|protein-coding	0.0189	0.921	1	-0.209	0.417	1
NM_001252394	Slc25a19|2900089E13Rik|DNC|MUP1|TPC|RP23-392H19.15-004|11 E2|11|protein-coding	-0.0975	0.773	1	-0.32	0.417	1
NM_001282093	Wac|1110067P07Rik|A230035H12Rik|AI256735|AI256776|Wwp4|-|18 A1|18|protein-coding	-0.00377	0.971	1	0.176	0.417	1
NM_007832	Dck|-|-|5 E2|5|protein-coding	-0.227	0.319	1	0.26	0.417	1
NM_012026	Arhgef28|9230110L08Rik|AI323540|D13Bwg1089e|RIP2|Rgnef|RhoGEF|Rhoip2|p190RhoGEF|-|13 D1|13 51.6 cM|protein-coding	0.685	0.0188	0.552	-0.259	0.417	1
NM_033648	Fxyd4|0610008I02Rik|AI267073|Chif|-|6 F1|6|protein-coding	-1.61	0.822	1	2.46	0.417	1
NM_177674	2010015L04Rik|A530045M11|RP23-317N1.4|4 E2|4|protein-coding	0.103	0.916	1	-0.586	0.417	1
NM_178256	Reps2|POB1|RP23-436I3.2|X F4|X|protein-coding	Inf	0.973	1	2.46	0.417	1
NR_045939	2410012E07Rik|-|-|14|14|ncRNA	-2.01	0.641	1	2.46	0.417	1
NM_001014423	Abi3bp|5033411B22Rik|AI506287|BG172926|D930038M13Rik|TARSH|eratin|-|16 C1.1|16|protein-coding	0.305	0.581	1	-0.383	0.418	1
NM_001029873	Unc13a|2410078G03Rik|Munc13-1|-|8 B3.3|8|protein-coding	0.29	0.495	1	-0.273	0.418	1
NM_008878	Serpinf2|AI747498|Pli|Serpimf2|RP23-384C18.2|11 B5|11|protein-coding	1.01	0.621	1	-1.71	0.418	1
NM_015822	Fbxl3|AU041772|AW212966|FBK|Fbl3a|Fbxl3a|Ovtm|Play68|-|14|14 E2.2|protein-coding	0.101	0.541	1	0.187	0.418	1
NM_207258	Fam71f1|GARI-L1|Gm764|NYD-SP18|-|6 A3.3|6|protein-coding	1.71	0.0277	0.721	-0.501	0.418	1
NM_001081304	Atf6|9130025P16Rik|9630036G24|AA789574|Atf6alpha|ESTM49|-|1 H3|1 76.96 cM|protein-coding	0.031	0.929	1	0.161	0.419	1
NM_001083887	Pars2|BC027073|RP23-97O7.3|4 C7|4|protein-coding	-0.582	0.0959	1	0.332	0.419	1
NM_001110265	Ttk|AL022661|Esk1|Mps1|PYT|esk|-|9 E2|9|protein-coding	-0.0857	0.905	1	0.329	0.419	1
NM_001177627	Slc2a6|A330096C23|F630103L12Rik|Glut6|Glut9|RP23-449M10.2|2 A3|2|protein-coding	-0.514	0.758	1	1.01	0.419	1
NM_001284370	Atf2|Atf-2|CRE-BP|Creb2|D130078H02Rik|D18875|Tg(Gzma-Klra1)7Wum|mXBP|RP23-290B1.2|2 C3|2|protein-coding	-0.104	0.608	1	0.198	0.419	1
NM_001285783	Pars2|BC027073|RP23-97O7.3|4 C7|4|protein-coding	-0.6	0.0851	1	0.332	0.419	1
NM_008002	Fgf10|AEY17|BB213776|Fgf-10|Gsfaey17|-|13 A3-A4|13 67.14 cM|protein-coding	0.357	0.233	1	0.271	0.419	1
NM_031201	Tsta3|AI256181|FX|Tstap35b|-|15 D3|15 35.1 cM|protein-coding	0.23	0.265	1	-0.22	0.419	1
NM_145503	Lzts2|BC014695|LAPSER1|mKIAA1813|-|19 C3|19|protein-coding	0.276	0.16	1	-0.172	0.419	1
NM_172510	Mfsd4|A230072B04|A930031D07Rik|AI850289|-|1 E4|1|protein-coding	0.145	0.615	1	-0.299	0.419	1
NM_175207	Ankrd9|2500003O20Rik|-|12 F1|12|protein-coding	0.028	0.929	1	-0.47	0.419	1
NM_175683	Dclre1c|9930121L06Rik|AI661365|Art|Snm1l|RP23-167G19.6|2 A1|2|protein-coding	0.0876	0.766	1	-0.338	0.419	1
NM_001081040	Coq10a|Gm1|-|10 D3|10|protein-coding	-0.117	0.604	1	0.256	0.42	1
NM_001167864	Hps5|AI646796|AL022647|C85120|haze|hz|maroon|mr|ru-2|ru2|-|7 B4|7 30.56 cM|protein-coding	-0.0782	0.647	1	0.195	0.42	1
NM_009238	Sox4|AA682046|Sox-4|RP23-262C6.1|13 A3-A5|13 12.87 cM|protein-coding	0.616	0.00101	0.0531	-0.185	0.42	1
NM_025609	Tab1|2310012M03Rik|Map3k7ip1|b2b449Clo|-|15|15 E2|protein-coding	-0.712	0.00323	0.142	0.277	0.42	1
NM_026832	Cgrrf1|1110038G02Rik|1810009H17Rik|CGR19|-|14 C1|14|protein-coding	0.115	0.63	1	0.287	0.42	1
NM_029956	Mmab|9130222L19Rik|ATR|-|5 F|5|protein-coding	-0.34	0.0959	1	0.226	0.42	1
NM_175273	Fam219b|2310046O06Rik|AI594866|-|9 B|9|protein-coding	-0.498	0.0477	0.969	0.279	0.42	1
NM_175466	Zfp770|6430601A21Rik|Znf770|RP23-230H3.5|2 E4|2|protein-coding	-0.102	0.699	1	0.207	0.42	1
NR_002898	Snora65|MBII-351|Rnu65|-|2 B|2|snoRNA	1.16	0.074	1	-0.61	0.42	1
NM_001029868	Pdzd4|B230341P03|D130075J17Rik|Kiaa1444-hp|LU1|PDZRN4L|Pdzk4|Pdzrnk4l|Xlu|RP23-373N8.6|X A7.3|X|protein-coding	0.0966	0.706	1	-0.194	0.421	1
NM_001042484	Golga7|AB041568|C130038N16Rik|GCP16|GOLGA3AP1|HSPC041|R75586|MNCb-1213|8 A2|8|protein-coding	0.312	0.117	1	-0.203	0.421	1
NM_001271607	Ackr3|AW541270|CXC-R7|CXCR-7|Cmkor1|Cxcr7|RDC-1|Rdc1|-|1 D|1 45.28 cM|protein-coding	1.5	1.92e-12	4.54e-10	0.198	0.421	1
NM_007722	Ackr3|AW541270|CXC-R7|CXCR-7|Cmkor1|Cxcr7|RDC-1|Rdc1|-|1 D|1 45.28 cM|protein-coding	1.5	1.8e-12	4.29e-10	0.199	0.421	1
NM_008115	Gfra2|-|-|14|14 D3-E1|protein-coding	0.453	0.906	1	-2.12	0.421	1
NM_011382	Six4|AI047561|AREC3|TrexBF|-|12 C3|12|protein-coding	-0.76	0.000729	0.0395	0.209	0.421	1
NM_016863	Fkbp1b|12.6kDa|AW494148|FKBP12.6|calstabin2|-|12 A1.1|12|protein-coding	0.31	0.358	1	-0.349	0.421	1
NM_017464	Nedd9|Cas-L|CasL|HEF1|MEF1|Nedd-9|p105|-|13 A3.3-A4|13|protein-coding	-0.669	0.000481	0.0271	0.18	0.421	1
NM_023172	Ndufb9|1190008J14Rik|-|15|15 D2|protein-coding	0.191	0.262	1	-0.195	0.421	1
NM_023587	Ptplb|6330408J20Rik|AI255777|AI481689|HACD2|-|16 B3|16|protein-coding	0.15	0.479	1	0.225	0.421	1
NM_023596	Slc29a3|4933435C21Rik|AW987637|Ent3|-|10 B4|10|protein-coding	-0.538	0.00712	0.273	0.208	0.421	1
NM_024495	Car13|2310075C21Rik|Ca13|-|3|3 A2|protein-coding	0.163	0.359	1	0.199	0.421	1
NM_026562	Cntd1|1700051C09Rik|4921513J16Rik|5430417M23Rik|Cntd|RP23-281C18.11-001|11 D|11|protein-coding	0.169	0.525	1	-0.262	0.421	1
NM_030199	Zfp623|2610029D06Rik|AI847036|-|15 D3|15|protein-coding	-0.277	0.28	1	0.214	0.421	1
NM_203280	Sphk2|C76851|-|7 B4|7|protein-coding	-0.309	0.117	1	-0.238	0.421	1
NR_045313	Rptoros|A430071A18Rik|-|11|11|ncRNA	1.07	0.269	1	-0.825	0.421	1
NM_001285454	Mapt|AI413597|AW045860|Mtapt|Tau|RP23-136D4.1|11 E1|11 67.79 cM|protein-coding	-0.939	0.284	1	0.923	0.422	1
NM_008368	Il2rb|CD122|IL-15Rbeta|IL15Rbeta|Il-2/15Rbeta|Il-2Rbeta|p70|-|15 E|15 37.52 cM|protein-coding	0.747	0.122	1	-0.436	0.422	1
NM_026366	N6amt1|5830445C04Rik|Hemk2|Pred28|-|16 C3.3|16|protein-coding	0.367	0.119	1	-0.269	0.422	1
NM_178364	Zfp369|B930030B22Rik|D230020H11Rik|NRIF2|-|13 B3|13|protein-coding	-0.0681	0.787	1	0.196	0.422	1
NR_104360	Osgepl1|2610001M19Rik|AA416452|-|1 C1.1|1 26.99 cM|protein-coding	-0.338	0.289	1	0.274	0.422	1
NM_001113460	Tec|-|-|5 C3.2|5 38.44 cM|protein-coding	-0.745	0.57	1	1.02	0.423	1
NM_001113461	Tec|-|-|5 C3.2|5 38.44 cM|protein-coding	-0.745	0.57	1	1.02	0.423	1
NM_001113464	Tec|-|-|5 C3.2|5 38.44 cM|protein-coding	-0.745	0.57	1	1.02	0.423	1
NM_001256224	Wnt5a|8030457G12Rik|Wnt-5a|RP24-345B5.1|14 A3|14 16.8 cM|protein-coding	0.693	0.0022	0.104	-0.211	0.423	1
NM_001285948	Cyp39a1|mCYP39A1|-|17 B3|17|protein-coding	0.183	0.663	1	-0.429	0.423	1
NM_013689	Tec|-|-|5 C3.2|5 38.44 cM|protein-coding	-0.745	0.57	1	1.02	0.423	1
NM_023908	Slco3a1|5830414C08Rik|Anr1|MJAM|OATP-D|R75096|Slc21a11|-|7|7 D1|protein-coding	0.025	0.905	1	0.208	0.423	1
NM_026670	Zmym1|5830412B09Rik|AW209050|RP23-153M14.3|4 D2.2|4|protein-coding	-0.445	0.109	1	0.256	0.423	1
NM_178576	Cpsf4|30kDa|C79664|-|5 G2|5|protein-coding	-0.107	0.638	1	-0.244	0.423	1
NM_181541	Caprin2|AA536741|AV149826|BC025636|C1qdc1|Eeg1|mKIAA1873|rng140|RP24-441E15.1|6 G3|6|protein-coding	-0.026	1	1	0.224	0.423	1
NM_183220	Accs|2610203E10Rik|Phacs|RP23-290E9.2|2 E1|2|protein-coding	-0.0977	0.685	1	0.223	0.423	1
NR_030701	Gm20554|D430050G20|-|13 C1|13|ncRNA	-0.241	0.333	1	-0.276	0.423	1
NM_001163608	Plxdc1|2410003I07Rik|AI848450|Tem7|RP23-309H19.1|11 D|11|protein-coding	-0.133	0.912	1	-0.664	0.424	1
NM_001285813	Dtna|2210407P21Rik|DTN-A|Dtn|Gm19389|a-DB-1|adbn|-|18 A2|18 12.08 cM|protein-coding	0.221	0.353	1	0.225	0.424	1
NM_026152	Hoga1|0610010D20Rik|Dhdpsl|Npl2|-|19|19 D1|protein-coding	0.38	0.619	1	-0.583	0.424	1
NM_027619	Ttc14|2700016E08Rik|4930434D01Rik|4931403I22Rik|4933402I15Rik|AI662468|AU014779|AW561908|cI-44|mKIAA1980|-|3|3 B|protein-coding	-0.17	0.427	1	0.204	0.424	1
NM_028199	Plxdc1|2410003I07Rik|AI848450|Tem7|RP23-309H19.1|11 D|11|protein-coding	-0.133	0.912	1	-0.664	0.424	1
NM_029655	Snx7|2510028H01Rik|-|3|3 G2|protein-coding	0.17	0.5	1	0.26	0.424	1
NM_080445	B3galt6|BB129894|GalTII|RP23-118E21.3|4 E2|4|protein-coding	0.0755	0.815	1	-0.247	0.424	1
NM_172162	Hinfp|AA589481|HiNF-P|Mizf|-|9 A5.2|9|protein-coding	-0.0574	0.815	1	0.257	0.424	1
NM_001001297	Thnsl1|AW413632|RP23-442K5.2|2 A3|2|protein-coding	-1.02	0.0373	0.848	0.52	0.425	1
NM_001005424	Gm996|-|RP23-464C2.7|2 A3|2|protein-coding	-0.205	0.681	1	-0.772	0.425	1
NM_001038230	Anapc11|1110011I19Rik|R75218|RP23-84C12.5|11 E2|11|protein-coding	0.115	0.556	1	-0.202	0.425	1
NM_001177621	Slc5a6|E430023I20|-|5 B1|5|protein-coding	-0.426	0.179	1	0.321	0.425	1
NM_001190179	Nup35|2310006I24Rik|35kDa|5330402E05Rik|MP44|NO44|RP23-393F9.4|2 C3|2|protein-coding	1.07	0.244	1	-0.681	0.425	1
NM_001252414	Rpain|2400006N03Rik|RP23-83I13.5|Rip|DN-393H17.1|11 B4|11|protein-coding	0.244	0.397	1	-0.248	0.425	1
NM_019745	Pdcd10|2410003B13Rik|Ccm3|Tfa15|Tfar15|-|3 E3|3|protein-coding	-0.172	0.717	1	0.295	0.425	1
NM_021434	Gpr180|AB041545|E130016I23Rik|Itr|MNCb-3029|14 E4|14|protein-coding	0.464	0.0313	0.777	-0.242	0.425	1
NM_027091	Nup35|2310006I24Rik|35kDa|5330402E05Rik|MP44|NO44|RP23-393F9.4|2 C3|2|protein-coding	1.17	0.206	1	-0.681	0.425	1
NM_172520	Arhgef19|6030432F23|6430573B13Rik|WGEF|RP23-18M1.3|4 D3|4|protein-coding	-0.0754	0.783	1	-0.185	0.425	1
NM_178761	Zfp672|4930488P06Rik|4930511N19Rik|Znf672|RP23-386K17.2|11 B1.3|11|protein-coding	0.227	0.421	1	-0.264	0.425	1
NM_207650	Dtna|2210407P21Rik|DTN-A|Dtn|Gm19389|a-DB-1|adbn|-|18 A2|18 12.08 cM|protein-coding	0.217	0.363	1	0.221	0.425	1
NM_001081432	Ptprq|-|-|10 D1|10 55.97 cM|protein-coding	-0.117	0.629	1	0.258	0.426	1
NM_001198565	Sulf1|AI467640|AW121680|mKIAA1077|-|1 A3|1|protein-coding	-0.208	0.772	1	0.415	0.426	1
NM_019663	Pias1|2900068C24Rik|Ddxbp1|GBP|-|9 B|9|protein-coding	-0.269	0.175	1	0.19	0.426	1
NM_021275	Kcna4|Kv1.4|RP23-417K1.1|2 E|2 56.12 cM|protein-coding	-0.0233	1	1	0.324	0.426	1
NM_025386	Fbxo36|0610008D19Rik|1110020F21Rik|2410002G19Rik|D1Ertd757e|-|1 C5|1 43.43 cM|protein-coding	-0.367	0.23	1	0.269	0.426	1
NM_027519	Medag|6330406I15Rik|Awms3|MEDA-4|Meda4|mAWMS3|-|5 G3|5|protein-coding	0.936	7.24e-07	7.72e-05	0.198	0.426	1
NM_146242	Lrrc10|D330003I11Rik|Hrlrrp|Serdin1|-|10 D2|10|protein-coding	-0.171	0.875	1	0.755	0.426	1
NM_175187	Tmem161b|2810446P07Rik|AI843389|-|13 C3|13|protein-coding	0.0164	0.955	1	0.216	0.426	1
NM_181452	Fam89b|1110021A21Rik|MMTV|Mtvr2|-|19 A|19 4.34 cM|protein-coding	0.0819	0.662	1	-0.212	0.426	1
NM_207220	Gpr137|AI428855|-|19 A|19|protein-coding	-0.0135	0.856	1	-0.234	0.426	1
NM_001122759	Pde7a|AU015378|AW047537|-|3 A2|3 5.36 cM|protein-coding	0.015	0.983	1	0.186	0.427	1
NM_001177603	0610010K14Rik|1110020A23Rik|AL033328|AU045833|Bap18|RP23-198E14.7|DN-160I24.7|11 B3|11|protein-coding	0.155	0.552	1	-0.234	0.427	1
NM_001278274	Rcn2|AA408742|Tcbp49|-|9|9 C|protein-coding	0.166	0.61	1	-0.299	0.427	1
NM_001284344	Gas2l3|8430435B07Rik|Gm240|-|10 C2|10|protein-coding	1.74	2.69e-12	6.23e-10	0.219	0.427	1
NM_001285456	Mapt|AI413597|AW045860|Mtapt|Tau|RP23-136D4.1|11 E1|11 67.79 cM|protein-coding	-0.954	0.251	1	0.779	0.427	1
NM_029519	Rap2a|5830461H18Rik|-|14 E4|14 64.72 cM|protein-coding	0.28	0.133	1	-0.218	0.427	1
NM_173864	Gm5077|C1sb|EG317677|-|6 F2|6|protein-coding	-0.214	0.465	1	0.304	0.427	1
NM_175486	6430571L13Rik|-|-|9 F1|9|protein-coding	0.927	0.625	1	1.03	0.427	1
NR_027630	Kctd18|4932411A20Rik|6530404F10Rik|-|1 C1.3|1|protein-coding	-0.376	0.139	1	0.226	0.427	1
NM_001008502	Bbs12|Gm1805|Gm407|Gm721|RP23-137F6.2|DN-452A22.3|3 B|3|protein-coding	-0.654	0.0447	0.929	0.296	0.428	1
NM_001164581	Zfp961|A230105L22Rik|BC065788|mszf37|mszf55-2|-|8 B3.3|8|protein-coding	-0.233	0.383	1	0.234	0.428	1
NM_001167832	Zfp764|8030466O12Rik|-|7 F3|7|protein-coding	-0.553	0.13	1	0.321	0.428	1
NM_008102	Gch1|GTP-CH|GTPCH|Gch|-|14 C2-3|14 24.6 cM|protein-coding	0.562	0.931	1	1.33	0.428	1
NM_019494	Cxcl11|Cxc11|H174|I-tac|Ip9|Itac|Scyb11|Scyb9b|b-R1|betaR1|-|5|5 E3|protein-coding	1.19	0.428	1	-1.2	0.428	1
NM_030208	Trmt44|2310079F23Rik|Mettl19|-|5|5 B1|protein-coding	0.0252	0.99	1	-0.318	0.428	1
NM_133715	Arhgap27|2310069I04Rik|5730442P18Rik|Gm21552|Sh3d20|RP23-341C5.7|11 E1|11|protein-coding	0.563	0.398	1	-0.524	0.428	1
NR_038116	Cxcl11|Cxc11|H174|I-tac|Ip9|Itac|Scyb11|Scyb9b|b-R1|betaR1|-|5|5 E3|protein-coding	1.19	0.428	1	-1.2	0.428	1
NR_106171	Mir1291|mmu-mir-1291|-|-|ncRNA	0.239	0.87	1	-1.05	0.428	1
NM_001081237	Klhl42|A330079N23Rik|AI450355|C230080I20Rik|Ctb9|Klhdc5|mKIAA1340|RP23-157O3.4|6 G3|6|protein-coding	-0.312	0.155	1	0.192	0.429	1
NM_001199274	Mat2b|1110064C04Rik|2410018D16Rik|AI182287|AU022853|MAT-II|MATIIbeta|TGR|RP23-382C18.2|11 A5|11|protein-coding	-0.212	0.316	1	0.173	0.429	1
NM_009479	Uros|AI415298|Uros3|-|7 F3|7 77.26 cM|protein-coding	0.0987	0.712	1	-0.256	0.429	1
NM_024274	Fars2|Fars1|pheRS|-|13|13 A5|protein-coding	0.0885	0.684	1	0.229	0.429	1
NM_026149	Nudcd1|4921532K09Rik|AA407246|AW260430|AW556235|CML66-L|Cml66|-|15 B3.2|15|protein-coding	0.0395	0.783	1	0.204	0.429	1
NM_026763	Col6a4|1110001D15Rik|AI413310|AU023415|Dvwa|EG235580|Vwa6|-|9 F1|9|protein-coding	0.609	0.923	1	-2.94	0.429	1
NM_026900	Zfp580|1500015O20Rik|AI838225|Znf580|-|7 A1|7|protein-coding	0.0131	0.913	1	-0.553	0.429	1
NM_177323	Rint1|1500019C06Rik|2810450M21Rik|Rint-1|-|5 A3|5|protein-coding	-0.0888	0.744	1	0.2	0.429	1
NM_001126047	Sema4c|AI426163|Semacl1|Semaf|Semai|mKIAA1739|-|1 B|1|protein-coding	0.364	0.123	1	-0.212	0.43	1
NM_001159960	Pde1c|-|-|6 B3|6 27.65 cM|protein-coding	0.104	0.78	1	-0.493	0.43	1
NM_010110	Efnb1|Cek5-L|EFL-3|Elk-L|Epl2|Eplg2|LERK-2|Lerk2|Stra1|RP23-110A15.1|X D|X 43.22 cM|protein-coding	0.201	0.451	1	-0.236	0.43	1
NM_010893	Neu1|AA407268|AA407316|Aglp|Apl|Bat-7|Bat7|G9|Map-2|Neu|Neu-1|-|17 B1|17 18.48 cM|protein-coding	0.368	0.0567	1	-0.169	0.43	1
NM_026633	Fam195a|9530058B02Rik|-|17|17 B1|protein-coding	-0.0639	0.919	1	0.371	0.43	1
NM_028623	Cst6|1110017E11Rik|N28197|ichq|-|19 A|19 4.3 cM|protein-coding	1.23	0.426	1	-1.4	0.43	1
NM_029198	4930538K18Rik|-|RP23-344D2.8|4|4|protein-coding	0.415	0.91	1	-1.63	0.43	1
NM_146107	Actr1b|2310066K23Rik|AA960180|AI851923|Arp1b|-|1 B|1|protein-coding	0.0733	0.687	1	-0.198	0.43	1
NM_001177347	1700092M07Rik|-|-|19 A|19|protein-coding	-0.687	0.791	1	1.43	0.431	1
NM_010630	Kifc2|-|-|15 D-E|15 36.23 cM|protein-coding	0.427	0.299	1	-0.309	0.431	1
NM_021897	Trp53inp1|2700057G22Rik|SIP|SIP18|SIP27|Stinp|Teap|RP23-343F17.4|4|4 A1-A2|protein-coding	-0.101	0.702	1	0.183	0.431	1
NM_026511	Apopt1|1700081D05Rik|2810002N01Rik|Apop-1|Apop1|-|12|12 F2|protein-coding	-0.223	0.316	1	0.232	0.431	1
NM_033570	Cnnm4|5430430O18Rik|Acdp4|-|1 B|1 15.28 cM|protein-coding	0.0157	0.97	1	0.234	0.431	1
NM_145492	Zfp521|B930086A16Rik|Evi3|Znf521|-|18 A1|18 7.68 cM|protein-coding	-0.347	0.0524	1	0.173	0.431	1
NR_045171	1700012D01Rik|-|-|10|10|ncRNA	0.677	0.658	1	-1.16	0.431	1
[truncated: 29,646 more rows]

## Sheet: MEFs
ID	Annotation/Divergence	p53-/-_Veh vs. p53-/-;mdm2-/-_Veh log2FoldChange	p53-/-_Veh vs. p53-/-;mdm2-/-_Veh pval	p53-/-_Veh vs. p53-/-;mdm2-/-_Veh padj	p53-/-_Veh vs. p53-/-_Forsk log2FoldChange	p53-/-_Veh vs. p53-/-_Forsk pval	p53-/-_Veh vs. p53-/-_Forsk padj	p53-/-_Forsk vs. p53-/-;mdm2-/-_Forsk log2FoldChange	p53-/-_Forsk vs. p53-/-;mdm2-/-_Forsk pval	p53-/-_Forsk vs. p53-/-;mdm2-/-_Forsk padj
NM_013496	Crabp1|AI326249|CRABP-I|Crabp-1|CrabpI|Rbp-5|-|9 A5.3|9 29.76 cM|protein-coding	-9.99	3.75e-177	3.82e-175	0.0115	0.814	1	-10.6	0	0
NM_001284507	Crabp1|AI326249|CRABP-I|Crabp-1|CrabpI|Rbp-5|-|9 A5.3|9 29.76 cM|protein-coding	-9.81	3.48e-146	2.79e-144	0.03	0.704	1	-10.2	0	0
NM_177839	Tnn|Tnw|tenascin-W|-|1 H2.1|1|protein-coding	-9.77	2.65e-182	2.89e-180	-0.0486	0.516	0.961	-9.65	0	0
NM_001162884	Igsf10|6530405F15Rik|9030224D03|AA409708|AA536958|AI414626|Adlican2|CMF608|-|3 D|3|protein-coding	-8.87	0	0	0.00846	0.976	1	-8.29	0	0
NM_028973	Lrrc15|5430427N11Rik|LIB|-|16 B2|16|protein-coding	-9.19	0	0	-0.134	0.053	0.27	-8.14	0	0
NM_007470	Apod|-|-|16 B2|16 21.41 cM|protein-coding	-9.42	0	0	0.0538	0.436	0.9	-7.9	0	0
NM_025711	Aspn|4631401G09Rik|AA986886|Plap1|Slrr1c|-|13|13 B1|protein-coding	-8.21	0	0	0.0282	0.721	1	-7.71	0	0
NM_001172481	Aspn|4631401G09Rik|AA986886|Plap1|Slrr1c|-|13|13 B1|protein-coding	-8.22	0	0	0.0285	0.722	1	-7.69	0	0
NM_001199556	AW551984|3222402N16|-|9 A5.1|9|protein-coding	-7.89	0	0	-0.209	0.00196	0.0213	-7.52	0	0
NM_178737	AW551984|3222402N16|-|9 A5.1|9|protein-coding	-7.86	0	0	-0.21	0.00198	0.0215	-7.49	0	0
NM_013834	Sfrp1|2210415K03Rik|AW011917|AW107218|AW742929|sFRP-1|-|8 A2|8 11.48 cM|protein-coding	-7.67	0	0	0.0383	0.511	0.956	-7.4	0	0
NM_145467	Itgbl1|B930011D01Rik|RP23-30A18.3|14 E5|14|protein-coding	-9.74	5.5e-208	7.16e-206	0.0752	0.404	0.873	-7.38	0	0
NM_001037987	Edil3|Del-1|Del1|-|13 C3|13|protein-coding	-8.17	8.14e-149	6.73e-147	0.137	0.18	0.586	-7.31	0	0
NM_001025602	Il1rl1|DER4|Fit-1|Ly84|ST2L|St2|St2-rs1|T1|T1/ST2|-|1 B|1 19.19 cM|protein-coding	-7.85	0	0	1.43	3.66e-88	1.08e-85	-7.3	0	0
NM_010103	Edil3|Del-1|Del1|-|13 C3|13|protein-coding	-8.17	6.96e-149	5.77e-147	0.138	0.179	0.585	-7.3	0	0
NM_010743	Il1rl1|DER4|Fit-1|Ly84|ST2L|St2|St2-rs1|T1|T1/ST2|-|1 B|1 19.19 cM|protein-coding	-7.96	0	0	1.48	6.9e-101	2.42e-98	-6.94	0	0
NM_008409	Itm2a|AW108051|Bricd2a|E25|Itm2|RP23-138F13.6|X|X A2-A3|protein-coding	-7.3	0	0	0.033	0.632	1	-6.8	0	0
NM_001285956	Podn|9430070G18|Pcan|SLRR5A|RP23-40G2.7|4 C7|4|protein-coding	-8.37	0	0	0.0441	0.589	1	-6.64	0	0
NM_001285958	Podn|9430070G18|Pcan|SLRR5A|RP23-40G2.7|4 C7|4|protein-coding	-8.34	0	0	0.047	0.565	0.991	-6.6	0	0
NM_172874	Podn|9430070G18|Pcan|SLRR5A|RP23-40G2.7|4 C7|4|protein-coding	-8.36	0	0	0.0458	0.576	0.998	-6.58	0	0
NM_177715	Kctd12|AU046135|AW538430|Pfet1|Pfetin|-|14 E2.3|14|protein-coding	-6.36	1.03e-252	1.69e-250	-0.216	0.00257	0.0268	-6.47	0	0
NM_008008	Fgf7|Kgf|RP23-386I21.3|2|2 F-G|protein-coding	-6.33	0	0	1.57	3.36e-106	1.25e-103	-6.46	0	0
NM_001198765	Postn|A630052E07Rik|AI747096|OSF-2|Osf2|PLF|PN|peri|-|3 C|3|protein-coding	-6.63	0	0	0.00613	0.987	1	-6.42	0	0
NM_015784	Postn|A630052E07Rik|AI747096|OSF-2|Osf2|PLF|PN|peri|-|3 C|3|protein-coding	-6.62	0	0	0.00672	0.976	1	-6.42	0	0
NM_001198766	Postn|A630052E07Rik|AI747096|OSF-2|Osf2|PLF|PN|peri|-|3 C|3|protein-coding	-6.61	0	0	0.00719	0.97	1	-6.41	0	0
NM_030708	Zfhx4|A930021B15|C130041O22Rik|Zfh-4|Zfh4|-|3 A1|3|protein-coding	-6.6	1.16e-213	1.57e-211	-0.125	0.0834	0.371	-6.22	0	0
NM_007603	Capn6|-|RP23-462G16.1|X F2|X|protein-coding	-6.84	0	0	-0.0209	0.643	1	-6.19	0	0
NM_010930	Nov|C130088N23Rik|CCN3|-|15 D1|15 21.49 cM|protein-coding	-6.56	0	0	0.0107	0.842	1	-6.15	0	0
NM_001001309	Itga8|AI447669|RP23-202C2.1|2 A1|2 9.12 cM|protein-coding	-7	0	0	0.0882	0.243	0.686	-6.03	0	0
NM_010330	Emb|AL022799|Gp70|-|13 D2.3|13|protein-coding	-6.02	3.11e-228	4.59e-226	0.188	0.0146	0.105	-5.71	0	0
NM_001081351	Cped1|6720481P07|A430107O13Rik|AI552584|-|6 A3.1|6|protein-coding	-6.04	3.78e-160	3.39e-158	0.134	0.0865	0.379	-5.53	0	0
NM_010942	Nsg1|Neep21|m234|p21|-|5 B3|5 20.21 cM|protein-coding	-5.7	0	0	0.163	0.0333	0.194	-5.53	0	0
NM_028977	Lrrc17|37kDa|4833425M04Rik|6130400C22Rik|P37nb|-|5 A3|5|protein-coding	-5.75	0	0	-0.0167	0.797	1	-5.46	0	0
NM_011581	Thbs2|TSP2|Thbs-2|-|17 A3-B|17 8.95 cM|protein-coding	-5.73	4.17e-245	6.52e-243	0.0471	0.533	0.974	-5.35	0	0
NM_008604	Mme|6030454K05Rik|C85356|CALLA|CD10|NEP|SFE|-|3 E1|3 29.97 cM|protein-coding	-5.48	0	0	-0.0171	0.772	1	-5.18	0	0
NM_009378	Thbd|AI385582|CD141|TM|RP23-70N3.2|2 G3|2 73.45 cM|protein-coding	-5.41	1.68e-292	3.5e-290	0.982	1.06e-46	1.45e-44	-5.1	0	0
NM_013589	Ltbp2|AW208642|-|12|12 D|protein-coding	-5.17	0	0	0.0723	0.263	0.72	-5.07	0	0
NM_001105246	Pcdh19|B530002L05Rik|Gm717|mKIAA1313|RP23-330I16.1|X E3|X|protein-coding	-4.99	0	0	0.162	0.0215	0.14	-4.85	0	0
NM_009468	Dpysl3|CRMP-4|TUC4|Ulip|Ulip1|-|18 B3|18|protein-coding	-4.99	0	0	0.09	0.209	0.634	-4.85	0	0
NM_178804	Slit2|Drad-1|E030015M03Rik|E130320P19Rik|Slil3|mKIAA4141|-|5 B3|5|protein-coding	-4.72	5.44e-297	1.16e-294	0.147	0.0107	0.0835	-4.84	0	0
NM_001105245	Pcdh19|B530002L05Rik|Gm717|mKIAA1313|RP23-330I16.1|X E3|X|protein-coding	-4.98	0	0	0.158	0.0247	0.156	-4.83	0	0
NM_001136086	Dpysl3|CRMP-4|TUC4|Ulip|Ulip1|-|18 B3|18|protein-coding	-5	0	0	0.0644	0.368	0.842	-4.8	0	0
NM_008882	Plxna2|2810428A13Rik|AA589422|AW457381|OCT|Plxn2|mKIAA0463|-|1 H6|1|protein-coding	-4.74	1.03e-304	2.32e-302	0.346	2.68e-06	5.67e-05	-4.77	0	0
NM_009154	Sema5a|5930434A13|9130201M22Rik|AI464145|Semaf|semF|-|15 B3.1|15 13.02 cM|protein-coding	-4.85	8.16e-209	1.07e-206	0.0236	0.813	1	-4.7	0	0
NM_007730	Col12a1|AW743884|-|9 E1|9 43.82 cM|protein-coding	-4.67	1.341010e-310	3.14e-308	0.0151	0.89	1	-4.6	0	0
NM_176922	Itga11|4732459H24Rik|-|9 B|9|protein-coding	-4.3	0	0	0.042	0.608	1	-4.31	0	0
NM_008760	Ogn|3110079A16Rik|OG|OIF|SLRR3A|mimecan|mimican|-|13 A5|13|protein-coding	-4.03	9.59e-94	4.43e-92	-0.0306	0.693	1	-3.98	0	0
NM_013813	Epb4.1l3|4.1B|DAL1P|Dal1|Epb41l3|NBL3|-|17 E1.3|17 40.15 cM|protein-coding	-4.05	0	0	0.0547	0.391	0.86	-3.98	0	0
NM_001079908	Fgfr1|AW208770|Eask|FLG|Fgfr-1|Flt-2|Hspy|MFR|bFGF-R-1|c-fgr|-|8 A2|8 14.12 cM|protein-coding	-3.76	0	0	0.489	7.95e-18	4.02e-16	-3.86	0	0
NM_001079909	Fgfr1|AW208770|Eask|FLG|Fgfr-1|Flt-2|Hspy|MFR|bFGF-R-1|c-fgr|-|8 A2|8 14.12 cM|protein-coding	-3.76	0	0	0.483	2.79e-17	1.36e-15	-3.86	0	0
NM_010206	Fgfr1|AW208770|Eask|FLG|Fgfr-1|Flt-2|Hspy|MFR|bFGF-R-1|c-fgr|-|8 A2|8 14.12 cM|protein-coding	-3.75	0	0	0.489	7.65e-18	3.9e-16	-3.86	0	0
NM_183221	Fat4|6030410K14Rik|9430004M15|-|3 B|3|protein-coding	-3.78	4.91e-232	7.47e-230	0.246	2.12e-05	0.000385	-3.63	0	0
NM_010181	Fbn2|BC063774|Fib-2|mKIAA4226|sne|sy|-|18 D-E1|18 32.15 cM|protein-coding	-3.58	0	0	0.0513	0.385	0.856	-3.52	0	0
NM_009061	Rgs2|GOS8|AL592303.1|1 F|1 62.56 cM|protein-coding	-4.25	5.94e-23	6.18e-22	4.96	0	0	-3.48	0	0
NM_010276	Gem|AV020497|RP23-54P14.1|4 A1|4 5.34 cM|protein-coding	-3.11	1.37e-17	1.12e-16	3.81	0	0	-3.34	0	0
NM_022814	Svep1|1110021D17Rik|4833413O10Rik|AA387071|D430029O09Rik|Polydom|RP23-332H16.3|4|4 B-C2|protein-coding	-3.32	3.15e-170	3.1e-168	0.0431	0.532	0.974	-3.34	0	0
NM_011127	Prrx1|A230024N07Rik|AA755424|AI385634|AI843499|K-2|Pmx|Pmx1|Prx1|mHox|-|1 H2.1|1 70.53 cM|protein-coding	-3.33	0	0	0.115	0.0428	0.233	-3.19	0	0
NM_175686	Prrx1|A230024N07Rik|AA755424|AI385634|AI843499|K-2|Pmx|Pmx1|Prx1|mHox|-|1 H2.1|1 70.53 cM|protein-coding	-3.34	1.164972e-314	2.782570e-312	0.115	0.0429	0.233	-3.19	0	0
NM_007739	Col8a1|Col8a-1|RP23-76K9.1|16 C1.1|16|protein-coding	-3.18	0	0	0.198	0.000424	0.00572	-3.14	0	0
NM_001025570	Prrx1|A230024N07Rik|AA755424|AI385634|AI843499|K-2|Pmx|Pmx1|Prx1|mHox|-|1 H2.1|1 70.53 cM|protein-coding	-3.04	0	0	0.191	0.00175	0.0193	-2.99	0	0
NM_013685	Tcf4|5730422P05Rik|ASP-I2|E2-2|E2.2|ITF-2|ITF-2b|ITF2|ME2|MITF-2A|MITF-2B|SEF-2|SEF2|SEF2-1|TFE|Tcf-4|bHLHb19|-|18 E2|18|protein-coding	-2.72	1.25e-218	1.79e-216	0.165	0.00797	0.0661	-2.78	0	0
NM_001083967	Tcf4|5730422P05Rik|ASP-I2|E2-2|E2.2|ITF-2|ITF-2b|ITF2|ME2|MITF-2A|MITF-2B|SEF-2|SEF2|SEF2-1|TFE|Tcf-4|bHLHb19|-|18 E2|18|protein-coding	-2.72	9.76e-290	1.98e-287	0.164	0.00794	0.0658	-2.77	0	0
NM_001243008	Col6a3|AI507288|Col6a-3|-|1 D|1 45.53 cM|protein-coding	-2.68	0	0	0.0476	0.404	0.873	-2.64	0	0
NM_008086	Gas1|AW554192|Gas-1|-|13 B3-C2|13 31.92 cM|protein-coding	-1.7	2.01e-150	1.68e-148	0.279	1.97e-06	4.26e-05	-2.57	0	0
NM_001243009	Col6a3|AI507288|Col6a-3|-|1 D|1 45.53 cM|protein-coding	-2.6	0	0	0.0464	0.416	0.884	-2.56	0	0
NM_011198	Ptgs2|COX2|Cox-2|PGHS-2|PHS-2|Pghs2|TIS10|-|1 H1|1 63.84 cM|protein-coding	-1.09	0.00188	0.00488	5.71	0	0	-2.55	0	0
NM_008973	Ptn|HARP|HB-GAM|HBBN|HBGF-8|HBNF|OSF|Osf-1|Osf1|-|6 B1|6 15.48 cM|protein-coding	-2.54	0	0	0.1	0.052	0.267	-2.5	0	0
NM_009504	Vdr|Nr1i1|-|15 F1|15|protein-coding	-0.0706	0.575	0.748	3.97	0	0	-2.38	0	0
NM_021704	Cxcl12|Pbsf|Scyb12|Sdf1|Tlsf|Tpar1|-|6 F1|6 54.81 cM|protein-coding	2.02	0	0	0.00375	0.908	1	1.98	0	0
NM_009721	Atp1b1|Atp4b|Atpb|Atpb-1|NKbeta1|-|1 H2.2|1 71.75 cM|protein-coding	2.77	0	0	0.658	5.28e-19	2.92e-17	2.32	0	0
NM_009994	Cyp1b1|CP1B|P4501b1|-|17 E3|17|protein-coding	1.58	5.41e-146	4.32e-144	0.156	0.0303	0.181	2.58	0	0
NM_013655	Cxcl12|Pbsf|Scyb12|Sdf1|Tlsf|Tpar1|-|6 F1|6 54.81 cM|protein-coding	2.64	0	0	-0.0557	0.578	1	2.6	0	0
NM_001012477	Cxcl12|Pbsf|Scyb12|Sdf1|Tlsf|Tpar1|-|6 F1|6 54.81 cM|protein-coding	2.62	0	0	-0.129	0.127	0.483	2.62	0	0
NM_175314	Adamts9|1810011L16Rik|8430403M15Rik|AW743315|E030027K14Rik|mCG_142056|6 D1|6|protein-coding	2.85	0	0	0.452	4.08e-07	9.68e-06	2.76	0	0
NM_053185	Col4a6|BB116301|RP23-264D18.1|X F1-F2|X|protein-coding	2.82	7.64e-305	1.74e-302	0.0343	0.818	1	2.89	0	0
NM_009510	Ezr|AW146364|R75297|Vil2|p81|-|17 A1|17|protein-coding	3.88	0	0	1.02	5.35e-30	4.64e-28	3.01	0	0
NM_008536	Tm4sf1|L6|M3s1|-|3 D|3|protein-coding	2.98	0	0	-0.184	0.0734	0.338	3.16	0	0
NM_139300	Mylk|9530072E15Rik|A930019C19Rik|AW489456|KRP|MLCK108|MLCK210|Mlck|smMLCK|RP24-532J13.1|16 B3|16|protein-coding	2.97	0	0	-0.12	0.238	0.678	3.18	0	0
NM_001122737	Igf2|AL033362|Igf-2|Igf-II|M6pr|Mpr|Peg2|-|7 F5|7 87.99 cM|protein-coding	3.21	0	0	0.0909	0.129	0.487	3.26	0	0
NM_010514	Igf2|AL033362|Igf-2|Igf-II|M6pr|Mpr|Peg2|-|7 F5|7 87.99 cM|protein-coding	3.21	0	0	0.089	0.137	0.504	3.26	0	0
NM_001122736	Igf2|AL033362|Igf-2|Igf-II|M6pr|Mpr|Peg2|-|7 F5|7 87.99 cM|protein-coding	3.22	0	0	0.0886	0.14	0.509	3.28	0	0
NR_001592	H19|AI747191|-|7 F5|7 87.97 cM|ncRNA	3.76	0	0	0.25	0.00581	0.052	3.67	0	0
NM_133903	Spon2|2310045I24Rik|AI504350|M-spondin|Mindin|Mspondin|-|5 B1|5|protein-coding	3.43	1.68e-229	2.53e-227	0.165	0.377	0.85	3.87	0	0
NM_009373	Tgm2|G[a]h|TG2|TGase2|tTG|tTGas|RP23-396G1.2|2 H1|2 78.72 cM|protein-coding	3.96	0	0	-0.18	0.149	0.527	4.12	0	0
NM_010258	Gata6|AA410133|GATA-6|-|18 A1|18 5.63 cM|protein-coding	4.67	3.44e-267	6.44e-265	0.35	0.144	0.517	4.68	0	0
NM_194263	Tbx20|9430010M06Rik|AL022859|Tbx12|-|9 A4|9|protein-coding	5.91	0	0	1.17	2.75e-07	6.64e-06	4.89	0	0
NM_015756	Shroom3|AL022960|D5Ertd287e|Shrm|Shrm3|-|5 E3|5 47.29 cM|protein-coding	4.17	1.59e-248	2.52e-246	-0.32	0.359	0.833	5	0	0
NM_001077596	Shroom3|AL022960|D5Ertd287e|Shrm|Shrm3|-|5 E3|5 47.29 cM|protein-coding	4.2	3.48e-250	5.54e-248	-0.311	0.352	0.824	5.02	0	0
NM_175750	Plxna4|9330117B14|Plxa4|mKIAA1550|-|6 B1|6|protein-coding	4.87	0	0	-0.0367	0.998	1	5.06	0	0
NM_001081171	Lama5|AA408760|AA408762|AI853660|[a]5|laminin-511|mKIAA0533|RP23-16P3.3|2 H4|2 102.7 cM|protein-coding	5.29	0	0	0.143	0.322	0.788	5.17	0	0
NM_010402	Hand2|AI225906|AI661148|Ehand2|Hed|Th2|Thing2|bHLHa26|dHAND|-|8 B2|8 29.8 cM|protein-coding	5.54	3.806381e-319	9.367157e-317	1.22	0.000174	0.0026	5.25	0	0
NM_018857	Msln|MPF|-|17 A3.3|17|protein-coding	5.23	0	0	0.00511	1	1	5.27	0	0
NM_013723	Podxl|AW121214|Ly102|PC|PCLP-1|Pclp1|-|6 A3.3|6 12.57 cM|protein-coding	5.43	7.51e-259	1.3e-256	0.00144	0.928	1	5.28	0	0
NM_011671	Ucp2|Slc25a8|-|7 E3|7 54.36 cM|protein-coding	6.23	0	0	1.64	0.0294	0.177	5.32	0	0
NM_001164724	Il33|9230117N10Rik|Il-33|Il1f11|NF-HEV|-|19|19 C2|protein-coding	5.51	0	0	0.0957	0.812	1	5.46	0	0
NM_133775	Il33|9230117N10Rik|Il-33|Il1f11|NF-HEV|-|19|19 C2|protein-coding	5.53	0	0	0.103	0.783	1	5.46	0	0
NM_013467	Aldh1a1|Ahd-2|Ahd2|Aldh1|Aldh1a2|E1|Raldh1|-|19 B|19 13.91 cM|protein-coding	5.41	0	0	-0.116	0.723	1	5.47	0	0
NM_029928	Ptprb|3230402H02Rik|C130094E24|Ptpz|Rptpb|VE-PTP|Veptp|-|10 D2|10|protein-coding	5.12	0	0	0.404	0.124	0.475	5.5	0	0
NM_144783	Wt1|D630046I19Rik|Wt-1|RP23-232D1.2|2 E|2 55.06 cM|protein-coding	5.35	4.56e-215	6.25e-213	0.581	0.0906	0.39	5.6	0	0
NM_007562	Bnc1|AI047752|AW546376|Bnc|-|7 D3|7|protein-coding	7.1	0	0	1.55	2.91e-05	0.000516	5.61	0	0
NM_138674	Pkhd1l1|AB055648|PKHDL1|-|15|15 B3|protein-coding	5.53	0	0	-0.0426	0.839	1	5.65	0	0
NM_001033481	Myrf|6030439E18|Gm1804|Gm98|Mrf|-|19 A|19|protein-coding	5.78	0	0	0.112	0.727	1	5.68	0	0
NM_021491	Smpd3|4631433G07Rik|AI427456|AW537966|fro|nSMase2|-|8|8 D2|protein-coding	5.53	0	0	0.0333	0.827	1	5.68	0	0
NM_178924	Upk1b|AI413235|Tspan20|UPIb|Upk1|-|16|16 B5-C2|protein-coding	5.47	0	0	-0.209	0.565	0.991	5.85	0	0
NM_008489	Lbp|Bpifd2|Ly88|RP23-407H16.4|2 H1|2 78.72 cM|protein-coding	6.26	1.85e-304	4.14e-302	0.399	0.484	0.938	5.94	0	0
NM_177303	Lrrn4|B430119L13Rik|Nlrr4|RP23-77H16.6|2 F2|2|protein-coding	5.7	0	0	-0.528	0.0829	0.369	6.09	0	0
NM_133977	Trf|AI266983|Cd176|HP|Tf|Tfn|hpx|-|9 F1-F3|9 55.03 cM|protein-coding	6.21	0	0	0.199	0.622	1	6.23	0	0
NM_175309	Upk3b|AI447729|AI957187|P35|PMS2L14|UpIIIb|-|5 G2|5|protein-coding	6.32	0	0	-0.0261	0.941	1	6.39	0	0
NM_001281845	Anxa8|AI466995|Anx8|-|14 B|14 20.8 cM|protein-coding	6.95	0	0	0.324	0.726	1	6.64	0	0
NM_013473	Anxa8|AI466995|Anx8|-|14 B|14 20.8 cM|protein-coding	7.02	1.35e-306	3.1e-304	0.383	0.664	1	6.66	0	0
NM_001253754	Gpm6a|Gpm6|M6A|-|8 B3.2|8|protein-coding	6.67	0	0	-0.229	0.54	0.978	7.04	0	0
NM_001039554	Angptl7|-|RP23-423L9.2|4 E1|4|protein-coding	7.08	0	0	0.226	0.754	1	7.12	0	0
NM_008092	Gata4|Gata-4|-|14 D1|14 33.24 cM|protein-coding	7.28	0	0	0.381	0.594	1	7.13	0	0
NR_001463	Xist|A430022B11|AI314753|-|X D|X 46.15 cM|ncRNA	8.97	0	0	1.19	0.299	0.761	7.82	0	0
NR_001570	Xist|A430022B11|AI314753|-|X D|X 46.15 cM|ncRNA	9.31	0	0	1.45	0.301	0.764	7.91	0	0
NM_001168346	Nfatc4|3110041H08Rik|AW107667|AW546455|Nfat3|-|14 C1|14|protein-coding	-3.24	3.14e-57	8.03e-56	0.49	9.98e-08	2.54e-06	-3.52	6.64e-306	1.28e-303
NM_009323	Tbx15|Tbx14|Tbx8|de|RP23-49O14.1|3 F2.2|3 43.03 cM|protein-coding	-4.05	3.18e-198	3.83e-196	-0.181	0.00714	0.0607	-3.9	1.02e-305	1.94e-303
NM_010597	Kcnab1|Akr8a8|Kvbeta1.1|mKv(beta)1|-|3 E1|3 30.15 cM|protein-coding	4.06	1.25e-283	2.49e-281	0.0991	0.689	1	4.03	2.38e-305	4.51e-303
NM_001077595	Shroom3|AL022960|D5Ertd287e|Shrm|Shrm3|-|5 E3|5 47.29 cM|protein-coding	4.2	2.92e-251	4.7e-249	-0.32	0.316	0.78	5.03	9.27e-304	1.74e-301
NM_134163	Mbnl3|A530038J18Rik|AI661274|CHCR|E430034C16Rik|MBLX|MBLX39|MBXL|RP23-98P13.1|X A5|X|protein-coding	3.9	1.81e-90	8e-89	-0.117	0.585	1	3.97	2.65e-301	4.93e-299
NM_008481	Lama2|5830440B04|dy|mKIAA4087|mer|merosin|-|10 A4-B1|10 14.23 cM|protein-coding	-6.39	0	0	-0.0921	0.225	0.66	-6.23	7.22e-300	1.34e-297
NM_010681	Lama4|-|-|10 B1|10 20.02 cM|protein-coding	-7.8	0	0	-0.278	8.87e-05	0.00142	-7.44	1.43e-298	2.62e-296
NM_001190451	Dcn|DC|DSPG2|PG40|PGII|PGS2|SLRR1B|mDcn|-|10 C3|10 50.27 cM|protein-coding	1.8	3.8e-261	6.66e-259	0.0367	0.826	1	1.88	6.5e-298	1.18e-295
NM_008509	Lpl|-|-|8 B3.3|8 33.88 cM|protein-coding	2.59	1.91e-174	1.9e-172	0.188	0.143	0.516	2.53	2.37e-297	4.28e-295
NM_001160378	Fam46a|D930050G01Rik|-|9 E3.1|9|protein-coding	-7.68	7.41e-194	8.64e-192	0.844	5.13e-21	3.13e-19	-6.44	6.21e-297	1.11e-294
NM_001160379	Fam46a|D930050G01Rik|-|9 E3.1|9|protein-coding	-7.68	3.59e-194	4.23e-192	0.841	6.39e-21	3.88e-19	-6.44	6.26e-297	1.11e-294
NM_031170	Krt8|AA960620|AL022697|AU019895|Card2|EndoA|K8|Krt-2.8|Krt2-8|-|15 F3|15 57.2 cM|protein-coding	7.94	1.81e-232	2.77e-230	1	0.342	0.813	7.26	7.2e-292	1.27e-289
NM_010518	Igfbp5|AI256729|AW208790|IGFBP-5|IGFBP-5P|-|1 C3|1 36.94 cM|protein-coding	-3.79	0	0	0.0492	0.434	0.899	-3.02	1.11e-291	1.95e-289
NM_001002927	Penk|AI326464|ENK|PPA|Penk1|RP23-76M24.2|4 A1|4 2.31 cM|protein-coding	-8.24	6.12e-211	8.19e-209	0.269	0.00424	0.0406	-8.31	5.39e-290	9.4e-288
NM_008695	Nid2|AW547149|Ly111|NID-2|entactin-2|nidogen-2|-|14 A3|14|protein-coding	-3.04	0	0	0.1	0.0894	0.387	-2.99	1.25e-286	2.16e-284
NM_001163566	Crb2|5930402A21|BC043114|-|2 B|2|protein-coding	7.24	0	0	0.809	0.229	0.666	6.07	2.96e-286	5.09e-284
NM_009472	Unc5c|6030473H24|AI047720|B130051O18Rik|Unc5h3|rcm|-|3 H1|3 65.57 cM|protein-coding	-7.01	1.78e-98	8.67e-97	0.0211	0.937	1	-6.99	1.24e-285	2.12e-283
NM_019397	Egfl6|Maeg|RP23-408K4.7|X F5|X 77.66 cM|protein-coding	-7.61	0	0	0.0119	0.891	1	-7.61	1.83e-285	3.1e-283
NM_001077406	Nrp2|1110048P06Rik|Np-2|Np2|Npn-2|Npn2|RP23-149A5.1|1 C2|1|protein-coding	-2.49	3.09e-255	5.23e-253	0.157	0.0112	0.0858	-2.54	5.17e-281	8.7e-279
NM_001077407	Nrp2|1110048P06Rik|Np-2|Np2|Npn-2|Npn2|RP23-149A5.1|1 C2|1|protein-coding	-2.49	6.6e-255	1.11e-252	0.157	0.0111	0.0856	-2.54	7.37e-281	1.23e-278
NM_021355	Fmod|AI131919|AU041740|SLRR2E|-|1 E4|1 58.09 cM|protein-coding	3.03	8.54e-283	1.68e-280	0.204	0.119	0.464	2.86	5.09e-279	8.45e-277
NM_001037809	Cdh3|AI385538|Cadp|Cdhp|P-cadherin|Pcad|-|8 D3|8 53.16 cM|protein-coding	2.43	1.63e-299	3.57e-297	-0.144	0.0956	0.404	2.36	6.2e-278	1.02e-275
NM_008538	Marcks|Macs|PKCSL|-|10 B1|10 19.49 cM|protein-coding	-2.06	5.746354e-316	1.399984e-313	-0.283	1.58e-07	3.92e-06	-1.94	8.69e-277	1.42e-274
NM_007665	Cdh3|AI385538|Cadp|Cdhp|P-cadherin|Pcad|-|8 D3|8 53.16 cM|protein-coding	2.43	3.81e-299	8.28e-297	-0.141	0.104	0.425	2.35	8.85e-277	1.44e-274
NM_033037	Cdo1|1300002L19Rik|Cdo|D18Ucla3|-|18 C|18 24.75 cM|protein-coding	-6.74	5.07e-277	9.8e-275	0.0401	0.627	1	-6.68	2.85e-273	4.61e-271
NM_022563	Ddr2|AW495251|Ntrkr3|tyro10|-|1 H1-H5|1 76.84 cM|protein-coding	-2	3.2e-264	5.74e-262	0.0384	0.534	0.975	-1.99	3.26e-268	5.24e-266
NM_054044	Gpr124|8430414O08Rik|9530074E10Rik|Tem5|mKIAA1531|-|8|8 A3|protein-coding	-2.22	2.69e-119	1.65e-117	0.151	0.0187	0.126	-2.36	3.92e-268	6.25e-266
NM_181404	Kank1|A930031B09Rik|AU015049|AW121052|Ankrd15|D330024H06Rik|mKIAA0172|-|19 B|19|protein-coding	2.34	1.49e-145	1.19e-143	-0.698	6.19e-07	1.43e-05	3.27	3.55e-267	5.62e-265
NM_172671	Lgr4|9130225G07|A330106J01Rik|A930009A08Rik|Gpr48|RP23-431J22.1|2 E3|2|protein-coding	-3.03	1.99e-79	7.78e-78	0.165	0.0345	0.199	-3.18	1e-265	1.58e-263
NM_001112725	Aldh3a1|Ahd-4|Ahd4|Aldh|Aldh3|RP23-55I2.1|11 B2|11 37.96 cM|protein-coding	6.04	1.85e-165	1.75e-163	1.04	0.183	0.592	5.71	1.41e-265	2.2e-263
NM_007436	Aldh3a1|Ahd-4|Ahd4|Aldh|Aldh3|RP23-55I2.1|11 B2|11 37.96 cM|protein-coding	6.11	2.16e-166	2.06e-164	1.11	0.137	0.504	5.71	3.67e-265	5.71e-263
NM_001164528	Ildr2|2810478N18Rik|3110063L10Rik|AI852300|D1Ertd471e|Dbsm1|ENSMUSG00000040612|Ll|-|1 H2.3|1 73.61 cM|protein-coding	4.14	7.55e-255	1.26e-252	0.01	0.993	1	4.11	1.51e-263	2.34e-261
NM_001014423	Abi3bp|5033411B22Rik|AI506287|BG172926|D930038M13Rik|TARSH|eratin|-|16 C1.1|16|protein-coding	-5.27	8.1e-218	1.15e-215	0.0751	0.408	0.877	-5.36	1.11e-261	1.71e-259
NM_007833	Dcn|DC|DSPG2|PG40|PGII|PGS2|SLRR1B|mDcn|-|10 C3|10 50.27 cM|protein-coding	1.82	1.18e-263	2.09e-261	0.0433	0.792	1	1.9	2.7e-261	4.11e-259
NM_012030	Slc9a3r1|EBP-50|NHE-RF|NHERF-1|NHERF1|RP23-342L24.4|11 E2|11|protein-coding	5.14	0	0	0.243	0.312	0.775	4.67	3.5e-261	5.31e-259
NM_178638	Tmem108|AI462967|B130017P16Rik|R74726|-|9 F1|9|protein-coding	6.07	2.87e-238	4.43e-236	-0.319	0.625	1	6.4	2.85e-260	4.29e-258
NM_019413	Robo1|AW494633|AW742721|DUTT1|Gm310|-|16 C3.1|16|protein-coding	-6.96	6.46e-216	9e-214	0.165	0.0764	0.348	-7.36	2.38e-259	3.57e-257
NM_029525	Prex2|6230420N16Rik|AI316880|AI553603|C030045D06Rik|D430013K02|Depdc2|P-Rex2|-|1 A3|1|protein-coding	3.34	7.84e-223	1.14e-220	0.157	0.408	0.877	3.35	1.6e-256	2.38e-254
NM_001014424	Abi3bp|5033411B22Rik|AI506287|BG172926|D930038M13Rik|TARSH|eratin|-|16 C1.1|16|protein-coding	-5.29	3.62e-191	4.1e-189	0.0711	0.445	0.909	-5.35	1.21e-255	1.79e-253
NM_001162926	Fam84b|BF642811|D330050I23Rik|-|15 D1|15|protein-coding	2.87	1.422508e-313	3.364714e-311	-1.55	2.84e-30	2.48e-28	3.4	4.19e-255	6.16e-253
NM_134117	Pkdcc|AI115348|AW548124|Adtk1|ESTM17|MAd1|Sgk493|Vlk|X83346|-|17 E4|17 52.25 cM|protein-coding	2.65	3.21e-131	2.22e-129	-0.00728	1	1	3.3	3.59e-254	5.24e-252
NM_023699	Nfatc4|3110041H08Rik|AW107667|AW546455|Nfat3|-|14 C1|14|protein-coding	-3.2	1.34e-92	6.1e-91	0.493	7.2e-09	2.1e-07	-3.53	2.92e-253	4.25e-251
NM_001014422	Abi3bp|5033411B22Rik|AI506287|BG172926|D930038M13Rik|TARSH|eratin|-|16 C1.1|16|protein-coding	-5.27	1.13e-219	1.63e-217	0.0705	0.446	0.909	-5.33	6.62e-253	9.57e-251
NM_031397	Bicc1|Bic-C|bpk|jcpk|-|10 B5.3|10 36.75 cM|protein-coding	2.14	2.29e-250	3.67e-248	0.149	0.069	0.325	2.05	8.89e-252	1.28e-249
NM_178790	Abi3bp|5033411B22Rik|AI506287|BG172926|D930038M13Rik|TARSH|eratin|-|16 C1.1|16|protein-coding	-5.24	6.18e-226	9.07e-224	0.0689	0.456	0.916	-5.32	1.8e-251	2.56e-249
NM_198052	Tbx3|D5Ertd189e|-|5 F|5 60.34 cM|protein-coding	-7.9	5.27e-58	1.38e-56	1.42	5.99e-41	7.23e-39	-8.18	4.69e-249	6.66e-247
NM_011535	Tbx3|D5Ertd189e|-|5 F|5 60.34 cM|protein-coding	-7.87	3.9e-66	1.21e-64	1.44	2.66e-41	3.26e-39	-8.49	9.79e-249	1.38e-246
NM_010350	Grin2c|GluN2C|NMDAR2C|NR2C|RP23-117K15.2|11 E2|11 80.8 cM|protein-coding	10.4	0	0	3.23	0.224	0.658	7.16	1.4e-248	1.97e-246
NM_053110	Gpnmb|DC-HIL|Dchil|ipd|-|6 B2.3|6 23.82 cM|protein-coding	-7.58	0	0	-0.0101	0.881	1	-7.45	2.19e-248	3.06e-246
NM_175155	Sash1|1100001C18Rik|2500002E12Rik|A330076K04Rik|mKIAA0790|-|10 A1|10|protein-coding	-2.38	1.94e-40	3.5e-39	0.972	1.15e-37	1.22e-35	-2.97	2.88e-244	4e-242
NM_080555	Ppap2b|1110003O22Rik|2610002D05Rik|AV025606|D4Bwg0538e|D4Bwg1535e|Lpp3|Ppab2b|RP23-104G20.1|4 C6|4 49.18 cM|protein-coding	-5.9	0	0	0.144	0.0412	0.227	-6.05	3.41e-244	4.71e-242
NM_010101	S1pr3|AI132464|Edg3|Lpb3|S1p3|-|13|13 B1|protein-coding	-4.94	2.07e-131	1.44e-129	0.715	3.21e-15	1.41e-13	-4.18	8.79e-244	1.21e-241
NM_011825	Grem2|Gremlin2|Prdc|-|1 H3|1|protein-coding	-5.31	6.26e-135	4.47e-133	0.42	1.39e-06	3.06e-05	-4.71	1.46e-243	1.99e-241
NM_009189	Six1|BB138287|-|12 C3|12 30.34 cM|protein-coding	-7.16	4.65e-124	3.01e-122	0.999	7.38e-24	5.05e-22	-6.76	1.49e-242	2.02e-240
NM_008514	Lrp6|C030016K15Rik|Cd|Gw|-|6 G1|6 65.37 cM|protein-coding	-1.47	1.21e-132	8.51e-131	0.636	1.6e-28	1.3e-26	-1.88	6.87e-242	9.27e-240
NM_175549	Robo2|2600013A04Rik|9430089E08Rik|BB097918|D230004I22Rik|mKIAA1568|-|16 C3.1|16|protein-coding	-5.92	4.42e-159	3.93e-157	0.0688	0.486	0.94	-5.34	2e-240	2.69e-238
NM_008969	Ptgs1|COX1|Cox-1|Cox-3|PGHS-1|PHS 1|Pghs1|RP23-454A14.3|2 B|2 24.19 cM|protein-coding	2.14	7.42e-179	7.76e-177	0.296	0.00219	0.0234	2.25	7.35e-238	9.81e-236
NM_029023	Scpep1|2410018F01Rik|4833411K15Rik|AI957256|Risc|RP23-176J13.1|11 C|11|protein-coding	-2	8.73e-120	5.4e-118	0.0736	0.225	0.659	-1.93	1.27e-236	1.68e-234
NM_001111023	Runx1|AML1|CBF-alpha-2|Cbfa2|Pebp2a2|Pebpa2b|-|16 C4|16 53.7 cM|protein-coding	1.14	2.64e-18	2.25e-17	0.601	1.77e-05	0.000327	2.78	2.26e-235	2.98e-233
NM_031258	Chrdl1|CHL|CHL1|Nrln1|VOPT|RP23-346N16.1|X F3|X|protein-coding	-8.71	4.24e-165	3.99e-163	0.0887	0.392	0.861	-8.81	3.99e-235	5.23e-233
NM_008018	Sh3pxd2a|2310014D11Rik|AA589508|AI256723|AI413738|C230050L11|EG329070|Fish|Gm5098|Sh3md1|TSK5|Tks5|-|19|19 D2|protein-coding	-1.06	1.28e-84	5.36e-83	0.66	1.41e-33	1.38e-31	-1.7	2.13e-233	2.78e-231
NM_001164717	Sh3pxd2a|2310014D11Rik|AA589508|AI256723|AI413738|C230050L11|EG329070|Fish|Gm5098|Sh3md1|TSK5|Tks5|-|19|19 D2|protein-coding	-1.06	8.4e-85	3.54e-83	0.658	2.31e-33	2.25e-31	-1.7	2.84e-233	3.69e-231
NM_145148	Frmd4b|6030440G05Rik|C87375|GOBLIN|GRSP1|R74720|mKIAA1013|-|6 D3|6|protein-coding	4.89	7.56e-214	1.02e-211	-0.237	0.512	0.958	5.11	2.31e-232	2.98e-230
NM_009778	C3|AI255234|ASP|HSE-MSF|Plp|-|17 E1-E3|17 29.72 cM|protein-coding	3.62	3.88e-266	7.1e-264	0.114	0.565	0.991	3.6	9.02e-232	1.16e-229
NM_007962	Mpzl2|Eva|Eva1|-|9 A5.2|9 24.84 cM|protein-coding	6.25	9.78e-74	3.46e-72	0.501	0.79	1	7.34	2.77e-231	3.54e-229
NM_008512	Lrp1|A2mr|AI316852|CD91|Lrp|-|10|10 B2-D1|protein-coding	-1.49	8.73e-207	1.13e-204	0.111	0.0355	0.203	-1.54	7.12e-231	9.06e-229
NM_009821	Runx1|AML1|CBF-alpha-2|Cbfa2|Pebp2a2|Pebpa2b|-|16 C4|16 53.7 cM|protein-coding	1.13	7.33e-18	6.12e-17	0.585	3.35e-05	0.000587	2.77	1.31e-229	1.66e-227
NM_015814	Dkk3|AW061014|C87148|-|7 F1|7|protein-coding	-5.86	0	0	0.298	9.91e-05	0.00156	-5.63	2.93e-226	3.67e-224
NM_177305	Arl4c|A630084M22Rik|Arl7|LAK|-|1 D|1|protein-coding	0.853	1.13e-09	5.83e-09	3.51	4.43e-303	7.17e-300	-2.64	2.78e-224	3.47e-222
NM_013569	Kcnh2|AI326795|ERG1|LQT|Lqt2|M-erg|Merg1|merg1a|merg1b|-|5 A3|5 10.94 cM|protein-coding	5.67	4.12e-189	4.6e-187	0.179	0.779	1	5.67	1.79e-223	2.22e-221
NM_021398	Slc43a3|Eeg1|SEEEG-1|RP23-232L15.1|2 E1|2|protein-coding	3.82	5.82e-164	5.33e-162	0.202	0.506	0.953	3.98	2.08e-223	2.56e-221
NM_001014399	Abi3bp|5033411B22Rik|AI506287|BG172926|D930038M13Rik|TARSH|eratin|-|16 C1.1|16|protein-coding	-5.24	1.92e-159	1.71e-157	0.0664	0.501	0.951	-5.35	8.07e-223	9.9e-221
NM_130449	Colec12|CL-P1|SRCL|Scara4|-|18 A1|18|protein-coding	-1.93	2.92e-217	4.11e-215	0.0989	0.0945	0.401	-1.91	3.19e-222	3.9e-220
NM_008440	Kif1a|ATSV|C630002N23Rik|Gm1626|Kns1|-|1|1 E1-E2|protein-coding	-9.41	3.08e-193	3.57e-191	0.278	0.00498	0.0462	-8.86	5.68e-221	6.89e-219
NM_001110315	Kif1a|ATSV|C630002N23Rik|Gm1626|Kns1|-|1|1 E1-E2|protein-coding	-9.39	2.13e-191	2.42e-189	0.285	0.00401	0.0388	-8.85	5.88e-220	7.11e-218
NM_019521	Gas6|Gas-6|-|8 A1.1|8 6.06 cM|protein-coding	2.18	2.95e-144	2.31e-142	0.193	0.0197	0.131	1.99	1.17e-219	1.41e-217
NM_008968	Ptgis|Cyp8|Cyp8a1|Pgis|RP23-105M23.1|2 H3|2|protein-coding	2.38	3.63e-170	3.57e-168	-0.0864	0.509	0.955	2.62	3.55e-219	4.25e-217
NM_172589	Lhfpl2|6030465B15|AI447312|AW050335|mKIAA0206|vgim|-|13 D1|13|protein-coding	-1.75	6.8e-65	2.07e-63	1.03	4.01e-42	5.03e-40	-2.82	1.33e-218	1.58e-216
NM_010664	Krt18|CK18|K18|Krt1-18|-|15 F3|15 57.22 cM|protein-coding	5.15	1.34e-114	7.77e-113	-0.0224	1	1	5.97	1.38e-218	1.64e-216
NM_020496	Tbx20|9430010M06Rik|AL022859|Tbx12|-|9 A4|9|protein-coding	5.99	5.18e-220	7.51e-218	0.959	0.0636	0.306	5.09	3.79e-218	4.46e-216
NM_001162943	Dchs1|3110041P15Rik|C130033F22Rik|CDH25|FIB1|Gm165|PCDH16|-|7 E3|7|protein-coding	-6.61	8.992801e-316	2.169224e-313	0.0917	0.262	0.719	-6.83	6.18e-217	7.25e-215
NM_144837	BC018507|C77245|mKIAA0947|-|13 C1|13|protein-coding	-0.761	6.55e-25	7.31e-24	1.18	6.56e-73	1.53e-70	-2.09	1.49e-216	1.74e-214
NM_144800	Mtss1|2310003N14Rik|BC024131|D130001D01Rik|Mim|mKIAA0429|-|15 D1|15|protein-coding	3.4	6.22e-265	1.12e-262	-0.0217	0.893	1	3.14	7.03e-216	8.17e-214
NM_009846	Cd24a|Cd24|HSA|Ly-52|nectadrin|-|10 B2|10 23.01 cM|protein-coding	2.07	8.47e-94	3.92e-92	0.75	1.28e-09	4.05e-08	2.45	8.5e-215	9.83e-213
NM_029568	Mfap4|1110007F23Rik|RP23-155J3.5|11 B2|11 37.96 cM|protein-coding	-4.95	0	0	-0.0329	0.629	1	-4.81	1.72e-214	1.98e-212
NM_001205085	Tbx20|9430010M06Rik|AL022859|Tbx12|-|9 A4|9|protein-coding	5.96	1.28e-215	1.78e-213	0.936	0.0722	0.335	5.09	3.12e-214	3.58e-212
NM_008115	Gfra2|-|-|14|14 D3-E1|protein-coding	-6.96	0	0	0.0135	0.867	1	-6.99	4.45e-211	5.08e-209
NM_010203	Fgf5|Fgf-5|HBGF-5|angora|go|-|5 E1-F|5 47.77 cM|protein-coding	6.36	5.29e-39	9.22e-38	2.68	0.0154	0.109	6.2	7.83e-211	8.89e-209
NM_008632	Map2|MAP-2|Mtap-2|Mtap2|AC091465.1|1 C3|1 33.49 cM|protein-coding	-4.82	4.94e-86	2.11e-84	-0.0778	0.433	0.898	-4.83	3.33e-210	3.76e-208
NM_001146180	Mtss1|2310003N14Rik|BC024131|D130001D01Rik|Mim|mKIAA0429|-|15 D1|15|protein-coding	3.37	6.56e-257	1.13e-254	-0.0491	0.786	1	3.13	2.18e-209	2.45e-207
NM_001130178	Tnnt2|Tnt|cTnT|-|1 E4|1 59.32 cM|protein-coding	5.74	1.41e-202	1.79e-200	0.632	0.238	0.678	5.18	1.96e-208	2.2e-206
NM_001130174	Tnnt2|Tnt|cTnT|-|1 E4|1 59.32 cM|protein-coding	5.73	4.18e-201	5.09e-199	0.632	0.238	0.678	5.18	9.72e-208	1.07e-205
NM_001130175	Tnnt2|Tnt|cTnT|-|1 E4|1 59.32 cM|protein-coding	5.73	4.18e-201	5.09e-199	0.632	0.238	0.678	5.18	9.72e-208	1.07e-205
NM_001130177	Tnnt2|Tnt|cTnT|-|1 E4|1 59.32 cM|protein-coding	5.73	4.18e-201	5.09e-199	0.632	0.238	0.678	5.18	9.72e-208	1.07e-205
NM_008626	Mrc2|Endo180|mKIAA0709|uPARAP|RP23-35E7.1|11 E1|11|protein-coding	-1.68	3.11e-57	7.98e-56	0.0782	0.221	0.654	-1.78	1.32e-207	1.45e-205
NM_011056	Pde4d|9630011N22Rik|Dpde3|RP24-383A20.1|13 D2.1-D2.2|13 59.69 cM|protein-coding	-1.06	1.98e-12	1.22e-11	2.92	1.25e-272	1.59e-269	-2.29	1.91e-207	2.09e-205
NM_001130179	Tnnt2|Tnt|cTnT|-|1 E4|1 59.32 cM|protein-coding	5.73	1.91e-201	2.39e-199	0.632	0.238	0.678	5.17	3.38e-207	3.68e-205
NM_001130180	Tnnt2|Tnt|cTnT|-|1 E4|1 59.32 cM|protein-coding	5.73	3.22e-201	3.98e-199	0.632	0.238	0.678	5.17	4.41e-207	4.76e-205
NM_001130181	Tnnt2|Tnt|cTnT|-|1 E4|1 59.32 cM|protein-coding	5.73	3.22e-201	3.98e-199	0.632	0.238	0.678	5.17	4.41e-207	4.76e-205
NM_011619	Tnnt2|Tnt|cTnT|-|1 E4|1 59.32 cM|protein-coding	5.73	5.42e-201	6.57e-199	0.632	0.238	0.678	5.17	7.52e-207	8.09e-205
NM_028472	Bmper|3110056H04Rik|CV-2|Crim3|Cv2|-|9|9 A4|protein-coding	2.94	6.71e-203	8.52e-201	0.0749	0.61	1	2.88	1.12e-206	1.2e-204
NM_008781	Pax3|Pax-3|Sp|splotch|-|1 C4|1 39.79 cM|protein-coding	-7.48	1.75e-124	1.15e-122	0.923	3.15e-18	1.64e-16	-6.55	2.79e-206	2.97e-204
NM_010279	Gfra1|AU042498|-|19 D2-D3|19 54.18 cM|protein-coding	-3.04	5.61e-123	3.57e-121	-0.00719	0.86	1	-3.03	7.8e-206	8.28e-204
NR_104342	Gfra1|AU042498|-|19 D2-D3|19 54.18 cM|protein-coding	-3.04	9.78e-124	6.27e-122	-0.00669	0.866	1	-3.02	2.09e-205	2.2e-203
NM_008150	Gpc4|9530073D23Rik|AF311610|AI385680|AI661372|K-glypican|RP23-309D15.3|X A5|X 28.33 cM|protein-coding	-2.25	2.87e-79	1.12e-77	0.039	0.623	1	-2.2	2.28e-204	2.4e-202
NM_001285457	Gfra1|AU042498|-|19 D2-D3|19 54.18 cM|protein-coding	-3.04	7.37e-119	4.48e-117	-0.0136	0.789	1	-3.02	6.72e-204	7.04e-202
NM_001160112	Foxg1|2900064B05Rik|BF-1|Bf1|Hfh9|Hfhbf1|-|12 B3|12 21.78 cM|protein-coding	-4.64	1.11e-25	1.28e-24	0.211	0.197	0.615	-5.19	1.26e-203	1.32e-201
NM_001243064	Cav1|Cav|Cav-1|-|6|6 A2|protein-coding	-2.07	4.48e-210	5.97e-208	-0.0689	0.239	0.68	-2.06	2.69e-203	2.8e-201
NM_001130176	Tnnt2|Tnt|cTnT|-|1 E4|1 59.32 cM|protein-coding	5.7	6.53e-197	7.76e-195	0.579	0.29	0.752	5.19	3.3e-203	3.42e-201
NM_011824	Grem1|Cktsf1b1|Drm|Grem|ld|RP23-178K16.1|2 E4|2 57.43 cM|protein-coding	-4.34	2.35e-229	3.51e-227	0.275	0.000695	0.00885	-3.42	3.94e-203	4.06e-201
NM_007616	Cav1|Cav|Cav-1|-|6|6 A2|protein-coding	-2.08	1.61e-209	2.13e-207	-0.0654	0.262	0.719	-2.06	9.02e-203	9.25e-201
NM_009382	Thy1|CD90|T25|Thy-1|Thy-1.2|Thy1.1|Thy1.2|-|9 A5.1|9 24.52 cM|protein-coding	-7.59	0	0	0.597	2.46e-09	7.54e-08	-7.3	2.02e-201	2.06e-199
NM_177152	Lrig3|9030421L11Rik|9130004I02Rik|9430095K15Rik|mKIAA3016|-|10 D3|10|protein-coding	-2.53	9.61e-113	5.45e-111	0.667	1.07e-17	5.38e-16	-3	3.32e-201	3.37e-199
NM_008241	Foxg1|2900064B05Rik|BF-1|Bf1|Hfh9|Hfhbf1|-|12 B3|12 21.78 cM|protein-coding	-4.66	2.03e-25	2.31e-24	0.209	0.205	0.628	-5.2	7.61e-201	7.7e-199
NM_001277268	Fgf5|Fgf-5|HBGF-5|angora|go|-|5 E1-F|5 47.77 cM|protein-coding	6.31	9e-38	1.53e-36	2.68	0.0154	0.109	6.13	9.63e-201	9.71e-199
NM_197999	Ces2g|2210023G05Rik|Ces2l|-|8 D3|8|protein-coding	5.59	1.43e-177	1.47e-175	0.438	0.501	0.951	5.31	8.21e-200	8.24e-198
NM_001025192	Cxadr|2610206D03Rik|AU016810|AW553441|CAR|MCAR|MCVADR|-|16|16 C|protein-coding	2.65	2.82e-215	3.88e-213	0.488	0.000249	0.0036	2.47	1.58e-199	1.58e-197
NM_013724	Nrk|AA407323|AA409510|AI225895|AV168563|AW538185|Nesk|-|X F1|X 61.15 cM|protein-coding	-4.16	4.01e-64	1.2e-62	-0.0281	0.735	1	-4.12	1.97e-199	1.96e-197
NM_009255	Serpine2|B230326M24Rik|PAI-1|PI-7|PI7|PN-1|Spi4|-|1 C4|1 40.97 cM|protein-coding	-6.7	0	0	0.0843	0.229	0.666	-6.17	2.67e-199	2.65e-197
NM_019733	Rbpms|2010300K22Rik|2700019M19Rik|AU017537|RBP-MS|hermes|-|8 A4|8|protein-coding	2.98	5.34e-165	5.01e-163	0.0666	0.676	1	3.1	1.57e-198	1.55e-196
NM_001113384	Gnao1|AW050213|Galphao|Gnao|alphaO|-|8 C5|8 45.94 cM|protein-coding	-5.23	5.76e-194	6.74e-192	0.143	0.123	0.473	-4.93	2.35e-198	2.31e-196
NM_001042674	Rbpms|2010300K22Rik|2700019M19Rik|AU017537|RBP-MS|hermes|-|8 A4|8|protein-coding	2.99	1.32e-165	1.25e-163	0.0618	0.7	1	3.11	5.17e-198	5.06e-196
NM_001146268	Pdgfrb|AI528809|CD140b|PDGFR-1|Pdgfr|-|18 E1|18 34.41 cM|protein-coding	-1.89	1.17e-197	1.39e-195	-0.219	0.000189	0.0028	-1.97	1.65e-197	1.6e-195
NM_008809	Pdgfrb|AI528809|CD140b|PDGFR-1|Pdgfr|-|18 E1|18 34.41 cM|protein-coding	-1.89	9.97e-198	1.2e-195	-0.219	0.000187	0.00277	-1.97	1.65e-197	1.6e-195
NM_008480	Lama1|AA408497|Lama|-|17 E1.1|17 38.8 cM|protein-coding	4.23	2.1e-178	2.17e-176	0.393	0.196	0.613	4.01	3.08e-197	2.99e-195
NM_009141	Cxcl5|AMCF-II|ENA-78|GCP-2|LIX|Scyb5|Scyb6|-|5 E1|5 44.78 cM|protein-coding	-5.08	1.89e-41	3.48e-40	2.15	1.17e-60	1.97e-58	-7.72	8.98e-197	8.66e-195
NM_001163640	Chn2|1700026N20Rik|4930557O16Rik|ARHGAP3|Bch|-|6 B3|6|protein-coding	5.76	5.6e-168	5.46e-166	0.94	0.0969	0.408	5.11	6.06e-196	5.83e-194
NM_020578	Ehd3|Ehd2|-|17 E2|17 45.2 cM|protein-coding	4.72	2.72e-219	3.9e-217	0.808	0.0106	0.0828	3.91	1.75e-194	1.67e-192
NM_001204134	C1qtnf3|2310005P21Rik|CORS-26|CORS26|CTRP3|Corcs|Cors|-|15 A2|15|protein-coding	-7.18	3.11e-192	3.56e-190	0.0481	0.61	1	-7.33	3.53e-194	3.37e-192
NM_001024720	Hmcn1|EG545370|Gm201|-|1 G1|1|protein-coding	-3.69	2.68e-133	1.89e-131	0.0413	0.683	1	-3.45	7.65e-194	7.27e-192
NM_028903	Scara5|4932433F15Rik|4933425F03Rik|AV278087|Tesr|-|14 D1|14|protein-coding	-5.89	4.56e-179	4.79e-177	0.147	0.124	0.475	-6.07	2.29e-193	2.17e-191
NM_030888	C1qtnf3|2310005P21Rik|CORS-26|CORS26|CTRP3|Corcs|Cors|-|15 A2|15|protein-coding	-7.31	4.58e-191	5.17e-189	0.048	0.604	1	-7.31	9.56e-192	9.01e-190
NM_007743	Col1a2|AA960264|AI325291|Col1a-2|Cola-2|Cola2|oim|-|6 A1|6 1.81 cM|protein-coding	-1.33	6.92e-181	7.46e-179	0.106	0.0324	0.19	-1.33	1.55e-191	1.45e-189
NM_007798	Ctsb|CB|-|14 D1|14 33.24 cM|protein-coding	-1.81	3.68e-124	2.39e-122	0.0979	0.0919	0.394	-1.77	1.36e-190	1.27e-188
NM_001039934	Map2|MAP-2|Mtap-2|Mtap2|AC091465.1|1 C3|1 33.49 cM|protein-coding	-4.83	1.94e-85	8.24e-84	-0.075	0.456	0.915	-4.83	8.8e-190	8.19e-188
NM_001159520	Pax3|Pax-3|Sp|splotch|-|1 C4|1 39.79 cM|protein-coding	-7.36	1.17e-114	6.78e-113	0.914	8.71e-17	4.16e-15	-6.49	8.85e-190	8.21e-188
NM_001285808	Dtna|2210407P21Rik|DTN-A|Dtn|Gm19389|a-DB-1|adbn|-|18 A2|18 12.08 cM|protein-coding	-7.23	1.55e-180	1.65e-178	0.116	0.234	0.673	-7.3	2.71e-188	2.5e-186
NM_001285810	Dtna|2210407P21Rik|DTN-A|Dtn|Gm19389|a-DB-1|adbn|-|18 A2|18 12.08 cM|protein-coding	-7.23	1.55e-180	1.65e-178	0.114	0.242	0.685	-7.3	4.91e-188	4.5e-186
NM_001285817	Dtna|2210407P21Rik|DTN-A|Dtn|Gm19389|a-DB-1|adbn|-|18 A2|18 12.08 cM|protein-coding	-7.23	1.55e-180	1.65e-178	0.114	0.242	0.685	-7.3	4.91e-188	4.5e-186
NM_207650	Dtna|2210407P21Rik|DTN-A|Dtn|Gm19389|a-DB-1|adbn|-|18 A2|18 12.08 cM|protein-coding	-7.22	8.02e-179	8.35e-177	0.112	0.254	0.706	-7.43	2.19e-187	2e-185
NM_001081432	Ptprq|-|-|10 D1|10 55.97 cM|protein-coding	2.92	4.67e-96	2.19e-94	0.0177	0.919	1	3.05	3.56e-187	3.25e-185
NM_001285813	Dtna|2210407P21Rik|DTN-A|Dtn|Gm19389|a-DB-1|adbn|-|18 A2|18 12.08 cM|protein-coding	-7.21	3.09e-178	3.19e-176	0.113	0.251	0.7	-7.43	7.16e-187	6.49e-185
NM_153789	Mylip|9430057C20Rik|Mir|-|13 A5|13|protein-coding	-4.82	3.18e-189	3.57e-187	0.184	0.0324	0.19	-4.26	9.12e-187	8.24e-185
NM_009712	Arsb|1110007C02Rik|AI480648|As-1|As-1r|As-1s|As-1t|As1|As1-r|As1-s|As1-t|Asr-1|Ast-1|-|13 C3-D1|13 47.88 cM|protein-coding	-2.75	2.66e-56	6.7e-55	0.0586	0.614	1	-2.73	2.96e-185	2.67e-183
NM_001008231	Daam2|2310016D11Rik|AI843643|AW557870|-|17 C|17|protein-coding	2.28	3.12e-254	5.16e-252	0.37	7.44e-06	0.000146	1.85	5.94e-185	5.33e-183
NM_018797	Plxnc1|2510048K12Rik|AW742158|CD232|Vespr|-|10|10 C3|protein-coding	-7.76	4.75e-206	6.12e-204	-0.0335	0.736	1	-6.58	8.6e-185	7.69e-183
NM_172604	Scara3|APC7|C130058N24Rik|CSR|CSR1|MSLR1|MSRL1|-|14 D1|14|protein-coding	-6.78	3.1e-248	4.87e-246	-0.0527	0.646	1	-6.19	9.67e-185	8.61e-183
NM_011058	Pdgfra|AI115593|CD140a|Pdgfr-2|-|5 C3.3|5 39.55 cM|protein-coding	-1.89	5.52e-68	1.76e-66	-0.282	3.29e-05	0.000577	-1.68	3.49e-184	3.1e-182
NM_007901	S1pr1|AI849002|Edg1|Lpb1|S1p|S1p1|-|3 G1|3|protein-coding	-4.63	1.53e-129	1.05e-127	0.582	2.52e-09	7.7e-08	-4.7	3.9e-184	3.45e-182
NM_013743	Pdk4|AV005916|-|6 A1|6 2.06 cM|protein-coding	-4.09	1.45e-97	6.97e-96	0.797	6.66e-15	2.87e-13	-5.03	1.78e-183	1.57e-181
NM_013613	Nr4a2|HZF-3|NOT|Nurr1|RNR-1|TINOR|TINUR|RP23-271B15.1|2 C1.1|2 31.66 cM|protein-coding	-2.55	1.2e-13	8.01e-13	5.6	0	0	-1.56	2.21e-183	1.94e-181
NM_001037745	Zfp791|EG244556|-|8 C3|8|protein-coding	1.18	0.00724	0.0169	-0.823	0.0817	0.366	5.4	4.69e-183	4.1e-181
NM_001113379	Lrrc32|AI426318|D11S833Eh|D7H11S833E|EG434215|Garp|-|7 E2|7 53.86 cM|protein-coding	-4.31	1.73e-74	6.22e-73	0.963	1.81e-19	1.02e-17	-5.04	7.26e-183	6.33e-181
NM_172393	Aim1|AI462491|AI463325|-|10 B2|10 23.14 cM|protein-coding	3	7.01e-127	4.75e-125	0.481	0.0119	0.0897	3.27	7.55e-183	6.55e-181
NM_001139509	Nr4a2|HZF-3|NOT|Nurr1|RNR-1|TINOR|TINUR|RP23-271B15.1|2 C1.1|2 31.66 cM|protein-coding	-2.59	3.2e-11	1.83e-10	5.58	0	0	-1.56	1.02e-182	8.82e-181
NM_026054	2810474O19Rik|6720435I21Rik|AA536804|AU020969|GET|RP23-214L4.1|6 G3|6|protein-coding	1.19	3.75e-43	7.25e-42	-0.126	0.273	0.732	2.53	1.48e-182	1.28e-180
NM_011623	Top2a|Top-2|RP23-333D2.5|11 D|11 62.91 cM|protein-coding	2.15	7.66e-186	8.49e-184	0.138	0.151	0.531	2.1	2e-182	1.72e-180
NM_001083316	Pdgfra|AI115593|CD140a|Pdgfr-2|-|5 C3.3|5 39.55 cM|protein-coding	-1.89	1.47e-64	4.43e-63	-0.282	5.2e-05	0.000874	-1.67	3.85e-182	3.3e-180
NM_001039181	Npr3|ANP-C|ANPR-C|EF-2|NPR-C|lgj|stri|-|15 A1|15 5.83 cM|protein-coding	-2.35	8.49e-175	8.48e-173	0.122	0.0859	0.377	-2.34	1.66e-181	1.41e-179
NM_027521	Hmha1|6330406L22Rik|AW539505|Ha-1|-|10 C1|10|protein-coding	6.17	1.42e-181	1.54e-179	0.0667	0.971	1	6.04	3.96e-181	3.37e-179
NM_001193305	Mical2|5330438E18Rik|9530064J02|MICAL-2|mKIAA0750|-|7 E3|7|protein-coding	2.45	6.55e-142	5.08e-140	0.154	0.274	0.734	2.57	1.01e-180	8.54e-179
NM_001286168	Rbpms|2010300K22Rik|2700019M19Rik|AU017537|RBP-MS|hermes|-|8 A4|8|protein-coding	2.95	1.45e-150	1.21e-148	0.0697	0.671	1	3.06	2.22e-180	1.87e-178
NM_008029	Flt4|AI323512|Chy|Flt-4|VEGFR-3|VEGFR3|RP23-58E13.1|11 A5-B1|11 29.69 cM|protein-coding	3.96	1.05e-164	9.76e-163	-0.271	0.461	0.921	4.2	3.29e-179	2.77e-177
NM_008304	Sdc2|4833414L08Rik|AA960457|Hspg1|Synd2|syndecan-2|-|15 B3.1|15 13.74 cM|protein-coding	-2.97	1.16e-76	4.36e-75	-0.059	0.481	0.937	-2.8	5.35e-179	4.49e-177
NM_011769	Zim1|-|-|7 A1|7 3.87 cM|protein-coding	4.58	1.41e-184	1.56e-182	-0.222	0.614	1	4.65	8.83e-179	7.38e-177
NM_008728	Npr3|ANP-C|ANPR-C|EF-2|NPR-C|lgj|stri|-|15 A1|15 5.83 cM|protein-coding	-2.35	3.2e-175	3.22e-173	0.12	0.0905	0.39	-2.34	1.14e-178	9.5e-177
NM_001142701	Hmha1|6330406L22Rik|AW539505|Ha-1|-|10 C1|10|protein-coding	6.13	3.04e-176	3.08e-174	0.00336	1	1	6.07	1.09e-177	9.01e-176
NM_001177753	Pfkfb3|E330010H22Rik|iPFK-2|uPFK-2|RP23-428M4.3|2 A1|2|protein-coding	1.46	4.2e-29	5.47e-28	0.569	0.00256	0.0267	2.61	5.81e-177	4.8e-175
NM_001177756	Pfkfb3|E330010H22Rik|iPFK-2|uPFK-2|RP23-428M4.3|2 A1|2|protein-coding	1.46	4.2e-29	5.47e-28	0.569	0.00256	0.0267	2.61	8.13e-177	6.7e-175
NM_001177755	Pfkfb3|E330010H22Rik|iPFK-2|uPFK-2|RP23-428M4.3|2 A1|2|protein-coding	1.46	3.69e-29	4.81e-28	0.569	0.00256	0.0267	2.61	8.26e-177	6.79e-175
NM_001177757	Pfkfb3|E330010H22Rik|iPFK-2|uPFK-2|RP23-428M4.3|2 A1|2|protein-coding	1.48	1.65e-29	2.2e-28	0.583	0.00191	0.0208	2.61	2.19e-176	1.8e-174
NM_001177754	Pfkfb3|E330010H22Rik|iPFK-2|uPFK-2|RP23-428M4.3|2 A1|2|protein-coding	1.48	1.88e-29	2.5e-28	0.583	0.00191	0.0208	2.61	3.07e-176	2.5e-174
NM_133232	Pfkfb3|E330010H22Rik|iPFK-2|uPFK-2|RP23-428M4.3|2 A1|2|protein-coding	1.48	1.65e-29	2.2e-28	0.583	0.00191	0.0208	2.61	3.66e-176	2.98e-174
NM_001190374	Adamtsl3|9230119C12Rik|C130057K09|mKIAA1233|-|7 D3|7|protein-coding	-4.25	7.26e-162	6.57e-160	0.123	0.193	0.608	-4.42	1.68e-175	1.36e-173
NM_008302	Hsp90ab1|90kDa|AL022974|C81438|Hsp84|Hsp84-1|Hsp90|Hspcb|-|17 B3|17 22.59 cM|protein-coding	1.24	6.26e-145	4.97e-143	0.0562	0.315	0.78	1.32	3.36e-175	2.72e-173
NM_011595	Timp3|Timp-3|-|10 C1-D1|10 42.83 cM|protein-coding	1.44	4.04e-186	4.49e-184	0.0775	0.182	0.589	1.34	7.53e-175	6.07e-173
NM_007763	Crip1|CRHP|CRP1|Crip|-|12 F1|12 61.59 cM|protein-coding	4.59	1.73e-166	1.66e-164	0.299	0.306	0.769	4.38	2e-173	1.61e-171
NM_010446	Foxa2|HNF3-beta|HNF3beta|Hnf-3b|Hnf3b|Tcf-3b|Tcf3b|RP23-207P16.2|2 G3|2 73.38 cM|protein-coding	5.87	9.38e-72	3.18e-70	0.582	0.657	1	6.49	3.56e-173	2.85e-171
NM_001113415	Ebf3|3110018A08Rik|O/E-2|mKIAA4201|-|7|7 F3-F4|protein-coding	-7.62	5.87e-137	4.29e-135	0.514	2.47e-06	5.26e-05	-6.38	8.13e-173	6.48e-171
NM_001113414	Ebf3|3110018A08Rik|O/E-2|mKIAA4201|-|7|7 F3-F4|protein-coding	-7.62	8.35e-137	6.09e-135	0.513	2.55e-06	5.4e-05	-6.38	1.47e-172	1.17e-170
NM_001286395	Npr3|ANP-C|ANPR-C|EF-2|NPR-C|lgj|stri|-|15 A1|15 5.83 cM|protein-coding	-2.35	1.67e-168	1.64e-166	0.104	0.152	0.533	-2.33	3e-172	2.38e-170
NM_010096	Ebf3|3110018A08Rik|O/E-2|mKIAA4201|-|7|7 F3-F4|protein-coding	-7.59	2.86e-134	2.03e-132	0.525	1.72e-06	3.73e-05	-6.44	7.81e-172	6.17e-170
NM_025912	Fam210b|2010011I20Rik|AI430961|AV108736|RP23-160O12.3|2 H3|2|protein-coding	2.97	6.79e-209	8.95e-207	0.0491	0.952	1	2.69	9.57e-172	7.53e-170
NM_028127	Frmd6|2610019M19Rik|4930488L10Rik|AW212977|-|12 C2-C3|12|protein-coding	-1.02	3.96e-32	5.7e-31	1.08	6.4e-52	9.7e-50	-2.55	1.68e-169	1.32e-167
NM_001177752	Pfkfb3|E330010H22Rik|iPFK-2|uPFK-2|RP23-428M4.3|2 A1|2|protein-coding	1.47	2.38e-28	3.01e-27	0.6	0.00161	0.0181	2.59	3.6e-169	2.82e-167
NM_153319	Amot|C81439|CAG-2|D0Kist1|E230009N18Rik|Sii6|mKIAA1071|RP23-359L15.1|X F2|X|protein-coding	-2.02	2.97e-171	2.94e-169	-0.056	0.365	0.838	-2.04	8.7e-169	6.78e-167
NM_012050	Omd|OSAD|SLRR2C|-|13 A5|13|protein-coding	-6.56	2.58e-180	2.74e-178	-0.217	0.0275	0.168	-7.13	2.18e-167	1.69e-165
NM_009847	Cd2ap|AL024079|C78928|METS-1|Mets1|-|17 B3|17|protein-coding	1.81	1.37e-70	4.49e-69	0.0934	0.383	0.855	1.9	8.29e-167	6.42e-165
NM_012037	Vat1|VAT-1|RP23-328K2.5|11 D|11|protein-coding	-2.2	1.88e-204	2.4e-202	0.0906	0.136	0.503	-2.22	5.03e-166	3.89e-164
NM_001177758	Pfkfb3|E330010H22Rik|iPFK-2|uPFK-2|RP23-428M4.3|2 A1|2|protein-coding	1.45	4.12e-27	5e-26	0.57	0.00055	0.0072	2.59	5.53e-166	4.26e-164
NM_001122733	Kit|Bs|CD117|Fdc|Gsfsco1|Gsfsco5|Gsfsow3|SCO1|SCO5|SOW3|Ssm|Tr-kit|W|c-KIT|-|5 C3.3|5 39.55 cM|protein-coding	8.71	2.74e-60	7.46e-59	2.78	0.299	0.761	7.43	1.68e-165	1.29e-163
NM_021099	Kit|Bs|CD117|Fdc|Gsfsco1|Gsfsco5|Gsfsow3|SCO1|SCO5|SOW3|Ssm|Tr-kit|W|c-KIT|-|5 C3.3|5 39.55 cM|protein-coding	8.69	9.73e-60	2.63e-58	2.78	0.299	0.761	7.42	4.4e-165	3.37e-163
NM_001111021	Runx1|AML1|CBF-alpha-2|Cbfa2|Pebp2a2|Pebpa2b|-|16 C4|16 53.7 cM|protein-coding	1.01	1.46e-11	8.52e-11	0.606	0.000122	0.00189	2.61	3.44e-164	2.62e-162
NM_010050	Dio2|5DII|AI324267|DIOII|-|12 D3|12|protein-coding	-7.81	1.33e-33	2.02e-32	2.55	5.06e-69	9.97e-67	-6.68	7.43e-164	5.65e-162
NM_001079883	Bcl11b|9130430L19Rik|AI604821|B630002E05Rik|BCL-11B|Ctip2|Rit1|-|12 F1|12 59.1 cM|protein-coding	-8.76	4.43e-65	1.36e-63	1.49	6e-30	5.14e-28	-8.1	8.23e-164	6.24e-162
NM_177718	Mb21d2|1600021P15Rik|A430031N04|C87006|-|16 B2|16|protein-coding	1.83	3.79e-33	5.65e-32	0.279	0.134	0.499	3.06	1.6e-163	1.21e-161
NM_021399	Bcl11b|9130430L19Rik|AI604821|B630002E05Rik|BCL-11B|Ctip2|Rit1|-|12 F1|12 59.1 cM|protein-coding	-8.75	9.13e-65	2.77e-63	1.48	1.27e-29	1.07e-27	-8.09	1.65e-162	1.24e-160
NM_027711	Iqgap2|4933417J23Rik|A630053O10|AI788777|-|13 D1|13 50.26 cM|protein-coding	-8.19	1.02e-87	4.41e-86	-0.0881	0.471	0.929	-7.21	1.7e-162	1.28e-160
NM_008013	Fgl2|AI385601|musfiblp|-|5 A3|5 9.83 cM|protein-coding	-4.86	3.44e-28	4.32e-27	2.81	1.64e-93	5.16e-91	-4.66	3.83e-162	2.86e-160
NM_011170	Prnp|AA960666|AI325101|CD230|PrP|PrP<C>|PrPC|PrPSc|Prn-i|Prn-p|Sinc|prP27-30|prP33-35C|RP23-401J24.1|2 F2|2 64.07 cM|protein-coding	1.46	9.15e-139	6.76e-137	0.143	0.0351	0.201	1.51	1.13e-161	8.44e-160
NM_148938	Slc1a3|AI504299|B430115D02Rik|Eaat1|GLAST|GLAST-1|GLU-T|GluT-1|Gmt1|MGluT1|-|15 A2|15 3.82 cM|protein-coding	-2.09	3.13e-140	2.39e-138	0.41	1.24e-09	3.93e-08	-2.03	1.97e-161	1.46e-159
NM_001278256	Prnp|AA960666|AI325101|CD230|PrP|PrP<C>|PrPC|PrPSc|Prn-i|Prn-p|Sinc|prP27-30|prP33-35C|RP23-401J24.1|2 F2|2 64.07 cM|protein-coding	1.46	5.8e-139	4.3e-137	0.146	0.032	0.188	1.5	2.26e-161	1.67e-159
NM_001164806	Bend4|D330027G24Rik|EG666938|-|5 C3.1|5|protein-coding	7.54	1.36e-160	1.22e-158	0.978	0.483	0.938	6.55	2.12e-160	1.56e-158
NM_206958	Ltbp1|9430031G15Rik|9830146M04|Ltbp-1|Tgfb|b2b1000Clo|-|17|17 E3|protein-coding	1.36	5.6e-131	3.86e-129	-0.0118	0.79	1	1.46	3.74e-160	2.75e-158
NM_133729	2610018G03Rik|Mst4|RP23-245F8.1|X|X A3.3|protein-coding	5.95	1.13e-156	9.9e-155	-0.351	0.692	1	6.52	7.55e-160	5.55e-158
NM_175260	Myh10|5730504C04Rik|9330167F11Rik|Fltn|Myhn-2|Myhn2|NMHC II-B|NMHC-B|NMHCII-B|NMMHC II-b|NMMHC-B|NMMHC-IIB|SMemb|mKIAA3005|RP23-396M19.2|11 B3|11 41.95 cM|protein-coding	1.28	2.75e-135	1.98e-133	-0.0525	0.362	0.836	1.35	1.24e-159	9.07e-158
NM_010329	Pdpn|Gp38|OTS-8|RANDAM-2|T1-alpha|T1a|T1alpha|RP23-348F1.2|4 E1|4|protein-coding	-1.02	1.46e-40	2.64e-39	1.37	9.48e-99	3.19e-96	-1.66	2.47e-157	1.81e-155
NM_001111022	Runx1|AML1|CBF-alpha-2|Cbfa2|Pebp2a2|Pebpa2b|-|16 C4|16 53.7 cM|protein-coding	0.998	4.21e-11	2.38e-10	0.584	0.000239	0.00347	2.6	6.26e-157	4.56e-155
NM_016866	Stk39|AW227544|AW556857|DCHT|RF005|Rnl5|SPAK|RP23-27J1.4|2|2 C3|protein-coding	3.14	7.72e-135	5.5e-133	0.181	0.403	0.872	3.14	2.67e-156	1.94e-154
NM_001286348	Ldb2|AI035351|AW146358|CLIM1|CLP-36|Ldb3|-|5 B3|5|protein-coding	-9.01	1.14e-118	6.91e-117	0.116	0.339	0.809	-10.3	2.74e-156	1.99e-154
NM_013737	Pla2g7|R75400|-|17|17 C|protein-coding	-5.47	8.56e-142	6.6e-140	0.168	0.109	0.437	-5.57	5.33e-156	3.85e-154
NM_001077398	Ldb2|AI035351|AW146358|CLIM1|CLP-36|Ldb3|-|5 B3|5|protein-coding	-9	8.33e-110	4.56e-108	0.121	0.32	0.786	-10.3	9.4e-156	6.77e-154
NM_010750	Mab21l1|AW047968|-|3|3 E3-F1|protein-coding	-6.45	6.61e-38	1.13e-36	1.52	1.85e-32	1.75e-30	-6.26	6.63e-154	4.76e-152
NM_138665	Sardh|-|RP23-171K6.2|2 A3|2|protein-coding	2.84	2.74e-194	3.24e-192	-0.0454	0.764	1	2.94	1.08e-153	7.73e-152
NM_001286343	Bcl11b|9130430L19Rik|AI604821|B630002E05Rik|BCL-11B|Ctip2|Rit1|-|12 F1|12 59.1 cM|protein-coding	-8.69	7.24e-62	2.05e-60	1.46	1.63e-27	1.28e-25	-8	5.6e-153	3.99e-151
NM_023543	Chn2|1700026N20Rik|4930557O16Rik|ARHGAP3|Bch|-|6 B3|6|protein-coding	5.74	4.11e-128	2.8e-126	0.937	0.157	0.542	5.11	1.62e-152	1.15e-150
NM_010195	Lgr5|FEX|Gpr49|-|10 D2|10|protein-coding	-10.5	2.97e-36	4.78e-35	0.211	0.394	0.864	-8.73	2.2e-152	1.55e-150
NM_010698	Ldb2|AI035351|AW146358|CLIM1|CLP-36|Ldb3|-|5 B3|5|protein-coding	-9.98	4.61e-114	2.66e-112	0.109	0.381	0.854	-10.3	6.79e-152	4.79e-150
NM_145492	Zfp521|B930086A16Rik|Evi3|Znf521|-|18 A1|18 7.68 cM|protein-coding	-3.46	1.9e-302	4.21e-300	-0.325	1.65e-06	3.59e-05	-3.29	9.22e-152	6.49e-150
NM_001033636	Prex2|6230420N16Rik|AI316880|AI553603|C030045D06Rik|D430013K02|Depdc2|P-Rex2|-|1 A3|1|protein-coding	3.51	3.11e-137	2.28e-135	0.382	0.122	0.472	3.32	1.19e-151	8.34e-150
NM_019764	Amotl2|AW549739|C79691|Lccp|MASCOT|mKIAA0989|RP24-221A14.1|9 F1|9|protein-coding	0.00528	0.882	1	0.596	4.22e-20	2.45e-18	-1.92	1.2e-151	8.37e-150
NM_175473	Fras1|E130113P14Rik|bl|mKIAA1500|-|5 E3|5|protein-coding	2.27	9.4e-202	1.18e-199	-0.0209	0.794	1	2.39	1.87e-151	1.3e-149
NM_172463	Sned1|6720455I24Rik|AI197264|AI642697|D430044C15Rik|SST3|Snep|-|1 D|1|protein-coding	-5.19	6.49e-260	1.13e-257	0.0615	0.556	0.987	-5.03	3.4e-151	2.36e-149
NM_175193	Golim4|3110027H23Rik|GIMPC|GPP130|Golph4|P138|-|3 E3|3|protein-coding	1.4	1.96e-107	1.06e-105	0.0405	0.626	1	1.59	3.45e-151	2.39e-149
NM_010574	Irx2|IRX6|-|13 C1|13 39.23 cM|protein-coding	-7.27	3.46e-74	1.24e-72	0.534	3.65e-06	7.53e-05	-7.98	6.38e-151	4.41e-149
NM_008597	Mgp|Mglap|-|6 G1|6|protein-coding	-2.04	1.05e-214	1.43e-212	0.437	8.01e-14	3.24e-12	-1.89	6.46e-151	4.46e-149
NM_172597	Txndc16|5730420B22Rik|C77647|-|14|14 C1|protein-coding	-2.89	2.93e-148	2.4e-146	0.117	0.166	0.561	-2.82	1.11e-150	7.61e-149
NM_008737	Nrp1|C530029I03|NP-1|NPN-1|Npn1|Nrp|-|8 E|8 75.78 cM|protein-coding	1.69	1.81e-85	7.66e-84	0.354	1.27e-06	2.82e-05	1.52	1.56e-149	1.07e-147
NM_001198823	App|Abeta|Abpp|Adap|Ag|Cvap|E030013M08Rik|betaApp|-|16 C3-qter|16 46.92 cM|protein-coding	-1.37	4.23e-152	3.59e-150	0.0619	0.255	0.707	-1.33	2.14e-149	1.46e-147
NM_175013	Pgm5|4833423B07|9530034F03Rik|D830025G17|aciculin|-|19 B|19|protein-coding	-3.48	5.7e-149	4.74e-147	-0.0272	0.764	1	-3.59	2.2e-149	1.5e-147
NM_001198826	App|Abeta|Abpp|Adap|Ag|Cvap|E030013M08Rik|betaApp|-|16 C3-qter|16 46.92 cM|protein-coding	-1.37	1.04e-152	8.87e-151	0.0601	0.269	0.728	-1.33	1.05e-148	7.12e-147
NM_001199105	Trp53inp1|2700057G22Rik|SIP|SIP18|SIP27|Stinp|Teap|RP23-343F17.4|4|4 A1-A2|protein-coding	1	2.53e-12	1.55e-11	0.0712	0.44	0.904	1.92	1.27e-148	8.6e-147
NM_021897	Trp53inp1|2700057G22Rik|SIP|SIP18|SIP27|Stinp|Teap|RP23-343F17.4|4|4 A1-A2|protein-coding	1	1.59e-12	9.87e-12	0.0729	0.429	0.895	1.92	1.88e-148	1.27e-146
NM_001198824	App|Abeta|Abpp|Adap|Ag|Cvap|E030013M08Rik|betaApp|-|16 C3-qter|16 46.92 cM|protein-coding	-1.37	6.32e-151	5.31e-149	0.062	0.253	0.704	-1.32	8.36e-148	5.62e-146
NM_001253809	Racgap1|AI227039|AI327394|Band25|GTPase|MgcRacGAP|gtl11|mKIAA1478|-|15 F1|15|protein-coding	2.45	1.16e-119	7.15e-118	-0.129	0.42	0.888	2.68	1.14e-147	7.61e-146
NM_001198825	App|Abeta|Abpp|Adap|Ag|Cvap|E030013M08Rik|betaApp|-|16 C3-qter|16 46.92 cM|protein-coding	-1.37	1.1e-151	9.32e-150	0.0612	0.258	0.711	-1.32	1.19e-147	7.93e-146
NM_012025	Racgap1|AI227039|AI327394|Band25|GTPase|MgcRacGAP|gtl11|mKIAA1478|-|15 F1|15|protein-coding	2.46	9.06e-120	5.59e-118	-0.118	0.458	0.917	2.68	1.47e-147	9.78e-146
NM_019919	Ltbp1|9430031G15Rik|9830146M04|Ltbp-1|Tgfb|b2b1000Clo|-|17|17 E3|protein-coding	1.29	8.65e-121	5.38e-119	-0.00447	0.88	1	1.39	3.14e-147	2.09e-145
NM_001253808	Racgap1|AI227039|AI327394|Band25|GTPase|MgcRacGAP|gtl11|mKIAA1478|-|15 F1|15|protein-coding	2.45	6.94e-119	4.23e-117	-0.122	0.447	0.91	2.68	4.35e-147	2.89e-145
NM_019456	Apbb1ip|9930118P07Rik|Prp48|RP23-114M13.3|2 A3|2|protein-coding	-6.62	1.46e-91	6.57e-90	-0.254	0.0329	0.192	-6.54	2.58e-146	1.71e-144
NM_026162	Plxdc2|1200007L24Rik|5430431D22Rik|AI646728|AU022916|AV231634|Tem7r|RP23-281I20.1|2 A2-A3|2|protein-coding	2.09	2.7e-135	1.95e-133	-0.0402	0.715	1	2.14	5.36e-146	3.53e-144
NM_173740	Maoa|1110061B18Rik|AA407771|RP23-68J21.1|X A2|X 11.78 cM|protein-coding	1.54	6.39e-125	4.18e-123	-0.0499	0.488	0.942	1.62	9.36e-146	6.16e-144
NM_011580	Thbs1|TSP-1|TSP1|Thbs-1|tbsp1|RP23-234E8.1|2 F1-F3|2 59.34 cM|protein-coding	-0.684	2.39e-19	2.15e-18	0.428	6.73e-15	2.9e-13	1.17	1.26e-145	8.26e-144
NM_008566	Mcm5|AA617332|AI324988|AL033333|Cdc46|Mcmd5|P1-CDC46|mCD46|mCDC46|-|8 C1|8|protein-coding	2.71	1.81e-125	1.19e-123	-0.11	0.559	0.988	2.87	6.19e-145	4.05e-143
NM_029701	Spcs3|1810011E08Rik|-|8 B1.3|8|protein-coding	1.73	5.64e-141	4.31e-139	-0.0238	0.778	1	1.72	9.07e-145	5.92e-143
NM_007471	App|Abeta|Abpp|Adap|Ag|Cvap|E030013M08Rik|betaApp|-|16 C3-qter|16 46.92 cM|protein-coding	-1.36	8.4e-148	6.84e-146	0.0607	0.266	0.724	-1.31	1.52e-144	9.88e-143
NM_133167	Parvb|AI595373|AW742462|D15Gsk1|affixin|-|15|15 E3|protein-coding	4.18	3.22e-113	1.84e-111	0.0775	0.85	1	4.36	2.22e-144	1.44e-142
NM_001162494	Fzd6|Fz6|-|15 B3.1|15 15.22 cM|protein-coding	2.67	2.64e-192	3.03e-190	0.85	1.19e-12	4.55e-11	2	2.29e-144	1.48e-142
NM_008056	Fzd6|Fz6|-|15 B3.1|15 15.22 cM|protein-coding	2.67	1.72e-192	1.99e-190	0.851	1.1e-12	4.21e-11	2	2.76e-144	1.78e-142
NM_010180	Fbln1|-|-|15|15 E-F|protein-coding	-3.73	0	0	0.106	0.165	0.559	-3.72	1.87e-142	1.21e-140
NM_001177890	Cacna1g|Cav3.1d|[a]1G|a1G|alpha-1G|mKIAA1123|RP23-65I14.3|11 D|11|protein-coding	-2.85	9e-276	1.7e-273	0.16	0.0239	0.152	-3.02	2.19e-142	1.41e-140
NM_175535	Arhgap20|6530403F17Rik|A530023E23Rik|mKIAA1391|-|9 A5.3|9|protein-coding	-6.08	1.39e-87	6.05e-86	-0.246	0.0377	0.213	-4.33	4.41e-142	2.83e-140
NM_028071	Cotl1|1810074P22Rik|2010004C08Rik|Clp|-|8 E1|8|protein-coding	2.44	1.17e-96	5.55e-95	0.146	0.247	0.694	2.33	4.45e-142	2.84e-140
NM_030206	Cygb|3110001K20Rik|HGb|Staap|RP23-313J14.4|11 E2|11|protein-coding	4.17	1.19e-148	9.75e-147	0.391	0.221	0.655	3.79	4.51e-142	2.87e-140
NM_001286062	Angpt1|1110046O21Rik|Ang-1|Ang1|-|15 B3.1|15 16.69 cM|protein-coding	-6.89	7.47e-143	5.83e-141	0.171	0.132	0.494	-5.79	4.54e-142	2.89e-140
NM_009640	Angpt1|1110046O21Rik|Ang-1|Ang1|-|15 B3.1|15 16.69 cM|protein-coding	-6.87	1.36e-141	1.05e-139	0.18	0.114	0.45	-5.79	1.08e-141	6.87e-140
NM_028390	Anln|1110037A17Rik|2900037I21Rik|C78101|Scraps|-|9|9 A4|protein-coding	2.2	3.8e-113	2.17e-111	-0.0488	0.723	1	2.37	5.74e-141	3.63e-139
NM_021278	Tmsb4x|Ptmb4|Tb4|RP23-139P21.1|X F5|X 78.28 cM|protein-coding	1.37	2.35e-135	1.71e-133	-0.00993	0.908	1	1.36	2.51e-140	1.58e-138
NM_016696	Gpc1|AI462976|-|1 D|1|protein-coding	-2.04	9.28e-38	1.58e-36	0.878	1.95e-24	1.38e-22	-2.63	2.74e-139	1.72e-137
NM_029770	Unc5b|6330415E02Rik|A630020F16|D10Bwg0792e|Unc5h2|-|10 B4|10 31.52 cM|protein-coding	2.25	2.21e-175	2.24e-173	0.245	0.0173	0.119	2.39	3.57e-139	2.24e-137
NM_001170537	Mef2c|5430401D19Rik|9930028G15Rik|AV011172|Mef2|-|13 C3|13 43.68 cM|protein-coding	-8.2	1.53e-164	1.41e-162	-0.136	0.216	0.647	-7.08	9.27e-139	5.8e-137
NM_009783	Cacna1g|Cav3.1d|[a]1G|a1G|alpha-1G|mKIAA1123|RP23-65I14.3|11 D|11|protein-coding	-2.86	2.24e-277	4.36e-275	0.156	0.0262	0.163	-3.02	2.82e-138	1.76e-136
NM_013885	Clic4|D0Jmb3|TU-74|mc3s5|mtCLIC|RP23-230K10.1|4 D3|4|protein-coding	0.7	1.37e-31	1.95e-30	0.153	0.0175	0.12	1.38	3.86e-137	2.4e-135
NM_013519	Foxc2|Fkh14|Hfhbf3|MFH-1|Mfh1|-|8 E1|8 70.33 cM|protein-coding	-0.198	0.63	0.801	4.17	7.98e-206	7.44e-203	-2.79	6.61e-137	4.1e-135
NM_007759	Crabp2|AI893628|Crabp-2|CrabpII|-|3F1|3|protein-coding	-6.54	7.58e-112	4.2e-110	0.287	0.0167	0.116	-7.59	8.38e-137	5.19e-135
NM_029364	Gns|2610016K11Rik|AU042285|C87209|G6S|N28088|-|10 D2|10|protein-coding	-1.59	1.04e-144	8.22e-143	-0.0403	0.477	0.935	-1.53	1.09e-135	6.71e-134
NM_001081235	Mn1|AA003644|AA009236|-|5 F|5 53.86 cM|protein-coding	-1.42	4.57e-46	9.38e-45	0.69	2.68e-18	1.4e-16	-2.25	2.22e-135	1.37e-133
NM_001112813	Cacna1g|Cav3.1d|[a]1G|a1G|alpha-1G|mKIAA1123|RP23-65I14.3|11 D|11|protein-coding	-2.85	1.39e-276	2.66e-274	0.158	0.0273	0.167	-3.02	4.09e-135	2.51e-133
NM_001177888	Cacna1g|Cav3.1d|[a]1G|a1G|alpha-1G|mKIAA1123|RP23-65I14.3|11 D|11|protein-coding	-2.85	5.48e-276	1.04e-273	0.158	0.0279	0.17	-3.02	9.59e-135	5.86e-133
NM_021457	Fzd1|AW227548|FZ-1|Fz1|-|5 A1|5 2.61 cM|protein-coding	-1.77	2.29e-115	1.34e-113	0.178	0.00897	0.0726	-1.85	1.15e-134	7.01e-133
NM_001166456	Slc38a1|AA408026|AA409865|AL022800|AU015942|NAT2|-|15 F1|15|protein-coding	1.72	3.1e-107	1.65e-105	0.362	0.00213	0.0227	1.74	2.16e-134	1.32e-132
NM_011704	Vnn1|V-1|-|10|10 A1-B2|protein-coding	3.89	4.8e-125	3.15e-123	-0.0969	0.772	1	3.99	3.35e-134	2.03e-132
NM_134086	Slc38a1|AA408026|AA409865|AL022800|AU015942|NAT2|-|15 F1|15|protein-coding	1.72	1.42e-107	7.67e-106	0.359	0.00178	0.0196	1.73	1.53e-133	9.29e-132
NM_025282	Mef2c|5430401D19Rik|9930028G15Rik|AV011172|Mef2|-|13 C3|13 43.68 cM|protein-coding	-8.13	2.24e-157	1.98e-155	-0.126	0.259	0.714	-7.02	2.33e-133	1.41e-131
NM_024495	Car13|2310075C21Rik|Ca13|-|3|3 A2|protein-coding	-4.9	7.04e-98	3.39e-96	0.333	0.00425	0.0406	-5.91	3.42e-133	2.06e-131
NM_130448	Pcdh18|3110038E07Rik|BB095589|PCDH68L|-|3 C|3|protein-coding	-2.06	3.75e-132	2.62e-130	-0.136	0.05	0.26	-2.18	1.1e-132	6.62e-131
NM_080563	Rnf144a|Rnf144|UIP4|Ubce7ip4|-|12|12 A3|protein-coding	-8.98	3.19e-98	1.54e-96	-0.0407	0.665	1	-7.95	1.23e-132	7.36e-131
NM_001166458	Slc38a1|AA408026|AA409865|AL022800|AU015942|NAT2|-|15 F1|15|protein-coding	1.71	4.66e-106	2.44e-104	0.356	0.0026	0.0271	1.73	1.26e-132	7.55e-131
NM_001081977	Rnf144a|Rnf144|UIP4|Ubce7ip4|-|12|12 A3|protein-coding	-8.98	7.37e-94	3.42e-92	-0.0436	0.647	1	-7.95	2.33e-132	1.39e-130
NM_008471	Krt19|AI663979|EndoC|K19|Krt-1.19|Krt1-19|RP23-217I3.3|11 D|11 63.42 cM|protein-coding	4.01	8.79e-106	4.58e-104	-0.0473	1	1	4.26	4.07e-132	2.42e-130
NM_001024539	Shc2|6720466E06|SCK|ShcB|Sli|-|10 C1|10 39.72 cM|protein-coding	-7.7	2.76e-144	2.17e-142	0.0629	0.517	0.962	-5.87	3.06e-131	1.82e-129
NM_011448	Sox9|2010306G03Rik|AV220920|mKIAA4243|RP23-36D5.1|11 E2|11 77.27 cM|protein-coding	-3.93	2.95e-71	9.81e-70	0.597	9.9e-11	3.38e-09	-3.06	3.3e-131	1.95e-129
NM_001256383	Rims2|2810036I15Rik|AW048769|RIM2|Rab3ip2|Rim2(+40A)|Rim2(+44A)|Rim2(+4A)|Serg2|Syt3-rs|mKIAA0751|-|15 C|15 15.45 cM|protein-coding	5.19	2.57e-107	1.38e-105	-0.937	0.227	0.662	6.19	6.29e-131	3.72e-129
NM_009735	B2m|Ly-m11|beta2-m|beta2m|RP23-34E24.5|2 F1-F3|2 60.55 cM|protein-coding	-1.43	1.29e-158	1.14e-156	0.0154	0.805	1	-1.27	1.3e-130	7.68e-129
NM_001256382	Rims2|2810036I15Rik|AW048769|RIM2|Rab3ip2|Rim2(+40A)|Rim2(+44A)|Rim2(+4A)|Serg2|Syt3-rs|mKIAA0751|-|15 C|15 15.45 cM|protein-coding	5.19	3.4e-107	1.81e-105	-0.937	0.227	0.662	6.19	1.74e-130	1.02e-128
NM_022315	Smoc2|1700056C05Rik|5430426J21Rik|Smoc2l|-|17 A2|17 8.95 cM|protein-coding	-3.34	3.61e-125	2.37e-123	0.0843	0.37	0.844	-3.41	2.41e-130	1.41e-128
NM_001159509	Pacsin2|AI197433|-|15 E1|15|protein-coding	1.6	2.97e-101	1.5e-99	-0.0688	0.449	0.912	1.78	3.55e-130	2.08e-128
NM_019588	Plce1|4933403A21Rik|PLCepsilon|Plce|mKIAA1516|-|19 D1|19|protein-coding	1.71	1.95e-110	1.07e-108	0.0468	0.684	1	1.77	3.68e-130	2.15e-128
NM_001166251	Mgll|AA589436|Magl|Mgl|-|6 D1|6|protein-coding	3.02	3.14e-107	1.67e-105	0.0312	0.964	1	3.16	4.73e-130	2.76e-128
NM_011844	Mgll|AA589436|Magl|Mgl|-|6 D1|6|protein-coding	3.04	1.25e-107	6.79e-106	0.0547	0.911	1	3.16	6.71e-130	3.9e-128
NM_011862	Pacsin2|AI197433|-|15 E1|15|protein-coding	1.61	9.08e-102	4.63e-100	-0.0688	0.443	0.907	1.78	8.18e-130	4.74e-128
NM_170779	Wwc1|AA408228|AU017197|BC037006|Kibra|mKIAA0869|RP23-196B5.5|11 A4|11|protein-coding	2.84	2.03e-112	1.15e-110	0.23	0.229	0.667	2.82	1.33e-129	7.7e-128
NM_178642	Ano1|Tmem16a|-|7 F5|7|protein-coding	3.96	4.14e-123	2.64e-121	-0.414	0.295	0.755	4.28	2.01e-129	1.16e-127
NM_053271	Rims2|2810036I15Rik|AW048769|RIM2|Rab3ip2|Rim2(+40A)|Rim2(+44A)|Rim2(+4A)|Serg2|Syt3-rs|mKIAA0751|-|15 C|15 15.45 cM|protein-coding	5.19	5.94e-107	3.14e-105	-0.937	0.227	0.662	6.18	2.44e-129	1.4e-127
NM_001159510	Pacsin2|AI197433|-|15 E1|15|protein-coding	1.61	1.37e-101	6.96e-100	-0.0691	0.441	0.904	1.78	2.49e-129	1.43e-127
NM_172729	Nod1|C230079P11|Card4|F830007N14Rik|Nlrc1|-|6 B3|6|protein-coding	2.36	1.5e-68	4.79e-67	0.246	0.178	0.583	2.78	3.7e-129	2.12e-127
NM_010065	Dnm1|AI838169|Dnm|Ftfl|mKIAA4093|RP23-161B9.8|2 B|2 22.09 cM|protein-coding	-1.78	1.06e-130	7.26e-129	-0.0304	0.703	1	-1.78	4.48e-129	2.56e-127
NM_001242349	Ano1|Tmem16a|-|7 F5|7|protein-coding	3.97	3.66e-122	2.32e-120	-0.413	0.295	0.755	4.29	1.09e-128	6.2e-127
NM_001171007	Nod1|C230079P11|Card4|F830007N14Rik|Nlrc1|-|6 B3|6|protein-coding	2.34	7.93e-67	2.5e-65	0.195	0.282	0.741	2.81	1.51e-128	8.61e-127
NM_010713	Lhx8|L3|Lhx7|-|3|3 H3-H4|protein-coding	-9.4	1.32e-99	6.52e-98	0.433	0.000526	0.00691	-10	1.73e-128	9.83e-127
NM_010426	Foxf1|AI450827|FREAC1|Foxf1a|Freac-1|HFH-8|Hfh8|-|8 E1|8 70.31 cM|protein-coding	4.83	9.51e-103	4.87e-101	2.15	1.03e-08	2.96e-07	4.23	3.91e-128	2.22e-126
NM_027722	Nudt4|4933436C10Rik|DIPP2|DIPP2alpha|DIPP2beta|HDCMB47P|-|10|10|protein-coding	-1.91	1.78e-106	9.36e-105	0.171	0.0133	0.0976	-1.8	4.67e-128	2.64e-126
NM_173749	Pamr1|5930437L24|E430002G05Rik|Ramp|-|2 E2|2|protein-coding	-5.2	7.58e-101	3.8e-99	0.025	0.883	1	-5.41	4.77e-128	2.69e-126
NM_019707	Cdh13|4932416G01Rik|Cdht|T-cadherin|Tcad|-|8 E1|8 65.97 cM|protein-coding	-6.91	2.01e-130	1.38e-128	0.0447	0.709	1	-6.75	5.45e-128	3.06e-126
NM_145158	Emilin2|FOAP-10|-|17 E1.3|17|protein-coding	-2.96	6.34e-106	3.31e-104	0.374	3.43e-05	0.000599	-2.94	1.34e-127	7.55e-126
NM_007897	Ebf1|9830166E18Rik|AW990631|Ebf|O/E-1|Olf-1|Olf1|RP23-32G8.1|11 B1.1|11 26.45 cM|protein-coding	-7.13	2.23e-116	1.31e-114	0.158	0.223	0.658	-7.73	4.27e-127	2.39e-125
NM_001166249	Mgll|AA589436|Magl|Mgl|-|6 D1|6|protein-coding	3.06	7.85e-105	4.05e-103	0.0535	0.913	1	3.19	5.06e-127	2.83e-125
NM_013565	Itga3|AA407068|CD49C|GAPB3|RP23-112C19.6|11 D|11 59.01 cM|protein-coding	2.66	2.34e-163	2.14e-161	-0.00896	0.985	1	2.39	4.88e-126	2.72e-124
NM_024223	Crip2|0610010I23Rik|AW743261|C77570|CRP2|CRP4|Crp|ESP1|Hlp|-|12 F1|12 61.57 cM|protein-coding	3.9	2.04e-240	3.16e-238	0.22	0.291	0.752	3.68	4.26e-125	2.37e-123
NM_172496	Cobl|4732460E13|C530045F18Rik|mKIAA0633|RP24-293E17.1|11 A1|11 7.3 cM|protein-coding	4.01	6.53e-114	3.76e-112	-0.0554	0.922	1	4.1	4.23e-124	2.35e-122
NM_001177980	Pde4b|Dpde4|R74983|dunce|RP23-57D24.1|4 C6|4 46.99 cM|protein-coding	2.06	6.93e-30	9.39e-29	2.49	7.92e-86	2.31e-83	1.73	1.05e-123	5.81e-122
NM_001282994	Cobl|4732460E13|C530045F18Rik|mKIAA0633|RP24-293E17.1|11 A1|11 7.3 cM|protein-coding	4.03	1.15e-114	6.72e-113	-0.0322	0.966	1	4.09	1.19e-123	6.55e-122
NM_015734	Col5a1|AI413331|RP23-475B13.1|2 A2-B|2 19.38 cM|protein-coding	-1.01	1.93e-36	3.13e-35	0.173	0.00808	0.0668	-1.13	1.48e-123	8.14e-122
NM_010332	Ednra|ET-AR|ETa|Gpcr10|-|8 C2|8|protein-coding	-7.16	1.96e-154	1.7e-152	-0.221	0.0489	0.256	-6.47	1.49e-123	8.21e-122
NM_013868	Hspb7|27kDa|Hsp25-2|cvHsp|RP23-308N2.8|4 E1|4|protein-coding	5.85	4.61e-151	3.89e-149	-0.419	0.637	1	5.86	1.95e-123	1.07e-121
NM_145470	Deptor|Depdc6|-|15 D1|15 21.96 cM|protein-coding	-4.13	2.09e-124	1.36e-122	0.146	0.153	0.536	-3.83	2.64e-123	1.44e-121
NM_172118	Myl9|AI327049|MLC20|Mylc2c|RLC-C|RP24-482A24.1|2 H1|2|protein-coding	-3.28	2.96e-132	2.07e-130	-0.124	0.219	0.651	-3.15	3.06e-123	1.67e-121
NM_001037937	Deptor|Depdc6|-|15 D1|15 21.96 cM|protein-coding	-4.12	1.48e-122	9.39e-121	0.147	0.154	0.537	-3.87	7.42e-123	4.04e-121
NM_198702	Lphn3|5430402I23Rik|CIRL-3|D130075K09Rik|Gm1379|LEC3|mKIAA0768|-|5 D-E1|5|protein-coding	-6.07	1.48e-120	9.19e-119	-0.00622	0.937	1	-6.88	8.5e-123	4.62e-121
NM_030725	Syt13|5730409J20Rik|AI549909|mKIAA1427|RP23-125F10.3|2 E1|2|protein-coding	-8.56	9.74e-57	2.47e-55	1.33	1.51e-20	9.1e-19	-6.74	8.84e-123	4.8e-121
NM_001282993	Cobl|4732460E13|C530045F18Rik|mKIAA0633|RP24-293E17.1|11 A1|11 7.3 cM|protein-coding	3.99	2.64e-112	1.48e-110	-0.0733	0.882	1	4.1	1.23e-122	6.67e-121
NM_028775	Cyp2s1|1200011C15Rik|AU041727|C79779|-|7 A3|7|protein-coding	4.79	8.7e-101	4.34e-99	-0.268	0.678	1	5.19	1.25e-122	6.76e-121
NM_019840	Pde4b|Dpde4|R74983|dunce|RP23-57D24.1|4 C6|4 46.99 cM|protein-coding	2.13	6.95e-29	9e-28	2.53	1.45e-85	4.19e-83	1.73	1.97e-122	1.06e-120
NR_104053	Gria3|2900064I19Rik|GluA3|GluR-C|GluR-K3|Glur-3|Glur3|Gluralpha3|RP23-471M13.1|X A3.3-A4|X 23.19 cM|protein-coding	-7.3	6.8e-124	4.38e-122	-0.163	0.129	0.487	-6.17	2.4e-122	1.29e-120
NM_016886	Gria3|2900064I19Rik|GluA3|GluR-C|GluR-K3|Glur-3|Glur3|Gluralpha3|RP23-471M13.1|X A3.3-A4|X 23.19 cM|protein-coding	-7.3	4.31e-135	3.09e-133	-0.157	0.144	0.517	-6.17	2.42e-122	1.3e-120
NM_001281929	Gria3|2900064I19Rik|GluA3|GluR-C|GluR-K3|Glur-3|Glur3|Gluralpha3|RP23-471M13.1|X A3.3-A4|X 23.19 cM|protein-coding	-7.3	4.31e-135	3.09e-133	-0.159	0.14	0.51	-6.17	3.25e-122	1.74e-120
NM_175162	Stox2|4933409N07Rik|AI449080|AI835114|mKIAA1392|-|8 B1.1|8|protein-coding	3.33	2.83e-113	1.62e-111	-0.116	0.647	1	3.44	3.3e-122	1.76e-120
NM_139001	Cspg4|4732461B14Rik|AN2|NG2|-|9 B|9|protein-coding	-5.81	1.08e-105	5.6e-104	0.302	0.00909	0.0733	-5.61	4.5e-122	2.4e-120
NM_001286376	Stox2|4933409N07Rik|AI449080|AI835114|mKIAA1392|-|8 B1.1|8|protein-coding	3.31	1.72e-112	9.74e-111	-0.126	0.614	1	3.42	7.38e-122	3.92e-120
NM_001114311	Stox2|4933409N07Rik|AI449080|AI835114|mKIAA1392|-|8 B1.1|8|protein-coding	3.3	2.65e-112	1.49e-110	-0.126	0.614	1	3.42	1.22e-121	6.45e-120
NM_010333	S1pr2|1100001A16Rik|Edg5|Gpcr13|H218|LPb2|S1P2|-|9 A3|9 7.68 cM|protein-coding	-1.2	1.15e-24	1.27e-23	0.256	0.00247	0.026	-2.55	1.31e-121	6.95e-120
NM_001164184	Lsr|ILDR3|Lisch7|-|7 B1|7|protein-coding	5.58	3.04e-115	1.78e-113	0.25	0.757	1	5.38	2.89e-121	1.52e-119
NM_017405	Lsr|ILDR3|Lisch7|-|7 B1|7|protein-coding	5.51	1.52e-114	8.77e-113	0.24	0.772	1	5.32	5.55e-121	2.93e-119
NM_008255	Hmgcr|HMG-CoAR|Red|-|13 D1|13 50.65 cM|protein-coding	-1.19	3.92e-49	8.57e-48	1.37	5.09e-96	1.67e-93	-1.47	9.14e-121	4.81e-119
NM_008966	Ptgfr|AI957154|PGF|fp|-|3 H3|3 76.96 cM|protein-coding	-7.48	3.5e-59	9.34e-58	0.482	0.000153	0.00232	-5.89	1.9e-120	9.96e-119
NM_001177982	Pde4b|Dpde4|R74983|dunce|RP23-57D24.1|4 C6|4 46.99 cM|protein-coding	2.12	5.31e-24	5.74e-23	2.54	1.87e-84	5.28e-82	1.73	2.28e-120	1.2e-118
NM_181277	Col14a1|5730412L22Rik|AW108078|-|15|15 D|protein-coding	-1.83	2.03e-121	1.28e-119	0.126	0.0574	0.286	-1.78	3.02e-120	1.58e-118
NM_018882	Gpr56|Cyt28|TM7LN4|TM7XN1|-|8 D1|8 47.12 cM|protein-coding	3.1	1.17e-111	6.47e-110	0.0327	0.848	1	3.27	4.69e-120	2.44e-118
NM_001177981	Pde4b|Dpde4|R74983|dunce|RP23-57D24.1|4 C6|4 46.99 cM|protein-coding	2.13	1.54e-24	1.7e-23	2.56	5.74e-85	1.64e-82	1.73	6e-120	3.12e-118
NM_011859	Osr1|Odd1|Osr|-|12 A1.1|12 4.05 cM|protein-coding	-3.06	1.01e-51	2.3e-50	-0.794	2.78e-08	7.6e-07	-3.4	6.5e-120	3.38e-118
NM_008817	Peg3|AL022617|ASF-1|End4|Gcap4|Pw1|Zfp102|mKIAA0287|-|7 A2-B1|7 3.89 cM|protein-coding	1.92	9.75e-232	1.47e-229	-0.0815	0.209	0.635	2	1.82e-119	9.43e-118
NM_138683	Rspo1|R-spondin|Rspondin|RP23-325M14.2|4 D2.2|4|protein-coding	4.53	6.4e-140	4.82e-138	0.0246	0.934	1	4.28	2.38e-119	1.23e-117
NM_177776	Smtnl2|D130058I21Rik|RP23-48A2.1|11 B4|11|protein-coding	5.47	2.74e-144	2.16e-142	0.32	0.552	0.985	4.9	4.43e-119	2.28e-117
NR_030416	Mir675|Mirn675|mir-675|mmu-mir-675|-|7|7|ncRNA	4.17	1.25e-106	6.6e-105	0.432	0.293	0.754	3.94	4.57e-119	2.35e-117
NM_008549	Man2a1|Mana-2|Mana2|Map-2|-|17|17 E1.2|protein-coding	-1.72	1.51e-46	3.15e-45	0.134	0.0776	0.352	-1.42	5.78e-119	2.97e-117
NM_033581	Pcdhgc3|PC43|Pcdh2|-|18 B3|18 19.67 cM|protein-coding	-1.41	3.3e-113	1.88e-111	0.123	0.0354	0.203	-1.39	6.2e-119	3.18e-117
NM_001081302	Trio|6720464I07Rik|AA408740|Solo|-|15 B1|15|protein-coding	-1.29	1.51e-89	6.63e-88	0.318	2.01e-07	4.92e-06	-1.42	6.37e-119	3.26e-117
NM_011607	Tnc|AI528729|C130033P17Rik|Hxb|TN|TN-C|Ten|cytotactin|tenascin-C|RP24-144L11.1|4 C1|4 34.06 cM|protein-coding	1.05	3.15e-81	1.27e-79	0.0958	0.0907	0.39	1.09	7.04e-119	3.6e-117
NR_028261	Rian|5530401N18Rik|C130089L09Rik|Meg8|-|12 F1|12 60.41 cM|ncRNA	1.19	2.09e-98	1.02e-96	0.052	0.42	0.888	1.26	1.84e-118	9.36e-117
NM_001081129	Cntnap3|-|-|13 B3|13|protein-coding	8.31	1.49e-100	7.4e-99	0.821	0.884	1	7.68	6.97e-118	3.54e-116
NM_001009947	Dock11|5033414A21Rik|8030476J24|Zizimin2|sph238|RP23-339O19.3|X A3.2|X|protein-coding	1.72	2.72e-94	1.27e-92	-0.0704	0.505	0.953	1.88	2.95e-117	1.5e-115
NM_011171	Procr|AI325044|Ccca|Ccd41|Epcr|RP23-388H13.2|2|2 H1-3|protein-coding	1.79	1.23e-28	1.57e-27	1.35	3.35e-07	7.99e-06	2.39	3.98e-116	2.02e-114
NM_011041	Pax9|Pax-9|-|12 C1|12 24.53 cM|protein-coding	-8.72	9.12e-63	2.65e-61	1.14	1.82e-16	8.64e-15	-6.08	6.63e-116	3.35e-114
NM_145619	Parp3|A930002C11Rik|AW990611|Adprt3|Adprtl3|PARP-3|pADPRT-3|-|9 F1|9|protein-coding	-2.43	1.69e-139	1.27e-137	-0.199	0.0121	0.091	-2.32	2.56e-115	1.29e-113
NM_172441	Shroom2|4832440C16|Apxl|C630003H05Rik|Shrm2|RP23-392C8.1|X F2-F3|X 68.46 cM|protein-coding	2.74	2.21e-98	1.07e-96	-0.309	0.173	0.574	3.04	9.84e-115	4.95e-113
NM_008780	Pax1|Pax-1|hbs|hunchback|un|undulated|wt|RP23-191L7.5|2 G2|2 72.63 cM|protein-coding	-8.57	2.84e-57	7.3e-56	1.08	2.12e-13	8.43e-12	-9.24	1.25e-114	6.3e-113
NM_009370	Tgfbr1|ALK5|AU017191|Alk-5|TbetaR-I|TbetaRI|RP23-457P12.1|4 B1|4 26.02 cM|protein-coding	1.09	6.48e-38	1.11e-36	0.761	2.18e-17	1.08e-15	1.72	1.31e-114	6.56e-113
NM_177047	Auts2|2700063G02Rik|A730011F23Rik|D830032G16Rik|-|5 G2|5|protein-coding	-8.85	9.14e-308	2.12e-305	-0.347	0.000162	0.00243	-8.21	3.36e-114	1.68e-112
NM_001164185	Lsr|ILDR3|Lisch7|-|7 B1|7|protein-coding	5.67	7.48e-109	4.09e-107	0.262	0.797	1	5.44	5.88e-114	2.93e-112
NM_010452	Hoxa3|Hox-1.5|Mo-10|-|6 B3|6 25.4 cM|protein-coding	3.25	2.26e-42	4.27e-41	-0.438	0.567	0.992	4.99	1e-113	5e-112
NM_001101471	Akap5|3526401B18Rik|AKAP 150|AKAP-5|AKAP150|BB098886|Gm258|P150|-|12 C3|12|protein-coding	4.93	4.39e-180	4.63e-178	-0.536	0.25	0.698	4.69	5.21e-113	2.59e-111
NM_001253917	Sez6l|AI843918|AIG1|AW539724|Acig1|BSRP-B|mKIAA0927|-|5 F|5|protein-coding	6.99	2.47e-118	1.49e-116	1.62	0.0923	0.395	5.4	6.68e-113	3.31e-111
NM_009626	Adh7|AI325182|Adh-3|Adh-3e|Adh-3t|Adh3|Adh3-e|Adh3-t|Adh4|Adt-1|-|3 G3|3 64.13 cM|protein-coding	-3.87	9.85e-137	7.16e-135	-0.127	0.18	0.587	-3.52	1.27e-112	6.26e-111
NM_001285807	Dtna|2210407P21Rik|DTN-A|Dtn|Gm19389|a-DB-1|adbn|-|18 A2|18 12.08 cM|protein-coding	-6.66	1.61e-108	8.79e-107	0.0812	0.477	0.935	-6.92	5.62e-112	2.78e-110
NM_009103	Rrm1|RnrM1|-|7 E3|7 54.72 cM|protein-coding	1.64	2.97e-80	1.18e-78	-0.0747	0.386	0.858	1.63	9.64e-112	4.75e-110
NM_010683	Lamc1|Lamb2|-|1 G3|1 65.3 cM|protein-coding	1.09	1.41e-90	6.26e-89	0.0862	0.157	0.542	1.16	2.02e-111	9.95e-110
NM_008681	Ndrg1|CAP43|CMT4D|DRG1|HMSNL|NMSL|Ndr1|Ndrl|PROXY1|RTP|TDD5|-|15 D2|15|protein-coding	-1.88	2.58e-91	1.15e-89	0.815	7.46e-30	6.37e-28	-1.67	2.54e-111	1.25e-109
NM_008580	Map3k5|7420452D20Rik|ASK|ASK1|MAPKKK5|Mekk5|-|10 A3|10|protein-coding	2.9	1.87e-97	8.95e-96	0.0662	0.767	1	2.96	2.68e-111	1.32e-109
NM_011638	Tfrc|2610028K12Rik|AI195355|AI426448|AU015758|CD71|E430033M20Rik|Mtvr-1|Mtvr1|TFR|TFR1|TR|Trfr|p90|-|16 B3|16 23.06 cM|protein-coding	2.06	4.9e-103	2.51e-101	0.435	0.0004	0.00543	2.14	3.57e-111	1.75e-109
NM_028266	Col16a1|2700007F12Rik|A530052M23Rik|AI838662|CA1F|RP23-12J1.1|4 D2.2|4|protein-coding	-1.53	1.23e-13	8.18e-13	0.248	0.05	0.26	-1.6	3.95e-111	1.93e-109
NM_001253916	Sez6l|AI843918|AIG1|AW539724|Acig1|BSRP-B|mKIAA0927|-|5 F|5|protein-coding	7.04	4.67e-122	2.94e-120	1.91	0.0324	0.19	5.14	4.64e-111	2.26e-109
NM_001198894	Gpr56|Cyt28|TM7LN4|TM7XN1|-|8 D1|8 47.12 cM|protein-coding	3.1	1.68e-107	9.08e-106	0.00534	0.947	1	3.3	7.52e-111	3.65e-109
NM_181071	Tanc2|3526402J09Rik|5730590C14Rik|RP23-276H1.1|11 E1|11|protein-coding	-1.72	2.51e-75	9.27e-74	-0.0861	0.169	0.566	-1.67	1.07e-110	5.2e-109
NM_019982	Sez6l|AI843918|AIG1|AW539724|Acig1|BSRP-B|mKIAA0927|-|5 F|5|protein-coding	7.03	2.04e-121	1.28e-119	1.91	0.0324	0.19	5.13	1.24e-110	6e-109
NM_007442	Alx4|lst|RP23-358F6.1|2 E1|2 51.62 cM|protein-coding	-8.66	2.48e-117	1.47e-115	-0.0549	0.693	1	-9.8	1.34e-110	6.46e-109
NM_145475	Cerk|AI848610|D330016D08Rik|mKIAA1646|-|15 E2|15|protein-coding	1.98	5.03e-56	1.26e-54	1.44	8.14e-26	5.96e-24	1.9	1.46e-110	7.02e-109
NM_177068	Olfml2b|1110018N05Rik|4832415H08Rik|AI467542|-|1 H3|1|protein-coding	1.11	4.43e-59	1.18e-57	0.0504	0.488	0.942	1.45	2.3e-110	1.11e-108
NM_153098	Cd109|9930012E15Rik|AI480638|GARP|-|9 E1|9|protein-coding	-3.45	2.47e-131	1.72e-129	-0.0169	0.824	1	-3.08	6.93e-110	3.33e-108
NM_001170433	Ppfibp1|4632409B19Rik|AW214454|AW261454|-|6 G3|6|protein-coding	1.07	8.51e-78	3.24e-76	0.00514	0.992	1	1.22	8.7e-110	4.17e-108
NM_021310	Jmy|-|-|13 C3|13|protein-coding	-1.15	1.92e-29	2.55e-28	1.43	3.08e-75	7.32e-73	-1.71	1.12e-109	5.36e-108
NM_026221	Ppfibp1|4632409B19Rik|AW214454|AW261454|-|6 G3|6|protein-coding	1.06	2.9e-77	1.1e-75	0.00405	1	1	1.22	1.39e-109	6.64e-108
NM_007729	Col11a1|C530001D20Rik|cho|-|3 F3|3 49.35 cM|protein-coding	-1.25	5.9e-112	3.28e-110	0.0979	0.0818	0.366	-1.21	1.88e-109	8.95e-108
NM_010216	Figf|AI325264|VEGF-D|Vegfd|RP23-202H24.2|X F5|X 76.35 cM|protein-coding	-3	9.25e-149	7.61e-147	-0.195	0.0193	0.129	-2.63	3.27e-109	1.56e-107
NM_026139	Armcx2|3230401N03Rik|AI043003|ALEX2|-|X E3|X|protein-coding	1.75	1.38e-164	1.28e-162	-0.00701	0.955	1	1.43	4.7e-109	2.23e-107
NM_001166397	Armcx2|3230401N03Rik|AI043003|ALEX2|-|X E3|X|protein-coding	1.75	1.15e-164	1.06e-162	-0.00152	1	1	1.43	5.09e-109	2.41e-107
NM_001166398	Armcx2|3230401N03Rik|AI043003|ALEX2|-|X E3|X|protein-coding	1.75	9.74e-165	9.09e-163	-0.000954	0.999	1	1.43	8.57e-109	4.05e-107
NM_080448	Srgap3|AI452337|Arhgap14|D130026O08Rik|Gbi|MEGAP|WRP|mKIAA0411|-|6 E3|6|protein-coding	-2.24	3.47e-100	1.72e-98	0.0951	0.242	0.685	-2.33	1.6e-108	7.55e-107
NR_037590	Wls|5031439A09Rik|AI173978|AI987742|Gpr177|-|3 H4|3|protein-coding	-1.32	4.58e-118	2.74e-116	-0.00564	0.859	1	-1.25	5.26e-107	2.47e-105
NM_023627	Isyna1|1300017C10Rik|AU018670|-|8 B3.3|8|protein-coding	2.31	9.92e-115	5.79e-113	0.228	0.0988	0.413	2.13	5.44e-107	2.55e-105
NM_028713	Rftn2|2700010E02Rik|3222401M22Rik|-|1|1 C1|protein-coding	-5.87	4.22e-62	1.2e-60	-0.0826	0.486	0.94	-5.8	6.47e-107	3.02e-105
NM_009636	Aebp1|ACLP|RP23-385C16.8|11 A1|11|protein-coding	-1.57	1.68e-146	1.35e-144	0.0663	0.247	0.694	-1.57	1.14e-106	5.3e-105
NM_026582	Wls|5031439A09Rik|AI173978|AI987742|Gpr177|-|3 H4|3|protein-coding	-1.32	4.59e-118	2.74e-116	-0.0061	0.853	1	-1.24	1.41e-106	6.58e-105
NM_175454	Hid1|C630004H02Rik|RP23-117K15.8|11 E2|11|protein-coding	2.92	7.17e-60	1.94e-58	0.442	0.1	0.416	3.2	1.84e-106	8.54e-105
NM_001113325	Gria1|2900051M01Rik|Glr-1|Glr1|GluA1|GluR-A|GluRA|Glur-1|Glur1|HIPA1|gluR-K1|RP23-102H8.1|11 B1.3|11 34.51 cM|protein-coding	-3.04	2.88e-39	5.05e-38	-0.0165	0.799	1	-2.85	3.71e-106	1.72e-104
NM_172767	Vwa5a|5830475I06Rik|AW552491|BCSC-1|E130119J22|Loh11cr2a|-|9 B|9|protein-coding	-1.96	1.27e-71	4.26e-70	-0.00542	0.881	1	-1.94	1.86e-105	8.61e-104
NM_008744	Ntn1|AI561871|BC019633|Netrin-1|RP23-25D18.4|11 B3|11|protein-coding	-3.52	6.93e-101	3.48e-99	0.192	0.0673	0.319	-3.42	8.12e-105	3.75e-103
NM_001145957	Vwa5a|5830475I06Rik|AW552491|BCSC-1|E130119J22|Loh11cr2a|-|9 B|9|protein-coding	-1.96	2.21e-63	6.54e-62	-0.00487	0.882	1	-1.94	8.92e-105	4.12e-103
NM_011858	Tenm4|Doc4|ELM2|Odz4|R75022|Ten-m4|l(7)-3Rn|l7Rn3|mKIAA1302|-|7 E1|7 52.53 cM|protein-coding	-4.28	5.13e-102	2.62e-100	0.106	0.362	0.836	-4.3	2.79e-104	1.29e-102
NM_001081224	Prr16|5430406M13Rik|AI607429|-|18 D1|18|protein-coding	-9.38	9e-99	4.4e-97	0.138	0.343	0.814	-9.09	8.23e-104	3.78e-102
NM_021377	Sorcs1|Sorcs|mSorCS|-|19 D2|19 45.05 cM|protein-coding	-5.71	1.7e-104	8.74e-103	0.0732	0.6	1	-5.53	1.75e-103	8.05e-102
NM_008165	Gria1|2900051M01Rik|Glr-1|Glr1|GluA1|GluR-A|GluRA|Glur-1|Glur1|HIPA1|gluR-K1|RP23-102H8.1|11 B1.3|11 34.51 cM|protein-coding	-3.02	2.25e-38	3.88e-37	-0.029	0.72	1	-2.84	3.37e-103	1.54e-101
NM_011779	Coro1c|AL022675|AW455561|AW548837|-|5 F|5|protein-coding	1.42	3.04e-79	1.18e-77	-0.0172	0.819	1	1.57	5.44e-103	2.48e-101
NM_001199113	Slc29a1|1200014D21Rik|AA407560|ENT1|-|17|17 C|protein-coding	2.02	3.54e-107	1.88e-105	0.0782	0.538	0.978	1.93	1e-102	4.57e-101
NM_007802	Ctsk|AI323530|MMS10-Q|Ms10q|catK|-|3 F2.1|3 40.74 cM|protein-coding	-6.59	1.31e-251	2.15e-249	0.0532	0.663	1	-6.42	1.07e-102	4.89e-101
NM_178257	Il22ra1|9130219A07Rik|ENSMUSG00000073746|IL-22R|Il22r|RP23-110F21.4|4 D3|4 67.99 cM|protein-coding	5.84	1.69e-63	4.99e-62	0.39	0.815	1	6.08	1.4e-102	6.35e-101
NM_001252505	St6gal1|AW742324|Siat1|St6Gal-I|St6gal|St6galI|-|16 B1|16 14.03 cM|protein-coding	2.26	1.92e-94	8.94e-93	0.236	0.127	0.483	2.19	1.52e-102	6.89e-101
NM_145933	St6gal1|AW742324|Siat1|St6Gal-I|St6gal|St6galI|-|16 B1|16 14.03 cM|protein-coding	2.27	3.59e-96	1.69e-94	0.259	0.0913	0.392	2.17	2.25e-102	1.02e-100
NM_001081277	Ak5|-|-|3 H3|3|protein-coding	1.88	1.22e-90	5.43e-89	-0.125	0.277	0.737	1.99	3.25e-102	1.47e-100
NM_178661	Creb3l2|BBF2H7|C530025K05Rik|-|6 B1|6|protein-coding	0.722	1.67e-17	1.36e-16	0.42	2.55e-06	5.41e-05	1.48	6.9e-102	3.11e-100
NM_001199116	Slc29a1|1200014D21Rik|AA407560|ENT1|-|17|17 C|protein-coding	2.06	4.53e-110	2.49e-108	0.123	0.328	0.796	1.91	9.32e-102	4.2e-100
NM_007855	Twist2|Dermo1|bHLHa39|-|1 D|1|protein-coding	-2.51	1.56e-35	2.48e-34	1.04	8.09e-21	4.9e-19	-3.17	1.17e-101	5.24e-100
NM_172399	Ndnf|A930038C07Rik|epidermacan|-|6 C1|6|protein-coding	-3.08	2.53e-71	8.45e-70	0.105	0.342	0.813	-3.15	1.72e-101	7.71e-100
NM_021362	Pappa|8430414N03Rik|IGFBP-4ase|PAG1|PAPP-A|-|4 C1|4 34.14 cM|protein-coding	-3.1	6.37e-82	2.58e-80	0.325	0.00171	0.019	-3.02	2.26e-101	1.01e-99
NM_001199115	Slc29a1|1200014D21Rik|AA407560|ENT1|-|17|17 C|protein-coding	2.04	2.69e-107	1.44e-105	0.109	0.394	0.864	1.92	2.58e-101	1.15e-99
NM_011839	Mab21l2|-|-|3 F1|3|protein-coding	-6.93	1.62e-161	1.46e-159	0.076	0.445	0.909	-8.18	3.2e-101	1.43e-99
NM_001045513	Raph1|9430025M21Rik|C730009O10Rik|Lpd|-|1 C2|1|protein-coding	1.01	4.09e-30	5.58e-29	0.0446	0.673	1	1.54	5.74e-101	2.56e-99
NM_001199114	Slc29a1|1200014D21Rik|AA407560|ENT1|-|17|17 C|protein-coding	2.04	1.88e-106	9.88e-105	0.109	0.396	0.865	1.92	1.04e-100	4.6e-99
NM_022880	Slc29a1|1200014D21Rik|AA407560|ENT1|-|17|17 C|protein-coding	2.03	3.65e-106	1.91e-104	0.1	0.433	0.898	1.92	1.26e-100	5.57e-99
NM_172647	F11r|9130004G24|AA638916|ESTM33|JAM|JAM-1|JAM-A|Jcam|Jcam1|Ly106|-|1 H2|1 79.43 cM|protein-coding	2.82	3.57e-147	2.89e-145	-0.142	0.403	0.873	2.98	1.54e-100	6.81e-99
NR_038184	C430049B03Rik|2700063P19Rik|9430052C07Rik|-|X A5|X|ncRNA	2.16	8.5e-67	2.67e-65	-0.179	0.216	0.645	2.13	2.97e-100	1.31e-98
NM_001146124	Psap|AI037048|SGP-1|-|10 B4|10 30.02 cM|protein-coding	-1.14	8.12e-113	4.61e-111	0.0419	0.455	0.915	-1.07	3.23e-100	1.42e-98
NM_011809	Ets2|AU022856|Ets-2|-|16 C3-qter|16 56.64 cM|protein-coding	-0.904	4.89e-26	5.68e-25	1.2	2.19e-60	3.64e-58	-1.65	7.47e-100	3.29e-98
NM_009129	Scg2|Chgc|SgII|-|1 C4|1 40.89 cM|protein-coding	-7.51	4.86e-283	9.63e-281	0.227	0.064	0.308	-7.47	7.73e-100	3.39e-98
NM_175256	Heg1|4632417D23Rik|5530401I02Rik|9530025L16Rik|BC038614|Gm629|OTTMUSG00000027315|-|16 B3|16|protein-coding	1.27	2.13e-45	4.33e-44	0.437	2.03e-05	0.000371	1.6	1.59e-99	6.97e-98
NM_026439	Ccdc80|2610001E17Rik|DRO1|Ssg1|Urb|-|16|16 B5|protein-coding	1	1.47e-79	5.79e-78	-0.0673	0.269	0.727	1.09	4.58e-99	2e-97
NM_001252403	Gria1|2900051M01Rik|Glr-1|Glr1|GluA1|GluR-A|GluRA|Glur-1|Glur1|HIPA1|gluR-K1|RP23-102H8.1|11 B1.3|11 34.51 cM|protein-coding	-3.04	1.19e-37	2.02e-36	-0.0304	0.71	1	-2.79	1.07e-98	4.67e-97
NM_001164209	Tmem176b|1810009M01Rik|Clast1|Lr8|-|6 B2.3|6 23.75 cM|protein-coding	1.36	5.47e-74	1.94e-72	-0.126	0.159	0.547	1.55	1.43e-98	6.23e-97
NM_023056	Tmem176b|1810009M01Rik|Clast1|Lr8|-|6 B2.3|6 23.75 cM|protein-coding	1.38	3.26e-74	1.17e-72	-0.124	0.164	0.557	1.57	2.24e-98	9.74e-97
NM_001286651	Tmem176b|1810009M01Rik|Clast1|Lr8|-|6 B2.3|6 23.75 cM|protein-coding	1.36	1.7e-73	5.95e-72	-0.132	0.14	0.509	1.55	2.56e-98	1.11e-96
NM_007955	Ptprv|Esp|OST|OST-PTP|mOST-PTP|-|1|1|protein-coding	3.7	2.77e-93	1.26e-91	0.0261	0.949	1	3.7	4.9e-98	2.12e-96
NM_019759	Dpt|1810032B19Rik|5033416F05Rik|EQ-1|Eq1|-|1|1 H2|protein-coding	-4.97	1.41e-166	1.36e-164	0.348	0.0035	0.0347	-4.99	4.93e-98	2.13e-96
NM_011520	Sdc3|Synd3|mKIAA0468|syn-3|RP23-412B2.3|4 D2.3|4 63.63 cM|protein-coding	-2.97	4.47e-57	1.14e-55	0.16	0.139	0.509	-2.97	6.67e-98	2.87e-96
NM_022886	Scel|9230114I02Rik|-|14|14 E|protein-coding	5.21	1.74e-71	5.82e-70	-0.918	0.386	0.858	6.37	7.07e-98	3.04e-96
NM_011627	Tpbg|5T4|AW495680|-|9 E3.1|9|protein-coding	-1.68	2.33e-17	1.89e-16	0.766	1.17e-15	5.32e-14	-2.3	1.98e-97	8.5e-96
NM_001252506	St6gal1|AW742324|Siat1|St6Gal-I|St6gal|St6galI|-|16 B1|16 14.03 cM|protein-coding	2.3	1.56e-93	7.16e-92	0.311	0.0501	0.26	2.16	3.18e-97	1.36e-95
NM_001135727	Sh3kbp1|1200007H22Rik|1700125L08Rik|5830464D22Rik|AI447724|IN85|Ruk|Seta|RP23-39I7.6|X F4|X|protein-coding	-1.92	2.33e-43	4.54e-42	-0.0196	0.734	1	-1.88	3.39e-97	1.45e-95
NM_145542	Ahcyl1|1110034F20Rik|AA409031|AA414901|Ahcy-rs3|DCAL|Irbit|-|3 F2.3|3 46.83 cM|protein-coding	1.34	3.76e-116	2.21e-114	-0.00494	0.877	1	1.2	3.39e-97	1.45e-95
NM_001164207	Tmem176b|1810009M01Rik|Clast1|Lr8|-|6 B2.3|6 23.75 cM|protein-coding	1.36	4.37e-73	1.52e-71	-0.124	0.167	0.562	1.55	3.78e-97	1.61e-95
NM_007520	Bach1|6230421P05Rik|AI323795|-|16 C3.3|16|protein-coding	-0.397	1.08e-06	4.26e-06	1.84	3.16e-158	1.92e-155	-1.28	5.15e-97	2.19e-95
NM_001286652	Tmem176b|1810009M01Rik|Clast1|Lr8|-|6 B2.3|6 23.75 cM|protein-coding	1.35	1.86e-72	6.35e-71	-0.131	0.145	0.52	1.55	6.42e-97	2.73e-95
NM_001005510	Syne2|6820443O06Rik|AW546258|D12Ertd777e|NUA|Nesp2g|mKIAA1011|-|12 C3|12 33.11 cM|protein-coding	3.28	0	0	0.0328	0.767	1	3.3	6.73e-97	2.85e-95
NM_008525	Alad|ALADH|Lv|RP24-189G18.9|4 B3|4 33.17 cM|protein-coding	1.83	2.64e-47	5.55e-46	-0.327	0.0586	0.29	2.53	7.12e-97	3.01e-95
NM_027976	Acsl5|1700030F05Rik|ACS2|ACS5|Facl5|-|19 D2|19|protein-coding	1.79	1.51e-60	4.15e-59	0.03	0.821	1	2.11	8.22e-97	3.47e-95
NM_001276446	Alad|ALADH|Lv|RP24-189G18.9|4 B3|4 33.17 cM|protein-coding	1.83	1.62e-46	3.37e-45	-0.34	0.0497	0.259	2.55	8.41e-97	3.55e-95
NM_008002	Fgf10|AEY17|BB213776|Fgf-10|Gsfaey17|-|13 A3-A4|13 67.14 cM|protein-coding	-6.97	1.89e-49	4.15e-48	0.318	0.0239	0.152	-5.93	1.25e-96	5.27e-95
NM_001284332	Shisa5|2310008D10Rik|6430628I05Rik|Scotin|mShisa5|-|9 F2|9|protein-coding	-1.75	4.68e-48	9.98e-47	0.0309	0.764	1	-1.76	1.8e-96	7.56e-95
NM_016762	Matn2|Crtm2|matrilin-2|-|15|15 B3.3|protein-coding	-1.58	2.89e-99	1.42e-97	0.0358	0.584	1	-1.52	3.75e-96	1.57e-94
NM_008410	Itm2b|AI256040|Bri|Bri2|Bricd2b|D14Sel6|E25BMM|imBRI2|-|14 D3|14 38.88 cM|protein-coding	-1.09	6.71e-81	2.69e-79	0.12	0.03	0.18	-1.16	3.79e-96	1.59e-94
NM_001042675	Rbpms|2010300K22Rik|2700019M19Rik|AU017537|RBP-MS|hermes|-|8 A4|8|protein-coding	2.95	1.56e-73	5.46e-72	-0.054	0.942	1	3.22	4.67e-96	1.95e-94
NM_008046	Fst|AL033346|-|13 D2.2|13|protein-coding	-2.55	2.2e-31	3.12e-30	1.23	2.94e-23	1.97e-21	-3.48	5.63e-96	2.35e-94
NM_025858	Shisa5|2310008D10Rik|6430628I05Rik|Scotin|mShisa5|-|9 F2|9|protein-coding	-1.75	1.16e-51	2.64e-50	0.0323	0.745	1	-1.76	8.57e-96	3.57e-94
NM_021389	Sh3kbp1|1200007H22Rik|1700125L08Rik|5830464D22Rik|AI447724|IN85|Ruk|Seta|RP23-39I7.6|X F4|X|protein-coding	-1.94	2.05e-36	3.31e-35	-0.0346	0.631	1	-1.87	1.44e-95	5.99e-94
NM_025730	Lrrk2|4921513O20Rik|9330188B09Rik|AW561911|D630001M17Rik|Gm927|cI-46|-|15|15 F1|protein-coding	-3.16	1.42e-71	4.77e-70	0.44	6.16e-05	0.00102	-3.32	1.53e-95	6.33e-94
NM_023755	Tfcp2l1|1810030F05Rik|4932442M07Rik|AA575098|Cp2l1|Crtr-1|D930018N21Rik|LBP-9|Tcfcp2l1|-|1|1 E2|protein-coding	5.15	1.66e-79	6.5e-78	0.602	0.398	0.867	4.83	3.12e-95	1.29e-93
NM_001004363	Nuak1|AU014801|AW494241|B230104P22Rik|Omphk1|-|10 C1|10|protein-coding	0.426	2.09e-08	9.75e-08	-0.549	1.45e-10	4.91e-09	1.54	3.76e-95	1.55e-93
NM_001005865	Mtus1|AI481402|ATBP135|Atip1|B430010I23Rik|B430305I03Rik|C85752|Cctsg1-440|MD44|MTSG1|mKIAA1288|-|8 A4|8|protein-coding	2.12	9.98e-89	4.37e-87	-0.0969	0.491	0.945	2.18	5.2e-95	2.14e-93
NM_053262	Hsd17b11|Dhrs8|Pan1b|SDR2|retSDR2|RP23-102H7.2|5|5 E4|protein-coding	-2.47	3.51e-96	1.66e-94	0.0735	0.417	0.885	-2.38	6.54e-95	2.69e-93
NM_013454	Abca1|ABC-1|Abc1|RP23-95M14.8|4 A5-B3|4 28.57 cM|protein-coding	-1.37	1.03e-43	2.02e-42	0.0946	0.231	0.67	-1.69	1.28e-94	5.27e-93
NM_001164208	Tmem176b|1810009M01Rik|Clast1|Lr8|-|6 B2.3|6 23.75 cM|protein-coding	1.37	8.75e-72	2.97e-70	-0.119	0.185	0.594	1.55	1.45e-94	5.95e-93
NM_023063	Lima1|Eplin|-|15 F1|15 56.13 cM|protein-coding	-1.21	1.79e-83	7.35e-82	-0.153	0.0129	0.0956	-1.33	1.55e-94	6.37e-93
NM_001164792	Tpbg|5T4|AW495680|-|9 E3.1|9|protein-coding	-1.65	1.41e-15	1.04e-14	0.756	5.27e-14	2.15e-12	-2.27	3.46e-94	1.41e-92
NM_172668	Lrp4|6430526J12Rik|D230026E03|Megf7|mdig|-|2 E1|2 50.63 cM|protein-coding	-3.5	4.78e-94	2.22e-92	0.087	0.447	0.909	-3.41	4.75e-94	1.94e-92
NM_016911	Srpx|drs|drs-1|drs-2|mDRS-1|mDRS-2|RP23-254A23.1|X|X A1.2|protein-coding	-2.77	1.09e-100	5.42e-99	-0.0133	0.935	1	-2.66	1e-93	4.09e-92
NM_009842	Cd151|PETA-3|SFA-1|Tspan24|-|7 F5|7 86.82 cM|protein-coding	2.08	9.53e-92	4.3e-90	0.141	0.301	0.763	2.01	1.07e-93	4.37e-92
NM_001270475	Mical3|C130040D16Rik|Mical-3|mKIAA1364|-|6 F1|6|protein-coding	1.86	8.07e-91	3.6e-89	0.0194	0.894	1	1.85	1.2e-93	4.89e-92
NM_007599	Capg|gCap39|mbh1|-|6|6 C3|protein-coding	-3.35	1.39e-94	6.52e-93	0.0385	0.666	1	-3.3	1.65e-93	6.7e-92
NM_001025245	Mbp|C76307|Hmbpr|R75289|golli-mbp|mld|shi|-|18 E2-E4|18 55.84 cM|protein-coding	1.29	1.18e-12	7.4e-12	0.242	0.141	0.511	2.31	7.32e-93	2.96e-91
NM_146171	Ncapd2|2810406C15Rik|2810465G24Rik|CAP-D2|CNAP1|mKIAA0159|-|6|6 F2|protein-coding	1.95	2.56e-98	1.24e-96	-0.139	0.267	0.726	1.92	1.1e-92	4.45e-91
NR_104575	Tmem176b|1810009M01Rik|Clast1|Lr8|-|6 B2.3|6 23.75 cM|protein-coding	1.35	7.24e-66	2.24e-64	-0.161	0.0902	0.389	1.59	2.68e-92	1.08e-90
NM_001111049	Cd151|PETA-3|SFA-1|Tspan24|-|7 F5|7 86.82 cM|protein-coding	2.09	1.65e-88	7.21e-87	0.161	0.246	0.692	2.01	3.53e-92	1.42e-90
NM_010585	Itpr1|D6Pas2|ENSMUSG00000072853|Gm10429|IP3R1|InsP3R|Ip3r|Itpr-1|P400|Pcp-1|Pcp1|opt|-|6 E1-E2|6 49.74 cM|protein-coding	1.86	5.94e-168	5.77e-166	0.193	0.0181	0.123	1.83	5.09e-92	2.05e-90
NM_007929	Emp2|XMP|-|16 A1|16 5.54 cM|protein-coding	1.29	3.8e-80	1.51e-78	0.0214	0.828	1	1.34	9.55e-92	3.83e-90
NM_008087	Gas2|Gas-2|-|7 B5|7 32.87 cM|protein-coding	-4.68	3.04e-106	1.59e-104	-0.0725	0.475	0.933	-3.94	1.39e-91	5.58e-90
NM_033602	Peli2|AW047589|BB129927|-|14 C1|14 24.6 cM|protein-coding	-7.04	1.38e-91	6.22e-90	0.167	0.242	0.685	-6	1.43e-91	5.72e-90
NM_133857	Usp53|AA939927|Phxr3|Sp6|mKIAA1350|-|3|3 G3|protein-coding	1.21	4.12e-21	3.96e-20	1.8	1.08e-53	1.67e-51	1.51	3.69e-91	1.47e-89
NM_033314	Slco2a1|2310021C19Rik|Pgt|Slc21a2|mPgt|-|9 F1|9 54.72 cM|protein-coding	1.86	2.23e-72	7.6e-71	0.174	0.275	0.735	1.94	7.34e-91	2.93e-89
NM_001013833	Prkg1|AW125416|CGKI|Gm19690|Prkg1b|Prkgr1b|-|19|19 C2|protein-coding	-5.51	7.54e-97	3.59e-95	0.0497	0.764	1	-4.87	9.29e-91	3.7e-89
NM_001134474	Vcan|5430420N07Rik|9430051N09|Cspg2|DPEAAE|NG2|PG-M|PG-M(V0)|PG-M(V1)|hdf|-|13 C3|13 45.5 cM|protein-coding	-2.83	2.87e-50	6.4e-49	0.159	0.201	0.62	-2.48	1.4e-90	5.56e-89
NM_175126	Zcchc3|2810406K24Rik|RP23-396N8.6|2 H1|2|protein-coding	2.73	1.1e-81	4.44e-80	-0.155	0.484	0.938	3.11	1.6e-90	6.32e-89
NM_001042699	Syne3|nesprin-3|-|12 E|12|protein-coding	-2.94	1.64e-71	5.48e-70	-0.125	0.244	0.688	-2.94	1.68e-90	6.66e-89
NM_031176	Tnxb|Tn-mhc|Tnx|-|17 B1|17 18.24 cM|protein-coding	3.05	7.94e-44	1.56e-42	0.127	0.771	1	3.01	2.71e-90	1.07e-88
NM_008957	Ptch1|A230106A15Rik|Ptc|Ptc1|Ptch|mes|-|13 B3|13 32.8 cM|protein-coding	1.98	1.24e-53	2.96e-52	1.09	3.13e-13	1.24e-11	1.9	2.74e-90	1.08e-88
NM_001271798	Pcdh9|-|-|14 E2.1|14 45.8 cM|protein-coding	-2.77	7.95e-68	2.52e-66	0.00635	0.991	1	-2.58	3e-90	1.18e-88
NM_001146123	Psap|AI037048|SGP-1|-|10 B4|10 30.02 cM|protein-coding	-1.13	3.22e-111	1.77e-109	0.0519	0.343	0.814	-1.07	4.15e-90	1.63e-88
NM_001161822	Rgs17|6430507P11Rik|Rgsz2|-|10 A1|10|protein-coding	-6.92	3.75e-84	1.56e-82	0.208	0.128	0.484	-6.39	4.62e-90	1.81e-88
NM_019958	Rgs17|6430507P11Rik|Rgsz2|-|10 A1|10|protein-coding	-6.92	1.19e-83	4.9e-82	0.214	0.118	0.46	-6.38	6.28e-90	2.46e-88
NM_001113209	Nfib|6720429L07Rik|CTF|E030026I10Rik|NF-I/B|NF1-B|NFI-B|RP24-231F12.1|4 C4-C6|4 38.4 cM|protein-coding	1.04	7.27e-61	2.02e-59	-0.0222	0.744	1	1.22	6.37e-90	2.49e-88
NM_153782	Fam20a|AI606893|RP23-80J21.3|11 E1|11|protein-coding	-8.08	6.8e-79	2.64e-77	0.296	0.0391	0.219	-7.57	6.66e-90	2.6e-88
NM_001113210	Nfib|6720429L07Rik|CTF|E030026I10Rik|NF-I/B|NF1-B|NFI-B|RP24-231F12.1|4 C4-C6|4 38.4 cM|protein-coding	1.04	7.3e-61	2.03e-59	-0.0218	0.746	1	1.22	7.53e-90	2.94e-88
NM_001286127	Nfib|6720429L07Rik|CTF|E030026I10Rik|NF-I/B|NF1-B|NFI-B|RP24-231F12.1|4 C4-C6|4 38.4 cM|protein-coding	1.04	7.69e-61	2.13e-59	-0.0209	0.758	1	1.22	1.62e-89	6.31e-88
NM_009886	Celsr1|Crsh|Scy|crash|-|15 E2|15 40.42 cM|protein-coding	5.62	5.63e-78	2.15e-76	0.112	1	1	5.62	2.42e-89	9.39e-88
NM_172500	Syne3|nesprin-3|-|12 E|12|protein-coding	-2.96	2.34e-59	6.28e-58	-0.127	0.253	0.704	-2.95	2.72e-89	1.05e-87
NM_010308	Gnao1|AW050213|Galphao|Gnao|alphaO|-|8 C5|8 45.94 cM|protein-coding	-5.58	4.83e-105	2.5e-103	-0.0168	0.923	1	-4.76	2.84e-89	1.1e-87
NM_010615	Kif11|Eg5|Kif8|Kifl1|Knsl1|-|19 C2|19|protein-coding	2.28	1.15e-73	4.06e-72	-0.0551	0.806	1	2.44	3.34e-89	1.29e-87
NM_011160	Prkg1|AW125416|CGKI|Gm19690|Prkg1b|Prkgr1b|-|19|19 C2|protein-coding	-5.59	3.14e-96	1.49e-94	0.0427	0.815	1	-4.81	3.38e-89	1.3e-87
NM_009622	Adcy1|AC1|D11Bwg1392e|I-AC|brl|mKIAA4070|RP23-324A4.1|11 A2|11 4.72 cM|protein-coding	4.09	2.39e-90	1.06e-88	0.265	0.604	1	3.82	3.74e-89	1.44e-87
NM_009194	Slc12a2|9330166H04Rik|Nkcc1|mBSC2|sy-ns|-|18 D3|18 32.15 cM|protein-coding	-1.04	2.25e-25	2.56e-24	0.787	8.24e-28	6.53e-26	-1.47	5.24e-89	2.02e-87
NM_173008	Ssc5d|A430110N23Rik|S5D-SRCRB|-|7 A1|7|protein-coding	-2.07	2.01e-75	7.43e-74	0.082	0.322	0.789	-2.3	6.95e-89	2.67e-87
NM_013665	Shox2|6330543G17Rik|OG12|Og12x|Prx3|SHOT|-|3 E3-F1|3 30.76 cM|protein-coding	-3.71	4.18e-33	6.23e-32	0.48	7.48e-05	0.00122	-4.06	8.73e-89	3.35e-87
NM_011961	Plod2|D530025C14Rik|LH2|Plod-2|-|9 E3.3|9 48.4 cM|protein-coding	1.38	2.91e-65	8.94e-64	0.343	0.0168	0.116	1.44	1e-88	3.83e-87
NM_001286131	Nfib|6720429L07Rik|CTF|E030026I10Rik|NF-I/B|NF1-B|NFI-B|RP24-231F12.1|4 C4-C6|4 38.4 cM|protein-coding	1.03	1.21e-59	3.26e-58	-0.0265	0.7	1	1.22	1.18e-88	4.51e-87
NM_008270	Hoxb9|Hox-2.5|RP23-85A17.5|11 D|11 59.81 cM|protein-coding	-6.69	2.06e-57	5.32e-56	1.16	1.68e-16	7.97e-15	-5.47	1.26e-88	4.81e-87
NM_053273	Ttyh2|1110001A03Rik|RP23-273C14.1|11 E2|11|protein-coding	-1.43	2.67e-30	3.67e-29	0.639	2.24e-11	7.96e-10	-2.33	1.61e-88	6.11e-87
NM_010008	Cyp2j6|-|RP23-120E8.1|4 C5|4 44.62 cM|protein-coding	-7.15	1.2e-117	7.12e-116	-0.177	0.181	0.587	-6.58	1.73e-88	6.58e-87
NM_001042534	Capg|gCap39|mbh1|-|6|6 C3|protein-coding	-3.32	1.89e-52	4.39e-51	0.0362	0.677	1	-3.28	1.89e-88	7.16e-87
NM_153543	Aldh1l2|D330038I09Rik|mtFDH|-|10 C1|10|protein-coding	1	1.19e-62	3.44e-61	-0.141	0.0364	0.207	1.17	2e-88	7.59e-87
NM_001271395	Capg|gCap39|mbh1|-|6|6 C3|protein-coding	-3.32	4.46e-55	1.09e-53	0.0317	0.702	1	-3.28	2.02e-88	7.64e-87
NM_001271415	Capg|gCap39|mbh1|-|6|6 C3|protein-coding	-3.27	1.55e-59	4.18e-58	0.0189	0.791	1	-3.28	2.41e-88	9.09e-87
NM_008687	Nfib|6720429L07Rik|CTF|E030026I10Rik|NF-I/B|NF1-B|NFI-B|RP24-231F12.1|4 C4-C6|4 38.4 cM|protein-coding	1.03	1.28e-59	3.44e-58	-0.0256	0.712	1	1.21	2.41e-88	9.11e-87
NM_019734	Asah1|2310081N20Rik|AC|Asah|-|8 A4|8|protein-coding	-1.33	3.02e-107	1.62e-105	-0.00388	0.9	1	-1.2	2.54e-88	9.56e-87
NM_008898	Por|4933424M13Rik|CPR|CYPOR|-|5 G2|5 75.34 cM|protein-coding	0.0326	0.717	0.871	0.384	3.36e-05	0.000588	1.44	2.96e-88	1.11e-86
NM_001146120	Psap|AI037048|SGP-1|-|10 B4|10 30.02 cM|protein-coding	-1.13	5.29e-112	2.95e-110	0.0497	0.365	0.838	-1.07	3.13e-88	1.17e-86
NM_011179	Psap|AI037048|SGP-1|-|10 B4|10 30.02 cM|protein-coding	-1.13	4.66e-112	2.6e-110	0.0496	0.366	0.839	-1.07	3.27e-88	1.23e-86
NM_016695	Mpp2|D11Bwg0652e|Dlg2|Dlgh2|Pals4|RP23-398F7.8|11 D|11 65.48 cM|protein-coding	1.85	8.36e-37	1.37e-35	0.917	5.08e-06	0.000103	2.1	3.81e-88	1.43e-86
NM_001114385	Chrdl1|CHL|CHL1|Nrln1|VOPT|RP23-346N16.1|X F3|X|protein-coding	-9.12	2.69e-57	6.94e-56	0.171	0.285	0.745	-8.15	8.08e-88	3.02e-86
NM_001081156	Trnp1|2300002D11Rik|Trnp|-|4 D2.3|4|protein-coding	-6.08	3.86e-97	1.84e-95	0.0348	0.84	1	-5.37	9.79e-88	3.65e-86
NM_001146122	Psap|AI037048|SGP-1|-|10 B4|10 30.02 cM|protein-coding	-1.13	7.17e-112	3.98e-110	0.05	0.362	0.835	-1.07	1.28e-87	4.75e-86
NM_009285	Stc1|Stc|-|14 D2|14|protein-coding	-5.36	7.89e-52	1.82e-50	0.889	2.39e-09	7.33e-08	-5.3	1.31e-87	4.86e-86
NM_001111050	Cd151|PETA-3|SFA-1|Tspan24|-|7 F5|7 86.82 cM|protein-coding	2.11	1.57e-87	6.82e-86	0.167	0.25	0.7	2.02	1.41e-87	5.23e-86
NM_201529	Lmo7|C78582|FBXO20|Gm914|mKIAA0858|-|14 E2.3|14 50.9 cM|protein-coding	-1.67	3.82e-84	1.59e-82	0.0798	0.291	0.752	-1.68	1.42e-87	5.25e-86
NM_001103157	Steap2|4921538B17Rik|AI930049|AW045895|IPCA-1|IPCA1|PCANAP1|STAMP1|STMP|-|5 A1|5|protein-coding	1.23	9.68e-62	2.73e-60	0.13	0.154	0.538	1.37	2.57e-87	9.52e-86
NM_173874	Clcn3|Clc3|-|8 B3.1|8 30.9 cM|protein-coding	1.86	1.1e-55	2.74e-54	0.157	0.395	0.864	2.1	3.97e-87	1.47e-85
NM_001103156	Steap2|4921538B17Rik|AI930049|AW045895|IPCA-1|IPCA1|PCANAP1|STAMP1|STMP|-|5 A1|5|protein-coding	1.22	7.22e-61	2.01e-59	0.127	0.164	0.558	1.37	5.36e-87	1.98e-85
NM_001146121	Psap|AI037048|SGP-1|-|10 B4|10 30.02 cM|protein-coding	-1.13	3.82e-112	2.14e-110	0.0493	0.368	0.842	-1.07	5.86e-87	2.16e-85
NM_030889	Sorcs2|N28137|mKIAA1329|-|5 B3|5|protein-coding	-1.31	3.83e-83	1.57e-81	-0.0213	0.74	1	-1.34	7.06e-87	2.6e-85
NM_001285469	Steap2|4921538B17Rik|AI930049|AW045895|IPCA-1|IPCA1|PCANAP1|STAMP1|STMP|-|5 A1|5|protein-coding	1.22	8.76e-61	2.43e-59	0.127	0.166	0.562	1.37	1.16e-86	4.25e-85
NM_028734	Steap2|4921538B17Rik|AI930049|AW045895|IPCA-1|IPCA1|PCANAP1|STAMP1|STMP|-|5 A1|5|protein-coding	1.22	6.54e-61	1.83e-59	0.129	0.158	0.545	1.36	1.3e-86	4.76e-85
NM_173016	Vat1l|9430073I07|AI427515|mKIAA1576|-|8 E1|8|protein-coding	-9.25	2.9e-90	1.28e-88	-0.00779	1	1	-9.44	1.55e-86	5.7e-85
NM_146007	Col6a2|Col6a-2|-|10 B5-C1|10 39.32 cM|protein-coding	1.14	4.65e-122	2.93e-120	0.0865	0.0878	0.383	1.11	2.4e-86	8.79e-85
NM_173873	Clcn3|Clc3|-|8 B3.1|8 30.9 cM|protein-coding	1.85	6.77e-55	1.65e-53	0.158	0.407	0.876	2.09	3.8e-86	1.39e-84
NM_001081981	Nfix|CTF|NF-I/X|NF1-X|NFI-X|-|8 C1-C2|8 41.02 cM|protein-coding	-0.99	2.27e-62	6.52e-61	0.0617	0.258	0.712	-1.16	4.52e-86	1.65e-84
NM_026785	Ube2c|1110015A16Rik|D2Ertd695e|RP23-370H21.6|2 H3|2 85.27 cM|protein-coding	2.85	3.41e-80	1.36e-78	-0.139	0.608	1	2.98	7.28e-86	2.65e-84
NM_007399	Adam10|1700031C13Rik|MADM|kuz|kuzbanian|RP24-68C7.1|9 D|9 39.53 cM|protein-coding	1.57	5.7e-166	5.42e-164	0.099	0.161	0.552	1.57	7.42e-86	2.7e-84
NM_029102	Glt8d2|1110021D20Rik|-|10 C1|10|protein-coding	-3.08	2.81e-83	1.15e-81	0.0708	0.543	0.979	-3.12	7.69e-86	2.79e-84
NM_001171011	Slc14a1|2610507K20Rik|3021401A05Rik|UT-B|Utb1|-|18 E3|18|protein-coding	-6.57	6.41e-44	1.26e-42	0.544	0.00223	0.0237	-6.87	1.58e-85	5.71e-84
NM_011812	Fbln5|A55|DANCE|EVEC|-|12|12 F1|protein-coding	-1.55	5.92e-39	1.03e-37	0.135	0.136	0.503	-1.37	1.91e-85	6.91e-84
NM_007711	Clcn3|Clc3|-|8 B3.1|8 30.9 cM|protein-coding	1.85	1.83e-54	4.43e-53	0.158	0.395	0.864	2.08	3.18e-85	1.15e-83
NM_201239	Rnase4|C730049F20Rik|Rab1|-|14 C1|14|protein-coding	-1.54	1.8e-62	5.18e-61	0.3	3.68e-05	0.000632	-1.6	4.8e-85	1.73e-83
NM_013584	Lifr|A230075M04Rik|AW061234|LIF|-|15 A1|15 3.46 cM|protein-coding	1.35	1.34e-73	4.7e-72	-0.436	2.34e-06	5.01e-05	1.53	4.97e-85	1.79e-83
NM_001285470	Steap2|4921538B17Rik|AI930049|AW045895|IPCA-1|IPCA1|PCANAP1|STAMP1|STMP|-|5 A1|5|protein-coding	1.22	5.42e-60	1.47e-58	0.137	0.133	0.496	1.36	8.08e-85	2.9e-83
NM_001142916	Plod2|D530025C14Rik|LH2|Plod-2|-|9 E3.3|9 48.4 cM|protein-coding	1.37	6.33e-66	1.96e-64	0.329	0.0169	0.117	1.44	9.36e-85	3.36e-83
NM_173876	Clcn3|Clc3|-|8 B3.1|8 30.9 cM|protein-coding	1.85	1.34e-54	3.25e-53	0.16	0.388	0.859	2.08	1.08e-84	3.85e-83
NM_173788	Npr2|GC-B|GC-B2|GC-B3|cn|mNPR-B|pwe|RP23-191F22.6|4 B1|4 23.05 cM|protein-coding	-2.47	2.54e-93	1.16e-91	0.00964	0.925	1	-2.35	1.1e-84	3.92e-83
NM_010906	Nfix|CTF|NF-I/X|NF1-X|NFI-X|-|8 C1-C2|8 41.02 cM|protein-coding	-0.983	1.08e-60	2.99e-59	0.0621	0.26	0.715	-1.16	1.8e-84	6.42e-83
NM_001081982	Nfix|CTF|NF-I/X|NF1-X|NFI-X|-|8 C1-C2|8 41.02 cM|protein-coding	-0.982	5.91e-61	1.65e-59	0.0616	0.262	0.718	-1.15	2e-84	7.13e-83
NM_010730	Anxa1|Anx-1|Anx-A1|C430014K04Rik|Lpc-1|Lpc1|-|19 B|19 13.83 cM|protein-coding	-1.27	5.16e-105	2.67e-103	-0.111	0.0529	0.27	-1.12	5.31e-84	1.89e-82
NM_009988	Cxadr|2610206D03Rik|AU016810|AW553441|CAR|MCAR|MCVADR|-|16|16 C|protein-coding	2.79	3.67e-78	1.41e-76	0.57	0.0101	0.0794	2.51	5.8e-84	2.06e-82
NM_001005864	Mtus1|AI481402|ATBP135|Atip1|B430010I23Rik|B430305I03Rik|C85752|Cctsg1-440|MD44|MTSG1|mKIAA1288|-|8 A4|8|protein-coding	1.99	3.03e-78	1.16e-76	-0.111	0.419	0.887	2.05	8.81e-84	3.13e-82
NM_031185	Akap12|AI317366|SSeCKS|Srcs5|Tsga12|-|10 A1|10|protein-coding	-1.59	6.51e-154	5.62e-152	0.175	0.003	0.0305	-1.09	1.07e-83	3.79e-82
NM_172628	Sh3tc2|D430044G18Rik|-|18 E1|18|protein-coding	4.99	4.72e-121	2.94e-119	-0.0121	1	1	4.48	1.49e-83	5.29e-82
NM_027519	Medag|6330406I15Rik|Awms3|MEDA-4|Meda4|mAWMS3|-|5 G3|5|protein-coding	-1.53	1.64e-44	3.27e-43	0.376	9.44e-06	0.000183	-1.91	1.73e-83	6.13e-82
NR_002855	Igf2os|Igf2as|Peg8|-|7 F5|7 87.99 cM|ncRNA	5.27	7.92e-82	3.2e-80	0.181	0.962	1	5.07	1.78e-83	6.28e-82
NM_009026	Rasd1|Dexras1|RP23-247B13.6|11|11 B2|protein-coding	0.908	0.369	0.533	6.61	1.85e-119	8.16e-117	-3.92	3.86e-83	1.36e-81
NM_001081377	Pcdh9|-|-|14 E2.1|14 45.8 cM|protein-coding	-2.79	6.16e-53	1.45e-51	0.0145	0.96	1	-2.6	4.39e-83	1.55e-81
NM_009369	Tgfbi|68kDa|AI181842|AI747162|Beta-ig|big-h3|-|13 B-C1|13 30.09 cM|protein-coding	-1.5	1.04e-101	5.29e-100	0.207	0.0012	0.0142	-1.26	5.98e-83	2.1e-81
NM_007429	Agtr2|AI316812|AW107640|RP23-368N20.1|X A2|X 16.71 cM|protein-coding	-7.64	9.92e-139	7.3e-137	0.0239	0.887	1	-7.97	6.81e-83	2.39e-81
NM_010728	Lox|AI893619|TSC-160|rrg|-|18 D1|18 28.22 cM|protein-coding	-1.03	3.52e-56	8.85e-55	-0.0499	0.286	0.747	-0.901	8.33e-83	2.92e-81
NM_001141977	Tpx2|2610005B21Rik|DIL2|REPP86|p100|RP23-414F8.1|2|2 H2|protein-coding	1.83	2.86e-85	1.21e-83	-0.279	0.0305	0.182	1.89	8.67e-83	3.04e-81
NM_028109	Tpx2|2610005B21Rik|DIL2|REPP86|p100|RP23-414F8.1|2|2 H2|protein-coding	1.83	3.89e-85	1.64e-83	-0.279	0.0305	0.182	1.89	1.15e-82	4.02e-81
NM_001286181	Lox|AI893619|TSC-160|rrg|-|18 D1|18 28.22 cM|protein-coding	-1.04	1.99e-49	4.38e-48	-0.0556	0.236	0.676	-0.902	1.35e-82	4.72e-81
NM_001286182	Lox|AI893619|TSC-160|rrg|-|18 D1|18 28.22 cM|protein-coding	-1.04	1.3e-47	2.77e-46	-0.0564	0.229	0.666	-0.901	1.64e-82	5.73e-81
NM_026381	Shisa5|2310008D10Rik|6430628I05Rik|Scotin|mShisa5|-|9 F2|9|protein-coding	-1.76	7.8e-85	3.29e-83	0.00374	0.977	1	-1.75	2.39e-82	8.32e-81
NM_001177319	Tfpi|A630013F22Rik|AW552122|EPI|LACI|RP23-202K13.2|2 D|2|protein-coding	1.61	3.69e-73	1.29e-71	-0.0237	0.785	1	1.67	2.43e-82	8.44e-81
NM_010421	Hexa|Hex-1|-|9 B|9 32.02 cM|protein-coding	-1.33	4.04e-51	9.11e-50	0.0933	0.197	0.615	-1.43	2.63e-82	9.14e-81
NM_001113545	Lima1|Eplin|-|15 F1|15 56.13 cM|protein-coding	-1.21	1.99e-83	8.19e-82	-0.151	0.0141	0.102	-1.34	3.04e-82	1.05e-80
NR_038185	C430049B03Rik|2700063P19Rik|9430052C07Rik|-|X A5|X|ncRNA	2.18	1.53e-56	3.86e-55	-0.217	0.199	0.617	2.07	3.58e-82	1.24e-80
NM_175274	Ttyh3|2900029G13Rik|AI414930|-|5 G2|5|protein-coding	-1.46	3.44e-93	1.57e-91	0.112	0.0718	0.334	-1.62	4.28e-82	1.48e-80
NM_133674	Arhgef5|2210412D05Rik|AA717842|AW495314|Tim1|-|6 B2.1|6|protein-coding	1.74	3.36e-79	1.31e-77	-0.333	0.00734	0.0618	1.86	6.39e-82	2.21e-80
NM_178395	Zdhhc2|5730415P04Rik|6430583A19Rik|-|8 A4|8|protein-coding	4.43	1.12e-74	4.05e-73	0.119	0.915	1	4.38	6.57e-82	2.26e-80
NM_001141978	Tpx2|2610005B21Rik|DIL2|REPP86|p100|RP23-414F8.1|2|2 H2|protein-coding	1.82	2.71e-84	1.13e-82	-0.282	0.0296	0.178	1.89	7.07e-82	2.43e-80
NM_001141976	Tpx2|2610005B21Rik|DIL2|REPP86|p100|RP23-414F8.1|2|2 H2|protein-coding	1.82	2.71e-84	1.13e-82	-0.282	0.0296	0.178	1.89	7.16e-82	2.46e-80
NM_007659	Cdk1|Cdc2|Cdc2a|p34<CDC2>|-|10 B5.3|10 36.07 cM|protein-coding	2.1	2.73e-75	1e-73	-0.0325	0.86	1	2.14	7.58e-82	2.6e-80
NM_001141975	Tpx2|2610005B21Rik|DIL2|REPP86|p100|RP23-414F8.1|2|2 H2|protein-coding	1.82	5.72e-84	2.37e-82	-0.284	0.0284	0.172	1.89	8.04e-82	2.76e-80
NM_020026	B3galnt1|B3galt3|b3GT3|-|3 E1|3|protein-coding	-5.28	6.6e-71	2.18e-69	0.364	0.00795	0.0659	-4.77	1.29e-81	4.41e-80
NM_001271800	Pcdh9|-|-|14 E2.1|14 45.8 cM|protein-coding	-2.78	8.4e-55	2.04e-53	0.00971	0.997	1	-2.58	1.71e-81	5.84e-80
NM_177855	Med12l|A130035F20|A630079M02|AU044581|TRALPUSH|-|3 D|3|protein-coding	-8.91	5.15e-139	3.82e-137	-0.0254	0.871	1	-6.98	1.95e-81	6.66e-80
NM_001177320	Tfpi|A630013F22Rik|AW552122|EPI|LACI|RP23-202K13.2|2 D|2|protein-coding	1.61	1.32e-72	4.52e-71	-0.0187	0.818	1	1.66	2.01e-81	6.86e-80
NM_023047	Dpysl5|CRAM|CRMP-5|Crmp5|-|5|5 B1|protein-coding	6.09	3.01e-57	7.74e-56	0.597	0.76	1	6.25	2.97e-81	1.01e-79
NM_026743	Tspan11|1110014F12Rik|AU067806|-|6 F3|6|protein-coding	-5.08	1.48e-86	6.37e-85	0.125	0.316	0.781	-4.27	3.65e-81	1.24e-79
NM_001271799	Pcdh9|-|-|14 E2.1|14 45.8 cM|protein-coding	-2.8	3.42e-95	1.6e-93	-0.0285	0.731	1	-2.57	7.36e-81	2.5e-79
NM_007653	Cd63|C75951|ME491|Tspan30|-|10 D3|10 77.19 cM|protein-coding	-1.26	5.71e-70	1.86e-68	0.121	0.0556	0.279	-1.31	8.5e-81	2.88e-79
NM_001286413	Mtus1|AI481402|ATBP135|Atip1|B430010I23Rik|B430305I03Rik|C85752|Cctsg1-440|MD44|MTSG1|mKIAA1288|-|8 A4|8|protein-coding	1.71	4.07e-78	1.56e-76	-0.0732	0.498	0.949	1.73	9.95e-81	3.37e-79
NM_153393	Col23a1|2810458L13Rik|AI429655|RP23-411E22.1|11 B1.3|11|protein-coding	-8.85	5.69e-134	4.03e-132	0.117	0.392	0.861	-7.33	1.3e-80	4.4e-79
NM_007934	Enpep|6030431M22Rik|APA|Bp-1/6C3|Ly-51|Ly51|-|3 G3|3 57.92 cM|protein-coding	-4.44	1.55e-58	4.09e-57	0.548	6.89e-05	0.00113	-4.24	1.66e-80	5.62e-79
NM_172271	Slc6a17|AW490886|D130012J15Rik|Ntt4|-|3 F2.3|3|protein-coding	-3.14	6.48e-16	4.87e-15	1.87	5.01e-27	3.82e-25	-5.19	1.67e-80	5.64e-79
NM_001163493	Stard13|DLC2|GT650|-|5 G3|5|protein-coding	1.22	2.29e-25	2.6e-24	0.0746	0.58	1	1.92	2.25e-80	7.56e-79
NM_008667	Nab1|-|-|1 C1.1|1 26.99 cM|protein-coding	1.29	6.13e-45	1.23e-43	0.315	0.0031	0.0314	1.53	2.38e-80	7.98e-79
NM_021472	Rnase4|C730049F20Rik|Rab1|-|14 C1|14|protein-coding	-1.55	1.24e-70	4.06e-69	0.295	5.6e-05	0.000934	-1.61	2.48e-80	8.31e-79
NM_023270	Rnf128|1300002C13Rik|AI987883|GRAIL|Greul1|MNCb-3816|X F1|X|protein-coding	3.2	2.38e-83	9.78e-82	0.479	0.07	0.328	2.84	3.94e-80	1.32e-78
NM_146258	Stard13|DLC2|GT650|-|5 G3|5|protein-coding	1.21	3.19e-25	3.59e-24	0.0749	0.578	1	1.92	5.37e-80	1.79e-78
NM_001005863	Mtus1|AI481402|ATBP135|Atip1|B430010I23Rik|B430305I03Rik|C85752|Cctsg1-440|MD44|MTSG1|mKIAA1288|-|8 A4|8|protein-coding	1.72	9.02e-79	3.49e-77	-0.0616	0.562	0.99	1.72	8.15e-80	2.72e-78
NM_013538	Cdca3|2410005A12Rik|C8|Grcc8|Tome-1|-|6 F2|6 59.17 cM|protein-coding	2.72	3.82e-67	1.21e-65	-0.249	0.34	0.81	2.99	1.43e-79	4.75e-78
NM_021540	Rnf130|2510042A13Rik|G1RZFP|G1rp|GOLIATH|GP|RP23-319B15.1|11|11 B1.2|protein-coding	-4.71	7.06e-81	2.83e-79	-0.0425	0.784	1	-4.93	6.15e-79	2.05e-77
NM_008564	Mcm2|AA959861|AW476101|BM28|CDCL1|Mcmd2|mKIAA0030|-|6 D1|6|protein-coding	1.68	1.26e-76	4.76e-75	0.176	0.107	0.434	1.62	6.33e-79	2.1e-77
NM_009828	Ccna2|AA408589|Ccn-1|Ccn1|Ccna|CycA2|Cyca|-|3 B|3 17.67 cM|protein-coding	2.21	2.9e-89	1.27e-87	-0.0172	0.919	1	2.08	1.02e-78	3.4e-77
NM_207675	Cadm1|2900073G06Rik|3100001I08Rik|AI987920|Bl2|Igsf4|Igsf4a|Necl2|RA175|RA175A|RA175B|RA175C|RA175N|ST17|SgIGSF|SynCam|Tslc1|-|9|9 B-C|protein-coding	-3.63	6.87e-75	2.51e-73	0.0874	0.42	0.888	-3.62	1.48e-78	4.9e-77
NM_001135728	Sh3kbp1|1200007H22Rik|1700125L08Rik|5830464D22Rik|AI447724|IN85|Ruk|Seta|RP23-39I7.6|X F4|X|protein-coding	-1.86	2.9e-26	3.4e-25	-0.0374	0.651	1	-1.76	2.44e-78	8.06e-77
NM_018770	Cadm1|2900073G06Rik|3100001I08Rik|AI987920|Bl2|Igsf4|Igsf4a|Necl2|RA175|RA175A|RA175B|RA175C|RA175N|ST17|SgIGSF|SynCam|Tslc1|-|9|9 B-C|protein-coding	-3.63	9.38e-75	3.41e-73	0.0851	0.434	0.898	-3.61	3.16e-78	1.04e-76
NM_183171	Fez1|UNC-76|UNC76|-|9 A4|9|protein-coding	-5.19	4.7e-82	1.91e-80	-0.0013	0.971	1	-5.09	7.51e-78	2.48e-76
NM_054042	Cd248|2610111G01Rik|AI842296|Cd164l1|Tem1|-|19 A|19|protein-coding	-1.49	6.26e-82	2.54e-80	-0.0501	0.525	0.969	-1.45	8.43e-78	2.78e-76
NM_009776	Serping1|C1INH|C1nh|RP23-399J8.3|2 D|2|protein-coding	-4.09	2.65e-91	1.18e-89	-0.0357	0.76	1	-3.72	9.13e-78	3e-76
NM_181072	Myo1e|2310020N23Rik|9130023P14Rik|AA407778|myosin-1e|myr 3|-|9 D|9 39.41 cM|protein-coding	-1.78	6.21e-78	2.37e-76	-0.0359	0.64	1	-1.82	9.34e-78	3.07e-76
NM_172298	Tshz3|A630038G13Rik|Tsh3|Zfp537|mKIAA1474|teashirt3|-|7 B2|7|protein-coding	-2.17	6.6e-28	8.2e-27	1.12	1.06e-19	6.06e-18	-2.89	1.21e-77	3.96e-76
NM_001171010	Slc14a1|2610507K20Rik|3021401A05Rik|UT-B|Utb1|-|18 E3|18|protein-coding	-6.61	5.18e-44	1.02e-42	0.561	0.00234	0.0248	-6.68	1.42e-77	4.64e-76
NM_207232	Ptpdc1|AI843923|AW456874|Naa-1|-|13 A5|13|protein-coding	-2.93	3.31e-67	1.05e-65	0.0851	0.415	0.883	-3.15	1.97e-77	6.46e-76
NM_001271416	Ly6a|Ly-6A.2|Ly-6A/E|Ly-6E.1|Sca-1|Sca1|TAP|-|15 D3|15 34.29 cM|protein-coding	-5.68	1.09e-125	7.26e-124	0.162	0.145	0.52	-5.79	2.28e-77	7.43e-76
NM_010738	Ly6a|Ly-6A.2|Ly-6A/E|Ly-6E.1|Sca-1|Sca1|TAP|-|15 D3|15 34.29 cM|protein-coding	-5.68	1.09e-125	7.26e-124	0.162	0.145	0.52	-5.79	2.28e-77	7.43e-76
NM_133186	Steap3|1010001D01Rik|Tsap6|pHyde|-|1|1 E2|protein-coding	-3.35	3.87e-141	2.97e-139	0.0974	0.294	0.754	-3.19	2.79e-77	9.1e-76
NM_008633	Map4|AA407148|MAP-4|Mtap-4|Mtap4|-|9 F2|9 59.83 cM|protein-coding	-1.05	3.03e-60	8.26e-59	-0.0252	0.601	1	-1.09	3.47e-77	1.13e-75
NM_001205332	Map4|AA407148|MAP-4|Mtap-4|Mtap4|-|9 F2|9 59.83 cM|protein-coding	-1.04	7.29e-62	2.06e-60	-0.02	0.668	1	-1.09	5.11e-77	1.66e-75
NM_001205330	Map4|AA407148|MAP-4|Mtap-4|Mtap4|-|9 F2|9 59.83 cM|protein-coding	-1.04	2.26e-57	5.83e-56	-0.0206	0.656	1	-1.08	5.17e-77	1.68e-75
NM_001079844	Gpc6|-|RP24-567H4.1|14 E4|14|protein-coding	-1.4	1.53e-70	5e-69	0.0762	0.301	0.764	-1.38	5.27e-77	1.71e-75
NM_011821	Gpc6|-|RP24-567H4.1|14 E4|14|protein-coding	-1.4	8.76e-69	2.8e-67	0.0741	0.316	0.781	-1.37	9.48e-77	3.07e-75
NM_001122739	Inppl1|51C|SHIP2|-|7 F1|7|protein-coding	1.48	3.96e-69	1.28e-67	-0.06	0.554	0.986	1.55	1.43e-76	4.64e-75
NM_001085409	Steap3|1010001D01Rik|Tsap6|pHyde|-|1|1 E2|protein-coding	-3.35	3.56e-140	2.7e-138	0.0971	0.296	0.756	-3.19	1.8e-76	5.82e-75
NM_010567	Inppl1|51C|SHIP2|-|7 F1|7|protein-coding	1.47	5.33e-69	1.71e-67	-0.0655	0.519	0.963	1.54	3.62e-76	1.17e-74
NM_145823	Pitpnc1|1110020B03Rik|5830436L09Rik|AI662802|AI851387|C330017I21Rik|Dnr411|RDGBB|RDGBB1|rdgB-beta|RP23-317F9.8|11 E1|11|protein-coding	-2.92	8.51e-75	3.1e-73	0.0657	0.573	0.997	-2.95	4e-76	1.29e-74
NM_001013019	Lrrn4cl|1110067I12Rik|-|19 A|19|protein-coding	-2.78	9.86e-46	2.01e-44	0.508	4.58e-05	0.000776	-3.3	4.08e-76	1.31e-74
NM_009197	Slc16a2|AW105741|Mct8|Xpct|RP23-273N4.3|X D|X 46.29 cM|protein-coding	-5.73	8.8e-94	4.07e-92	0.135	0.298	0.76	-6.15	5.96e-76	1.91e-74
NM_027890	Susd2|1200011D11Rik|-|10|10 B5.3|protein-coding	2.97	1.34e-80	5.35e-79	0.235	0.412	0.881	2.73	6.38e-76	2.05e-74
NM_001282966	Cd63|C75951|ME491|Tspan30|-|10 D3|10 77.19 cM|protein-coding	-1.26	5.68e-63	1.67e-61	0.131	0.0455	0.243	-1.34	8.19e-76	2.62e-74
NM_001271417	Ly6a|Ly-6A.2|Ly-6A/E|Ly-6E.1|Sca-1|Sca1|TAP|-|15 D3|15 34.29 cM|protein-coding	-5.68	1.56e-125	1.03e-123	0.163	0.149	0.527	-5.79	9.15e-76	2.92e-74
NM_001271418	Ly6a|Ly-6A.2|Ly-6A/E|Ly-6E.1|Sca-1|Sca1|TAP|-|15 D3|15 34.29 cM|protein-coding	-5.68	1.56e-125	1.03e-123	0.163	0.149	0.527	-5.79	9.15e-76	2.92e-74
NM_001271446	Ly6a|Ly-6A.2|Ly-6A/E|Ly-6E.1|Sca-1|Sca1|TAP|-|15 D3|15 34.29 cM|protein-coding	-5.68	1.56e-125	1.03e-123	0.163	0.149	0.527	-5.79	9.15e-76	2.92e-74
NM_001042580	Cd63|C75951|ME491|Tspan30|-|10 D3|10 77.19 cM|protein-coding	-1.26	4.92e-63	1.45e-61	0.13	0.0464	0.247	-1.34	9.64e-76	3.07e-74
NM_001025600	Cadm1|2900073G06Rik|3100001I08Rik|AI987920|Bl2|Igsf4|Igsf4a|Necl2|RA175|RA175A|RA175B|RA175C|RA175N|ST17|SgIGSF|SynCam|Tslc1|-|9|9 B-C|protein-coding	-3.61	1.45e-70	4.76e-69	0.104	0.352	0.825	-3.63	1.1e-75	3.48e-74
NM_207676	Cadm1|2900073G06Rik|3100001I08Rik|AI987920|Bl2|Igsf4|Igsf4a|Necl2|RA175|RA175A|RA175B|RA175C|RA175N|ST17|SgIGSF|SynCam|Tslc1|-|9|9 B-C|protein-coding	-3.61	1.45e-70	4.76e-69	0.104	0.352	0.825	-3.63	1.1e-75	3.48e-74
NM_008161	Gpx3|AA960521|EGPx|GPx|GSHPx-3|GSHPx-P|-|11|11 B3-B5|protein-coding	-7.96	3.64e-162	3.31e-160	0.035	0.835	1	-9.51	1.12e-75	3.55e-74
NM_133187	Fam198b|1110032E23Rik|2210419I08Rik|AV011458|Ened|-|3 E3|3|protein-coding	2.57	2e-183	2.19e-181	0.404	0.00127	0.0149	2.01	1.31e-75	4.17e-74
NM_019390	Lmna|Dhe|-|3 F1|3 38.84 cM|protein-coding	-0.942	4.01e-11	2.27e-10	0.491	8.72e-08	2.24e-06	-1.18	1.83e-75	5.78e-74
NM_001047159	Net1|Net1a|mNET1|-|13 A1|13|protein-coding	0.174	0.0721	0.133	1.74	5.47e-103	1.95e-100	-1.38	2.62e-75	8.28e-74
NM_028122	Slc14a1|2610507K20Rik|3021401A05Rik|UT-B|Utb1|-|18 E3|18|protein-coding	-6.59	1.55e-47	3.27e-46	0.562	0.00198	0.0215	-6.66	5.11e-75	1.61e-73
NM_001271419	Ly6a|Ly-6A.2|Ly-6A/E|Ly-6E.1|Sca-1|Sca1|TAP|-|15 D3|15 34.29 cM|protein-coding	-5.69	2.9e-126	1.96e-124	0.159	0.16	0.55	-5.79	6.19e-75	1.95e-73
NM_133914	Rasa4|AA793972|AW112107|BB079060|CAPRI|GAPL|-|5 G2|5|protein-coding	-4.09	8.01e-36	1.28e-34	-0.0195	1	1	-4.57	6.4e-75	2.02e-73
NM_033589	Pcdhga6|-|-|18 B3|18|protein-coding	-1.32	2.12e-76	7.98e-75	0.0922	0.149	0.528	-1.27	7.71e-75	2.42e-73
NM_172632	Mapk4|A330097D03Rik|Erk3|Prkm4|p63Mapk|-|18 E2|18|protein-coding	5.81	6.63e-64	1.97e-62	-1.6	0.357	0.83	7.43	1.15e-74	3.61e-73
NM_001278534	Rgag4|6430402L03Rik|Mar5|Mart5|mKIAA2001|RP23-448C18.4|X D|X|protein-coding	-2.8	3.08e-20	2.88e-19	2.07	2.48e-48	3.53e-46	-2.9	1.76e-74	5.52e-73
NM_001286544	Ccpg1|1700030B06Rik|1810073J13Rik|9430028F23Rik|AI426686|AI875170|CPR8|D9Ertd392e|-|9 D|9 40.08 cM|protein-coding	-1.54	2.74e-46	5.68e-45	0.0145	0.922	1	-1.62	1.85e-74	5.81e-73
NM_001005868	Erbb2ip|1700028E05Rik|Erbin|mKIAA1225|-|13 D1|13|protein-coding	-1.21	1.96e-33	2.94e-32	0.0135	0.945	1	-1.18	2.23e-74	6.96e-73
NM_026433	Tmem100|1810057C19Rik|AV011897|RP23-133I19.1|11 C|11|protein-coding	-7.24	3.77e-44	7.47e-43	1.05	2.99e-09	9.1e-08	-9.48	2.4e-74	7.5e-73
NM_021563	Erbb2ip|1700028E05Rik|Erbin|mKIAA1225|-|13 D1|13|protein-coding	-1.22	3.2e-33	4.78e-32	0.016	0.915	1	-1.18	2.5e-74	7.82e-73
NM_010917	Nid1|A630025O17|Nid|entactin|entactin-1|nidogen-1|-|13 A1|13 5.26 cM|protein-coding	-0.965	3.56e-51	8.04e-50	0.0174	0.819	1	-0.921	2.86e-74	8.91e-73
NM_033594	Pcdhga11|-|-|18 B3|18|protein-coding	-1.33	4.21e-77	1.59e-75	0.0822	0.197	0.615	-1.26	4.71e-74	1.47e-72
NM_026993	Ddah1|2410006N07Rik|2510015N06Rik|AI987801|AW050362|-|3|3 H3|protein-coding	-2.4	5.77e-65	1.77e-63	-0.0145	0.809	1	-2.36	4.97e-74	1.54e-72
NM_033593	Pcdhga10|-|-|18 B3|18|protein-coding	-1.33	2.07e-77	7.85e-76	0.0812	0.212	0.64	-1.26	7.89e-74	2.45e-72
NM_001177961	Gpm6b|AI593561|Gpm6|M6B|RP23-239H22.1|X F5|X|protein-coding	-3.62	3.48e-80	1.38e-78	-0.0941	0.445	0.909	-3.73	8.07e-74	2.5e-72
NM_172775	Plxnb1|2900002G15Rik|AU042020|mKIAA0407|-|9 F2|9|protein-coding	2.38	2.75e-84	1.15e-82	-0.0458	0.912	1	2.28	1.97e-73	6.1e-72
NM_175937	Cpeb2|A630055H10Rik|Cpe-bp2|-|5|5 B|protein-coding	-2.21	2.51e-23	2.63e-22	1.51	9.35e-33	8.96e-31	-2.68	2.13e-73	6.57e-72
NM_001114328	Ccpg1|1700030B06Rik|1810073J13Rik|9430028F23Rik|AI426686|AI875170|CPR8|D9Ertd392e|-|9 D|9 40.08 cM|protein-coding	-1.53	2.25e-46	4.68e-45	0.0175	0.891	1	-1.64	2.64e-73	8.14e-72
NM_028882	Sema3d|4631426B19Rik|-|5 A2|5|protein-coding	1.07	3.81e-47	8.01e-46	0.0807	0.36	0.833	1.26	2.68e-73	8.27e-72
NM_001111102	Lmna|Dhe|-|3 F1|3 38.84 cM|protein-coding	-0.879	3.47e-06	1.3e-05	0.555	3.59e-06	7.43e-05	-1.21	3.11e-73	9.57e-72
NM_133919	Aff1|9630032B01Rik|AW319193|Af4|Mllt2h|Rob|AL731554.2|5 E|5 50.45 cM|protein-coding	-0.563	3.02e-14	2.08e-13	1.19	1.83e-71	3.97e-69	-1.13	3.51e-73	1.08e-71
NM_001286546	Ccpg1|1700030B06Rik|1810073J13Rik|9430028F23Rik|AI426686|AI875170|CPR8|D9Ertd392e|-|9 D|9 40.08 cM|protein-coding	-1.52	4.16e-45	8.36e-44	0.0204	0.861	1	-1.64	3.57e-73	1.09e-71
NM_009181	St8sia2|AI323367|ST8SiaII|STX|Siat8b|-|7 D2|7|protein-coding	-7.99	3.87e-22	3.89e-21	0.214	0.469	0.928	-8.79	4.24e-73	1.3e-71
NM_178406	Gpr153|1110065N12Rik|AI449320|PGR1|RP23-421E12.2|4 E2|4|protein-coding	-1.45	4.49e-40	8e-39	0.646	4.5e-14	1.85e-12	-1.71	5.67e-73	1.74e-71
NM_033595	Pcdhga12|Pcdh13|pc2c|-|18 C|18|protein-coding	-1.32	1.51e-76	5.69e-75	0.0706	0.271	0.729	-1.25	6.01e-73	1.84e-71
NM_001177956	Gpm6b|AI593561|Gpm6|M6B|RP23-239H22.1|X F5|X|protein-coding	-3.62	1.34e-79	5.26e-78	-0.114	0.359	0.833	-3.78	6.48e-73	1.98e-71
NM_001177959	Gpm6b|AI593561|Gpm6|M6B|RP23-239H22.1|X F5|X|protein-coding	-3.62	1.34e-79	5.26e-78	-0.114	0.359	0.833	-3.78	6.48e-73	1.98e-71
NM_008500	Lhx6|Lhx6.1|RP23-169L4.3|2 B|2|protein-coding	-5.18	4.51e-36	7.23e-35	0.986	6.15e-09	1.81e-07	-5.94	6.57e-73	2e-71
NM_009773	Bub1b|AU045529|BUBR1|RP23-204G5.1|2 E5|2|protein-coding	2.53	1.53e-99	7.5e-98	-0.0812	0.666	1	2.26	6.86e-73	2.09e-71
NM_001080798	Aff1|9630032B01Rik|AW319193|Af4|Mllt2h|Rob|AL731554.2|5 E|5 50.45 cM|protein-coding	-0.565	2.64e-14	1.82e-13	1.19	3.8e-71	8.08e-69	-1.13	6.97e-73	2.12e-71
NM_008176	Cxcl1|Fsp|Gro1|KC|Mgsa|N51|Scyb1|gro|-|5 E-F|5 44.78 cM|protein-coding	2.27	2.49e-07	1.05e-06	6.04	3.29e-189	2.75e-186	-2.29	9.48e-73	2.88e-71
NM_033576	Pcdhgb4|-|-|18 B3|18|protein-coding	-1.31	2.72e-75	1e-73	0.0881	0.172	0.572	-1.25	9.88e-73	3e-71
NM_009888	Cfh|Mud-1|NOM|Sas-1|Sas1|-|1 F|1 61.62 cM|protein-coding	2.96	1.34e-42	2.55e-41	0.00932	0.984	1	3	1.06e-72	3.22e-71
NM_001083126	Lhx6|Lhx6.1|RP23-169L4.3|2 B|2|protein-coding	-5.16	9.78e-36	1.56e-34	0.994	5.38e-09	1.6e-07	-5.94	1.23e-72	3.73e-71
NM_011454	Serpinb6b|NK13|Spi12|ovalbumin|RP23-391I11.3|13 A3.3|13 13.78 cM|protein-coding	3.01	6.29e-59	1.67e-57	-0.152	0.685	1	3.29	1.24e-72	3.74e-71
NM_001177379	Cpeb2|A630055H10Rik|Cpe-bp2|-|5|5 B|protein-coding	-2.2	4e-23	4.18e-22	1.51	2.58e-32	2.43e-30	-2.68	1.36e-72	4.1e-71
NM_011485	Star|AV363654|D8Ertd419e|-|8 A2|8 14.17 cM|protein-coding	0.4	0.125	0.215	0.395	0.126	0.481	3.66	1.38e-72	4.16e-71
NM_033585	Pcdhga2|mKIAA0588|-|18 B3|18|protein-coding	-1.3	1.06e-73	3.74e-72	0.0972	0.132	0.492	-1.25	1.41e-72	4.25e-71
NM_001039103	Rasa4|AA793972|AW112107|BB079060|CAPRI|GAPL|-|5 G2|5|protein-coding	-4.14	1.19e-37	2.01e-36	-0.043	0.893	1	-4.59	1.46e-72	4.39e-71
NM_146019	Chd3|2600010P09Rik|AF020312|Chd7|Prp7|Prp9-1|RP23-26L6.13-001|11 B3|11|protein-coding	-1.17	3.15e-78	1.21e-76	0.0639	0.261	0.717	-1.08	1.52e-72	4.57e-71
NM_175643	Adamts2|ADAM-TS2|ADAMTS-2|ADAMTS-3|PCINP|hPCPNI|mKIAA4060|pNPI|RP23-432O24.1|11 B1.3|11|protein-coding	1.12	1.95e-64	5.87e-63	0.0549	0.471	0.93	1.16	1.99e-72	5.97e-71
NM_033591	Pcdhga8|mKIAA4054|-|18 B3|18|protein-coding	-1.32	1.32e-75	4.93e-74	0.0834	0.197	0.614	-1.25	2.69e-72	8.06e-71
NM_018760	Slc4a4|AI835705|NBC|NBC1|-|5|5 E2|protein-coding	1.62	3.82e-63	1.13e-61	0.175	0.136	0.503	1.64	2.9e-72	8.67e-71
NM_033586	Pcdhga3|-|-|18 B3|18|protein-coding	-1.31	2.49e-76	9.31e-75	0.079	0.223	0.658	-1.24	3.63e-72	1.09e-70
NM_001197147	Slc4a4|AI835705|NBC|NBC1|-|5|5 E2|protein-coding	1.62	6.66e-63	1.95e-61	0.172	0.14	0.509	1.64	3.84e-72	1.14e-70
NM_033587	Pcdhga4|-|-|18 B3|18|protein-coding	-1.31	4.65e-75	1.7e-73	0.0868	0.181	0.587	-1.25	4.11e-72	1.23e-70
NM_001277079	Gas7|AW124766|B230343A10Rik|Gas7-cb|RP23-338M9.2|11 B3|11|protein-coding	-2.92	2.39e-118	1.44e-116	-0.0761	0.368	0.841	-2.8	5.25e-72	1.56e-70
NM_001076789	Cbx5|2610029O15Rik|C75991|HP1|Hp1a|Hp1alpha|-|15 F3|15|protein-coding	1.06	3.87e-38	6.64e-37	-0.245	0.000366	0.00502	1.09	6.57e-72	1.95e-70
NM_001042591	Arrdc3|AI450344|mKIAA1376|-|13 C3|13|protein-coding	-0.796	1.09e-10	5.95e-10	2.14	5.64e-144	3.34e-141	-1.31	8.26e-72	2.45e-70
NM_007626	Cbx5|2610029O15Rik|C75991|HP1|Hp1a|Hp1alpha|-|15 F3|15|protein-coding	1.05	2.6e-34	4.01e-33	-0.249	0.000315	0.00442	1.09	8.7e-72	2.58e-70
NM_001198811	Frem1|BC037594|D430009N09|D630008K06|crf11|eye<m02Jus>|eyes2|heb|qbrick|RP23-410K19.1|4 C3|4|protein-coding	-3.41	2.21e-45	4.47e-44	0.0334	0.879	1	-3.41	1.13e-71	3.34e-70
NM_001286545	Ccpg1|1700030B06Rik|1810073J13Rik|9430028F23Rik|AI426686|AI875170|CPR8|D9Ertd392e|-|9 D|9 40.08 cM|protein-coding	-1.52	1.3e-31	1.84e-30	0.00793	1	1	-1.62	1.18e-71	3.48e-70
NM_001136260	Slc4a4|AI835705|NBC|NBC1|-|5|5 E2|protein-coding	1.63	2.01e-62	5.78e-61	0.179	0.127	0.483	1.64	1.2e-71	3.55e-70
NM_001083125	Lhx6|Lhx6.1|RP23-169L4.3|2 B|2|protein-coding	-5.35	2.05e-36	3.31e-35	0.977	1.04e-08	2.99e-07	-5.92	1.52e-71	4.49e-70
NM_001110216	Cbx5|2610029O15Rik|C75991|HP1|Hp1a|Hp1alpha|-|15 F3|15|protein-coding	1.05	1.3e-34	2.03e-33	-0.249	0.000303	0.00428	1.08	1.52e-71	4.49e-70
NM_010422	Hexb|-|-|13 D1|13 50.66 cM|protein-coding	-1.53	2.44e-78	9.41e-77	-0.0602	0.397	0.867	-1.48	1.81e-71	5.33e-70
NM_001083127	Lhx6|Lhx6.1|RP23-169L4.3|2 B|2|protein-coding	-5.34	4.47e-36	7.18e-35	0.988	8.22e-09	2.38e-07	-5.91	2.08e-71	6.11e-70
NM_033592	Pcdhga9|-|-|18 B3|18|protein-coding	-1.3	3.91e-74	1.4e-72	0.0834	0.2	0.619	-1.24	2.51e-71	7.36e-70
NM_007933	Eno3|Eno-3|MSE|DN-183N8.17-002|11 B4|11 43.21 cM|protein-coding	2.12	9.11e-67	2.86e-65	-0.176	0.42	0.888	2.23	2.88e-71	8.46e-70
NM_008774	Pabpc1|PABP|Pabp1|PabpI|Pabpl1|ePAB|-|15|15 C|protein-coding	0.81	2.24e-54	5.4e-53	0.0114	0.868	1	0.901	3.26e-71	9.54e-70
NM_001162913	Susd2|1200011D11Rik|-|10|10 B5.3|protein-coding	2.94	3.9e-73	1.36e-71	0.176	0.565	0.991	2.77	3.33e-71	9.76e-70
NM_026346	Fbxo32|4833442G10Rik|AI430017|ATROGIN1|Gm20361|MAFbx|-|15|15 D2|protein-coding	-3.15	4.82e-83	1.96e-81	0.918	8.59e-22	5.42e-20	-1.9	3.43e-71	1e-69
NM_007483	Rhob|AA017882|Arh6|Arhb|-|12 A1.1|12|protein-coding	-0.657	4.06e-14	2.76e-13	-0.00374	1	1	-1.79	3.44e-71	1.01e-69
NM_010928	Notch2|AI853703|N2|-|3 F2.2|3 42.42 cM|protein-coding	-1.38	5.5e-90	2.42e-88	-0.182	0.00418	0.0401	-1.25	4.17e-71	1.21e-69
NM_001081426	Dip2c|2900024P20Rik|9630044M06|mKIAA0934|-|13 A1|13|protein-coding	-1.74	1.94e-51	4.42e-50	0.377	2.1e-05	0.000382	-1.82	4.27e-71	1.24e-69
NM_001136062	Eno3|Eno-3|MSE|DN-183N8.17-002|11 B4|11 43.21 cM|protein-coding	2.14	1.26e-66	3.93e-65	-0.154	0.452	0.913	2.24	4.39e-71	1.28e-69
NM_001276285	Eno3|Eno-3|MSE|DN-183N8.17-002|11 B4|11 43.21 cM|protein-coding	2.13	3.08e-66	9.61e-65	-0.162	0.409	0.877	2.24	4.39e-71	1.28e-69
NM_001039094	Negr1|5330422G01Rik|KILON|Ntra|-|3 H4|3|protein-coding	-9.38	3.44e-98	1.66e-96	-0.00662	0.966	1	-6.97	4.43e-71	1.29e-69
NM_010401	Hal|Hsd|his|histidase|-|10 C2-D1|10 48.49 cM|protein-coding	7.97	2.82e-79	1.1e-77	-0.15	1	1	7.86	4.71e-71	1.36e-69
NM_001195431	Islr|AW553146|-|9 B|9|protein-coding	1.86	4.55e-83	1.86e-81	-0.0374	0.85	1	1.74	4.83e-71	1.4e-69
NM_213614	Sept5|Cdcrel-1|Cdcrel1|Pnutl1|-|16 A3|16 11.53 cM|protein-coding	-2.32	8.54e-63	2.49e-61	0.13	0.184	0.592	-2.39	5.24e-71	1.52e-69
NM_019999	Pnkd|2210013N15Rik|2810403H05Rik|AI854243|Brp17|MNCb-5687|MR-1|Tahccp2|Fksg19|1|1 C3|protein-coding	2.22	5.57e-55	1.36e-53	-0.0252	1	1	2.45	5.67e-71	1.64e-69
NM_001254761	Rnf128|1300002C13Rik|AI987883|GRAIL|Greul1|MNCb-3816|X F1|X|protein-coding	3.26	2.84e-78	1.1e-76	0.568	0.0413	0.228	2.78	5.92e-71	1.71e-69
NM_028817	Acsl3|2610510B12Rik|Acs3|C85929|Facl3|Pro2194|-|1 C4|1 40.84 cM|protein-coding	-0.441	5.54e-07	2.25e-06	1.33	7.96e-71	1.65e-68	-1.27	5.97e-71	1.72e-69
NM_153138	Wipf1|AI115543|D2Ertd120e|WIP|Waspip|RP23-463K8.9|2 C3|2 43.68 cM|protein-coding	-1.97	6.69e-63	1.96e-61	0.105	0.239	0.68	-2.08	7.06e-71	2.03e-69
NM_001284250	Hdac5|AI426555|Hdac4|mHDA1|mKIAA0600|RP23-461C4.2|11 D|11|protein-coding	-0.479	0.00424	0.0104	1.24	1.51e-42	1.91e-40	-1.3	7.78e-71	2.24e-69
NM_010412	Hdac5|AI426555|Hdac4|mHDA1|mKIAA0600|RP23-461C4.2|11 D|11|protein-coding	-0.485	0.00335	0.00833	1.24	5.55e-44	7.23e-42	-1.3	9.46e-71	2.72e-69
NM_001163170	Lix1l|D130027M04Rik|-|3 F2.1|3|protein-coding	-1.33	4.5e-78	1.72e-76	-0.159	0.0176	0.12	-1.29	9.65e-71	2.77e-69
NM_001267622	Ttc28|2310015L07Rik|6030435N04|AI428795|AI851761|BC002262|TPRBK|-|5 F|5|protein-coding	-1.41	1.14e-72	3.9e-71	0.0318	0.669	1	-1.37	1.37e-70	3.92e-69
NM_033577	Pcdhgb5|-|-|18 B3|18|protein-coding	-1.3	3.91e-74	1.4e-72	0.0792	0.219	0.65	-1.24	1.38e-70	3.94e-69
NM_177863	Frem1|BC037594|D430009N09|D630008K06|crf11|eye<m02Jus>|eyes2|heb|qbrick|RP23-410K19.1|4 C3|4|protein-coding	-3.4	6.84e-47	1.43e-45	0.0274	0.917	1	-3.4	1.41e-70	4.02e-69
NM_019671	Net1|Net1a|mNET1|-|13 A1|13|protein-coding	0.204	0.042	0.0823	1.75	2.25e-99	7.69e-97	-1.36	1.55e-70	4.42e-69
NM_001033606	Acsl3|2610510B12Rik|Acs3|C85929|Facl3|Pro2194|-|1 C4|1 40.84 cM|protein-coding	-0.448	4.31e-07	1.77e-06	1.33	5.66e-70	1.15e-67	-1.27	1.59e-70	4.53e-69
NM_026163	Pkp2|1200008D14Rik|1200012P04Rik|AA516617|Pkp2l|-|16|16 B1|protein-coding	2.76	1.06e-96	5.05e-95	-0.121	0.609	1	2.5	1.92e-70	5.46e-69
NM_001077696	Hdac5|AI426555|Hdac4|mHDA1|mKIAA0600|RP23-461C4.2|11 D|11|protein-coding	-0.479	0.00424	0.0104	1.24	1.45e-42	1.84e-40	-1.3	1.97e-70	5.61e-69
NM_011777	Zyx|9530098H06Rik|R75157|-|6 B2.1|6|protein-coding	0.842	3.74e-52	8.63e-51	-0.191	0.00195	0.0212	1.1	2.24e-70	6.37e-69
NM_001163155	Col4a5|-|RP23-415G1.1|X F2|X 62.16 cM|protein-coding	0.938	1.92e-65	5.91e-64	0.141	0.0217	0.142	0.932	2.62e-70	7.44e-69
NM_033582	Pcdhgc4|-|-|18 B3|18|protein-coding	-1.3	5.02e-74	1.79e-72	0.0732	0.256	0.709	-1.23	2.88e-70	8.17e-69
NM_033588	Pcdhga5|-|-|18 B3|18|protein-coding	-1.28	5.56e-72	1.89e-70	0.0876	0.176	0.58	-1.23	3.03e-70	8.58e-69
NM_172803	Dock4|5330406C03|6330411N01Rik|AF263288|C030023J22|mKIAA0716|-|12 B1|12 18.06 cM|protein-coding	-1.87	6.38e-58	1.67e-56	0.228	0.0134	0.0982	-1.97	5.39e-70	1.52e-68
NM_007736	Col4a5|-|RP23-415G1.1|X F2|X 62.16 cM|protein-coding	0.935	1.04e-64	3.15e-63	0.139	0.0233	0.149	0.932	5.39e-70	1.52e-68
NM_029847	Arsk|2810429K17Rik|4833414G15Rik|-|13 C1|13|protein-coding	-2.99	1.22e-83	5.03e-82	-0.0363	0.706	1	-2.66	5.51e-70	1.55e-68
NM_001284249	Hdac5|AI426555|Hdac4|mHDA1|mKIAA0600|RP23-461C4.2|11 D|11|protein-coding	-0.485	0.00542	0.0129	1.23	1.16e-39	1.33e-37	-1.31	5.55e-70	1.57e-68
NM_021426	Nkain4|AB030182|C030019F02Rik|RP23-359C15.9|2 H4|2|protein-coding	4.32	1.48e-73	5.2e-72	0.0975	0.902	1	4.12	6.11e-70	1.72e-68
NM_001284427	Smtn|smsmo|-|11|11 A2-A3|protein-coding	1.38	9.26e-72	3.14e-70	-0.0671	0.637	1	1.38	7.06e-70	1.99e-68
NM_028829	Paqr8|1700019B16Rik|3110001D06Rik|-|1|1 A5|protein-coding	-2.13	6.62e-46	1.35e-44	0.378	0.000466	0.00624	-2.54	7.44e-70	2.09e-68
NM_001285793	B4galt4|9130402O08Rik|B4galt-IV|b4Gal-T4|beta4Gal-T4|beta4GalT-IV|RP23-36H10.2|16|16 B4|protein-coding	1.85	4.87e-41	8.94e-40	-0.0318	0.974	1	2.23	8.52e-70	2.39e-68
NM_010453	Hoxa5|Hox-1.3|-|6 B3|6 25.4 cM|protein-coding	1.49	0.000108	0.00034	1.73	1.4e-06	3.09e-05	3.22	8.54e-70	2.39e-68
NM_001081306	Ptprz1|AI850339|DSD-1-PG|PTPbeta|PTPzeta|Ptprz|Ptpz|RPTPz|Rptpbeta|-|6 A3.1|6|protein-coding	-2.16	3.34e-49	7.3e-48	-0.0143	0.806	1	-2.13	9.92e-70	2.78e-68
NM_008088	Gas7|AW124766|B230343A10Rik|Gas7-cb|RP23-338M9.2|11 B3|11|protein-coding	-2.92	1.88e-118	1.14e-116	-0.0755	0.372	0.846	-2.8	1.39e-69	3.89e-68
NM_033575	Pcdhgb2|-|-|18 B3|18|protein-coding	-1.27	1.03e-71	3.48e-70	0.0861	0.183	0.591	-1.22	1.48e-69	4.13e-68
NM_010513	Igf1r|A330103N21Rik|CD221|D930020L01|IGF-1R|hyft|-|7 D1|7 37.27 cM|protein-coding	-1.3	3.92e-63	1.15e-61	0.112	0.119	0.462	-1.34	1.97e-69	5.49e-68
NM_001277080	Gas7|AW124766|B230343A10Rik|Gas7-cb|RP23-338M9.2|11 B3|11|protein-coding	-2.92	1.72e-117	1.02e-115	-0.0768	0.365	0.838	-2.82	3.63e-69	1.01e-67
NM_019626	Cbln1|AI323299|-|8 C3|8 42.16 cM|protein-coding	5.21	7.11e-42	1.32e-40	0.0734	1	1	5.76	3.76e-69	1.05e-67
NM_001159394	Nfkbiz|AA408868|INAP|Mail|-|16|16 C1.2-C1.3|protein-coding	-0.717	2.41e-09	1.21e-08	0.797	1.04e-15	4.74e-14	1.3	3.77e-69	1.05e-67
NM_020510	Fzd2|AL033370|AW456835|Fz10|Fzd10|Mfz10|Mfz10a|RP23-57F11.2|11 E1|11|protein-coding	-1.22	4.75e-22	4.76e-21	0.0255	0.712	1	-1.47	3.92e-69	1.09e-67
NM_172845	Adamts4|3830423K05|ADAM-TS4|ADAMTS-2|ADMP-1|mKIAA0688|-|1 H3|1 79.28 cM|protein-coding	-1.78	8.78e-09	4.22e-08	1.17	4.45e-21	2.72e-19	-2.42	6.61e-69	1.83e-67
NM_030612	Nfkbiz|AA408868|INAP|Mail|-|16|16 C1.2-C1.3|protein-coding	-0.697	6.55e-09	3.18e-08	0.802	7.13e-16	3.29e-14	1.3	7.13e-69	1.97e-67
NM_001166065	Gcnt4|C2gnt3|Gm279|Gm73|-|13 D1|13|protein-coding	-4.04	2.85e-35	4.51e-34	1.22	4.16e-16	1.94e-14	-3.87	7.71e-69	2.13e-67
NM_033590	Pcdhga7|-|-|18 B3|18|protein-coding	-1.27	1.34e-71	4.51e-70	0.082	0.204	0.626	-1.21	9.06e-69	2.5e-67
NM_012043	Islr|AW553146|-|9 B|9|protein-coding	1.82	7.61e-80	3e-78	-0.0209	0.94	1	1.7	9.96e-69	2.75e-67
NM_145459	Zfp503|AI181838|B830002A16Rik|Nolz-1|Nolz1|Znf503|-|14 A3|14 12.0 cM|protein-coding	-0.8	0.000562	0.00159	1.06	5.46e-20	3.16e-18	-1.7	1.13e-68	3.13e-67
NM_033578	Pcdhgb6|-|-|18 B3|18|protein-coding	-1.27	1.65e-71	5.52e-70	0.0915	0.156	0.541	-1.2	1.27e-68	3.5e-67
NM_008047	Fstl1|AI316791|AW107808|Fstl|TSC-36|-|16 B3|16 26.48 cM|protein-coding	-0.844	2.58e-69	8.34e-68	0.127	0.0138	0.1	-0.815	1.28e-68	3.53e-67
NM_033583	Pcdhgc5|-|-|18 B3|18|protein-coding	-1.26	1.23e-70	4.05e-69	0.0873	0.175	0.578	-1.21	1.95e-68	5.36e-67
NM_175501	Adamts12|ADAMTS-12|AI605170|-|15 A1|15|protein-coding	-1.97	3.13e-57	8.01e-56	0.128	0.214	0.643	-2.1	2.17e-68	5.95e-67
NM_001284248	Hdac5|AI426555|Hdac4|mHDA1|mKIAA0600|RP23-461C4.2|11 D|11|protein-coding	-0.466	0.00776	0.018	1.23	8.85e-40	1.04e-37	-1.3	2.48e-68	6.81e-67
NM_016774	Atp5b|-|-|10 D3|10|protein-coding	0.852	5.77e-59	1.53e-57	0.126	0.0288	0.174	0.885	2.73e-68	7.46e-67
NM_008803	Pde8a|AI551852|Pde8|-|7 D3|7|protein-coding	-3.23	5.99e-65	1.83e-63	0.208	0.0892	0.387	-3.07	4.19e-68	1.15e-66
NM_029981	Adamtsl2|A930008K15Rik|tcp-1|RP23-449M10.6|2 A3|2|protein-coding	5.29	4.72e-79	1.83e-77	0.101	1	1	5.34	4.39e-68	1.2e-66
NM_001099637	Cep170|4933426L22Rik|A330004A13Rik|AI195353|-|1 H4|1|protein-coding	-1.26	1.52e-31	2.15e-30	0.0975	0.208	0.633	-1.22	5.74e-68	1.57e-66
NM_028181	Ccpg1|1700030B06Rik|1810073J13Rik|9430028F23Rik|AI426686|AI875170|CPR8|D9Ertd392e|-|9 D|9 40.08 cM|protein-coding	-1.54	3.72e-44	7.37e-43	0.0273	0.804	1	-1.61	6e-68	1.64e-66
NM_001288628	Emp1|I-8-09|TMP|-|6 G1|6 66.25 cM|protein-coding	-1.06	8.89e-74	3.15e-72	-0.0354	0.583	1	-1.01	6.43e-68	1.75e-66
NM_010380	H2-D1|H-2D|H2-D|-|17 B1|17 18.61 cM|protein-coding	-1.64	3.19e-45	6.43e-44	0.328	0.000144	0.00219	-1.81	7.16e-68	1.95e-66
NM_001253857	Tet1|2510010B09Rik|AA517754|BB001228|Cxxc6|D10Ertd17e|LCX|mKIAA1676|-|10 B4|10 32.48 cM|protein-coding	-3.76	9.22e-48	1.96e-46	0.47	0.00115	0.0137	-4.17	7.98e-68	2.17e-66
NM_010128	Emp1|I-8-09|TMP|-|6 G1|6 66.25 cM|protein-coding	-1.06	1.03e-73	3.64e-72	-0.0364	0.573	0.997	-1.01	9.07e-68	2.46e-66
NM_144899	Adamtsl4|Tsrc1|-|3 F2.1|3|protein-coding	-3.06	2.43e-146	1.95e-144	0.197	0.0457	0.244	-3.01	9.56e-68	2.59e-66
NM_033574	Pcdhgb1|-|-|18 B3|18|protein-coding	-1.28	1.62e-71	5.43e-70	0.0856	0.182	0.59	-1.2	1.02e-67	2.77e-66
NM_001159395	Nfkbiz|AA408868|INAP|Mail|-|16|16 C1.2-C1.3|protein-coding	-0.711	4.1e-09	2.02e-08	0.801	1.32e-15	5.96e-14	1.29	1.11e-67	2.99e-66
NM_023844	Jam2|1110002N23Rik|2410030G21Rik|2410167M24Rik|JAM-2|JAM-B|Jcam2|VE-JAM|RP23-253E17.2|16 C3.3|16|protein-coding	-3.46	1.06e-62	3.08e-61	0.193	0.135	0.499	-3.44	1.24e-67	3.36e-66
NM_033579	Pcdhgb7|-|-|18 B3|18|protein-coding	-1.25	2.34e-69	7.56e-68	0.0869	0.179	0.585	-1.2	1.33e-67	3.59e-66
NM_008655	Gadd45b|AI323528|Myd118|-|10 C1|10 39.72 cM|protein-coding	0.0694	0.582	0.756	3.06	6.67e-137	3.44e-134	-1.89	2.01e-67	5.41e-66
NM_172964	Arhgap28|AU044757|AW550892|E130310N06|-|17 E1.2|17|protein-coding	-1.41	4.2e-62	1.2e-60	0.272	0.000239	0.00348	-1.37	2.23e-67	6.01e-66
NM_027384	Tet1|2510010B09Rik|AA517754|BB001228|Cxxc6|D10Ertd17e|LCX|mKIAA1676|-|10 B4|10 32.48 cM|protein-coding	-3.75	2.35e-47	4.96e-46	0.459	0.0015	0.0171	-4.2	2.83e-67	7.61e-66
NM_022417	Itm2c|3110038L02Rik|BRI3|Bricd2c|E25|E25C|ITM3|-|1 C5|1|protein-coding	-1.05	3e-57	7.7e-56	0.0768	0.191	0.604	-1.11	3.6e-67	9.68e-66
NM_033584	Pcdhga1|-|-|18 B3|18|protein-coding	-1.24	7.42e-69	2.38e-67	0.0914	0.156	0.541	-1.19	4.26e-67	1.14e-65
NM_133851	Nusap1|2610201A12Rik|AI481307|ANKT|AW547774|BB165529|BM037|LNP|NuSAP|Q0310|SAPL|RP23-22A15.4|2 E5|2|protein-coding	2.35	9.07e-64	2.7e-62	-0.347	0.123	0.474	2.56	4.78e-67	1.28e-65
NM_148932	Pom121|2610027A18Rik|C80273|mKIAA0618|-|5 G2|5|protein-coding	0.668	1.21e-11	7.15e-11	0.527	1.74e-07	4.29e-06	1.35	4.95e-67	1.33e-65
NM_001109657	Gas7|AW124766|B230343A10Rik|Gas7-cb|RP23-338M9.2|11 B3|11|protein-coding	-2.89	2.47e-117	1.47e-115	-0.0754	0.37	0.845	-2.76	6.07e-67	1.62e-65
NM_134437	Il17rd|2810004A10Rik|AI428510|Sef|Sef-S|-|14 A3|14|protein-coding	-1.67	2.04e-52	4.73e-51	-0.779	3.22e-17	1.57e-15	-1.66	8.47e-67	2.26e-65
NM_033580	Pcdhgb8|-|-|18 B3|18|protein-coding	-1.25	2.64e-70	8.61e-69	0.0757	0.238	0.679	-1.18	8.81e-67	2.35e-65
NM_177879	Sdk1|5330440E10|6720466O15Rik|-|5 G2|5|protein-coding	-8.93	6.52e-73	2.25e-71	0.00953	0.975	1	-8.52	9.94e-67	2.65e-65
NM_026521	Zfp706|3110006P09Rik|AA793007|AW536850|C77232|Znf706|-|15 B3.1|15|protein-coding	1.32	6.4e-56	1.6e-54	0.19	0.0643	0.309	1.34	1.07e-66	2.85e-65
NM_007874	Reep5|AI324241|AU022809|AW495741|DP1/TB2|Dp1|R74856|TB2/DP1|-|18 B1|18|protein-coding	-1.4	7.09e-61	1.98e-59	0.0539	0.496	0.948	-1.35	1.25e-66	3.33e-65
NM_001161667	Acox2|THCCox|-|14 A1|14|protein-coding	6.18	2.63e-66	8.2e-65	-1.79	0.421	0.888	7.77	1.4e-66	3.72e-65
NM_001168318	Scara5|4932433F15Rik|4933425F03Rik|AV278087|Tesr|-|14 D1|14|protein-coding	-6.55	2.4e-36	3.88e-35	0.19	0.204	0.626	-5.78	1.46e-66	3.89e-65
NM_001288627	Emp1|I-8-09|TMP|-|6 G1|6 66.25 cM|protein-coding	-1.05	1.15e-71	3.88e-70	-0.0319	0.628	1	-1.01	1.5e-66	3.99e-65
NM_009876	Cdkn1c|AL024410|CDKI|Kip2|p57(kip2)|p57Kip2|-|7 F5|7 88.22 cM|protein-coding	-1.7	1.8e-34	2.8e-33	0.194	0.0548	0.276	-1.86	1.86e-66	4.92e-65
NM_009320	Slc6a6|AA589629|C80501|Taut|-|6 D1|6 40.73 cM|protein-coding	0.51	1.6e-15	1.18e-14	0.0318	0.625	1	1.04	1.89e-66	5e-65
NM_001009818	Sept11|6230410I01Rik|AW548875|D5Ertd606e|-|5 E2|5 47.29 cM|protein-coding	-0.987	1.86e-22	1.88e-21	0.0257	0.797	1	-0.954	2.27e-66	6e-65
NM_133753	Errfi1|1300002F13Rik|AI788755|Mig-6|Mig6|RALT|RP23-272N19.4|4|4 E1|protein-coding	-1.02	3.61e-11	2.05e-10	1.86	1.63e-75	4e-73	-1.66	2.71e-66	7.16e-65
NM_001284429	Smtn|smsmo|-|11|11 A2-A3|protein-coding	1.37	8.79e-73	3.03e-71	-0.0819	0.48	0.936	1.39	4.22e-66	1.11e-64
NM_019631	Tmem45a|C630002M10Rik|M32486|p19.5|RP23-178N11.3|16 C1.1|16|protein-coding	-7.29	2.9e-88	1.26e-86	-0.132	0.366	0.839	-5.25	4.26e-66	1.12e-64
NM_001161624	Cdkn1c|AL024410|CDKI|Kip2|p57(kip2)|p57Kip2|-|7 F5|7 88.22 cM|protein-coding	-1.69	5.14e-33	7.62e-32	0.198	0.0503	0.261	-1.85	4.49e-66	1.18e-64
NM_026470	Spata6|1700062C23Rik|AI790763|Hash|KRP|Mash|RP23-402I22.1|4 D1|4|protein-coding	-5.75	1.36e-88	5.95e-87	-0.344	0.014	0.102	-5.38	4.65e-66	1.22e-64
NM_133853	Magi3|4732496O19Rik|6530407C02Rik|AA407180|AI120132|mKIAA1634|AC162922.3|3 F2.2|3 45.52 cM|protein-coding	1.36	1.77e-59	4.76e-58	-0.0487	0.602	1	1.42	4.95e-66	1.3e-64
NM_001159354	Magi3|4732496O19Rik|6530407C02Rik|AA407180|AI120132|mKIAA1634|AC162922.3|3 F2.2|3 45.52 cM|protein-coding	1.37	8.18e-60	2.21e-58	-0.0463	0.625	1	1.42	5.61e-66	1.47e-64
NM_054043	Msi2|1700105C15Rik|AI451722|AI563628|AW489193|Msi2h|RP23-393B19.3|11 C|11|protein-coding	1.37	1.4e-55	3.45e-54	0.19	0.0748	0.343	1.39	5.82e-66	1.52e-64
NM_008452	Klf2|Lklf|-|8|8 C1|protein-coding	-1.82	1.93e-18	1.66e-17	1.35	6.88e-23	4.52e-21	-3.27	6.18e-66	1.62e-64
NM_001003948	Pid1|5033414K04Rik|NYGGF4|-|1 C5|1|protein-coding	-8.75	1.11e-64	3.35e-63	0.117	0.489	0.942	-7.73	1.07e-65	2.81e-64
NM_001038653	Slc16a3|Mct3|Mct4|RP23-378G22.1|11 E2|11|protein-coding	2.79	8.21e-52	1.89e-50	1.83	4.72e-17	2.27e-15	2.03	1.12e-65	2.92e-64
NM_001159284	Smtn|smsmo|-|11|11 A2-A3|protein-coding	1.37	8.49e-73	2.93e-71	-0.08	0.491	0.944	1.39	1.19e-65	3.1e-64
NM_001284428	Smtn|smsmo|-|11|11 A2-A3|protein-coding	1.37	7.04e-73	2.43e-71	-0.0792	0.5	0.95	1.39	1.19e-65	3.1e-64
NM_008331	Ifit1|ISG56|Ifi56|P56|-|19 C1|19|protein-coding	-5.37	4.83e-61	1.35e-59	-0.0348	0.754	1	-5.13	1.25e-65	3.25e-64
NM_177078	Adrbk2|4833444A01Rik|AI851927|AW551196|Adrbk-2|Bark-2|GRK3|-|5 F|5 55.29 cM|protein-coding	-8.63	8.03e-59	2.13e-57	0.28	0.0878	0.383	-7.28	1.33e-65	3.45e-64
NM_013875	Pde7b|-|-|10 A3|10|protein-coding	-4.75	7.92e-70	2.58e-68	0.0178	0.915	1	-4.57	1.63e-65	4.23e-64
NM_030696	Slc16a3|Mct3|Mct4|RP23-378G22.1|11 E2|11|protein-coding	2.76	7.75e-50	1.72e-48	1.78	5.59e-16	2.59e-14	2.05	1.67e-65	4.33e-64
NM_053115	Acox2|THCCox|-|14 A1|14|protein-coding	6.16	1.64e-65	5.06e-64	-1.79	0.421	0.888	7.75	1.69e-65	4.38e-64
NM_001271599	Sort1|2900053A11Rik|AI852375|Ntr3|Ntsr3|RP23-27B23.3|3 F3|3|protein-coding	1.25	1.04e-60	2.89e-59	-0.0144	0.862	1	1.28	1.78e-65	4.61e-64
NM_001081009	Parp8|2810430O08Rik|ARTD16|D13Ertd275e|-|13 D2.3|13 65.32 cM|protein-coding	-1.97	2.84e-58	7.46e-57	0.0065	0.984	1	-2.14	2.49e-65	6.44e-64
NM_001285806	Adrbk2|4833444A01Rik|AI851927|AW551196|Adrbk-2|Bark-2|GRK3|-|5 F|5 55.29 cM|protein-coding	-8.61	2.67e-58	7.02e-57	0.285	0.0849	0.375	-7.27	3.5e-65	9.05e-64
NM_029653	Dapk1|D13Ucla1|DAP-Kinase|-|13 B2|13 32.53 cM|protein-coding	-3.8	8.43e-63	2.46e-61	0.0269	0.84	1	-4.03	3.72e-65	9.6e-64
NM_001256122	Limch1|3732412D22Rik|mKIAA1102|-|5 C3.1|5|protein-coding	-5.06	3.44e-177	3.52e-175	0.0607	0.582	1	-4.91	5.83e-65	1.5e-63
NM_018861	Slc1a4|ASCT-1|ASCT1|AW045657|SATT|RP23-403O15.1|11 A3.1|11 12.97 cM|protein-coding	-1.24	1.13e-45	2.31e-44	-0.264	0.000525	0.0069	-1.61	6.95e-65	1.79e-63
NR_033210	BC005764|Lppr3|Prg2|-|10 C1|10|protein-coding	-3.87	9.89e-67	3.1e-65	-0.00768	1	1	-3.81	8.28e-65	2.13e-63
NM_001113550	4833420G17Rik|2210017J06Rik|5730533D17Rik|AW107518|C85193|-|13 D2.3|13|protein-coding	-3.04	2.03e-98	9.87e-97	-0.299	0.00354	0.0351	-2.55	1.1e-64	2.82e-63
NM_017373	Nfil3|AV225605|E4BP4|-|13 B1|13 27.68 cM|protein-coding	-0.813	8.3e-08	3.67e-07	2.75	2.63e-196	2.27e-193	-1.28	1.3e-64	3.33e-63
NM_001040426	Thsd4|ADAMTSL-6|ADAMTSL6|AI585901|Adamtsl4|B230114P05Rik|-|9 B|9|protein-coding	1.96	1.28e-54	3.09e-53	0.286	0.0878	0.383	1.94	1.41e-64	3.63e-63
NM_019972	Sort1|2900053A11Rik|AI852375|Ntr3|Ntsr3|RP23-27B23.3|3 F3|3|protein-coding	1.25	2.62e-60	7.17e-59	-0.0139	0.873	1	1.27	1.42e-64	3.63e-63
NM_008380	Inhba|-|-|13 A1|13 5.85 cM|protein-coding	-2.31	1.79e-25	2.04e-24	1.19	3.22e-20	1.88e-18	-2.72	1.5e-64	3.83e-63
NM_026127	4833420G17Rik|2210017J06Rik|5730533D17Rik|AW107518|C85193|-|13 D2.3|13|protein-coding	-3.02	1.88e-96	8.92e-95	-0.306	0.00306	0.031	-2.58	1.69e-64	4.33e-63
NM_018814	Pcnx|2900024E21Rik|3526401J03Rik|AF096286|AI327143|AI413187|Pcnxl1|-|12 D1|12|protein-coding	-1.28	2.31e-34	3.58e-33	0.0896	0.307	0.769	-1.39	1.91e-64	4.89e-63
NM_011299	Rps6ka2|90kDa|D17Wsu134e|Rps6ka-rs1|Rsk3|p90rsk|pp90rsk|-|17 F4|17 4.7 cM|protein-coding	1.35	1.85e-33	2.79e-32	0.184	0.168	0.565	1.73	1.94e-64	4.96e-63
NM_001038654	Slc16a3|Mct3|Mct4|RP23-378G22.1|11 E2|11|protein-coding	2.81	4.48e-51	1.01e-49	1.84	1.14e-16	5.44e-15	2.04	1.98e-64	5.05e-63
NM_181681	BC005764|Lppr3|Prg2|-|10 C1|10|protein-coding	-3.9	8.31e-67	2.61e-65	-0.0202	0.933	1	-3.83	3.86e-64	9.82e-63
NM_001122998	Tiam2|3000002F19Rik|STEF|mKIAA2016|-|17 A1|17 1.99 cM|protein-coding	-1.41	1.26e-38	2.18e-37	0.487	1.05e-08	3.01e-07	-1.64	5.08e-64	1.29e-62
NM_013632	Pnp|AL024301|AU015798|Np|Np-1|Np-2|Pnp1|-|14 B-C1|14 26.31 cM|protein-coding	-0.739	2.64e-09	1.32e-08	1.72	5.5e-84	1.53e-81	-1.41	5.45e-64	1.38e-62
NM_010931	Uhrf1|AL022808|ICBP90|Np95|RNF106|-|17|17 D-E1|protein-coding	2.2	6.2e-65	1.89e-63	-0.308	0.123	0.474	2.32	5.45e-64	1.38e-62
NM_001163721	Smim1|0610011H04Rik|1190007F08Rik|2700009I11Rik|-|4 E2|4|protein-coding	1.97	2.97e-80	1.18e-78	0.0479	0.724	1	1.85	5.84e-64	1.48e-62
NM_013846	Ror2|Ntrkr2|mRor2|-|13 B3|13 27.68 cM|protein-coding	-2.71	3.93e-55	9.61e-54	0.139	0.22	0.653	-3.08	6.4e-64	1.62e-62
NM_178051	Mterfd2|1810059A23Rik|4933412H03Rik|Mterf4|-|1 D|1|protein-coding	-3.23	2.86e-147	2.33e-145	0.00394	1	1	-3.28	7.82e-64	1.98e-62
NM_145562	Parm1|2210012L08Rik|9130213B05Rik|W91666|-|5 E2|5|protein-coding	2.62	1.17e-43	2.28e-42	0.434	0.136	0.502	2.69	9.83e-64	2.48e-62
NM_011656	Tuft1|-|-|3|3 F2|protein-coding	2.17	1.99e-34	3.09e-33	0.0625	0.904	1	2.64	1.29e-63	3.25e-62
NM_019969	Plag1|-|RP23-24J10.3|4 A1|4|protein-coding	-4.17	1.18e-73	4.16e-72	-0.146	0.255	0.707	-4.05	1.44e-63	3.62e-62
NM_013614	Odc1|ODC|-|12 A1.1|12 8.11 cM|protein-coding	1.7	1.84e-51	4.18e-50	0.339	0.0142	0.103	1.7	1.46e-63	3.67e-62
NM_022415	Ptges|2410099E23Rik|D2Ertd369e|Pges|mPGES|mPGES-1|RP23-221O14.6|2 B|2 21.75 cM|protein-coding	-3.91	2.91e-35	4.6e-34	0.894	6.57e-09	1.93e-07	-4.08	1.82e-63	4.57e-62
NM_001111079	Uhrf1|AL022808|ICBP90|Np95|RNF106|-|17|17 D-E1|protein-coding	2.22	8.48e-65	2.58e-63	-0.286	0.152	0.533	2.32	2.6e-63	6.53e-62
NM_181589	Ckap2l|2010016H04Rik|2610318C08Rik|AV070319|radmis|rdm|RP23-160G19.6|2 F1|2|protein-coding	2.3	6.88e-71	2.27e-69	-0.433	0.0303	0.181	2.39	4.19e-63	1.05e-61
NM_001190332	Frmd7|EG665849|Gm1533|-|X A5|X|protein-coding	6.44	2.28e-55	5.62e-54	0.297	0.947	1	6.27	6.69e-63	1.68e-61
NM_001081035	Nav3|4732483H20Rik|9630020C08Rik|POMFIL1|Pomfil1p|mKIAA0938|unc53H3|-|10 D1|10|protein-coding	-5.93	2.22e-64	6.66e-63	0.223	0.163	0.556	-4.91	7.07e-63	1.77e-61
NM_007486	Arhgdib|D4|Gdid4|Ly-GDI|-|6 G1|6|protein-coding	1.28	2.24e-60	6.11e-59	0.114	0.24	0.682	1.25	7.9e-63	1.98e-61
NM_001277305	Adamts2|ADAM-TS2|ADAMTS-2|ADAMTS-3|PCINP|hPCPNI|mKIAA4060|pNPI|RP23-432O24.1|11 B1.3|11|protein-coding	1.2	1.92e-55	4.73e-54	0.0954	0.281	0.74	1.24	8.1e-63	2.03e-61
NM_178598	Tagln2|2700094C18Rik|SM22beta|Sm22B|Sm22a|-|1 H3|1 79.89 cM|protein-coding	1.3	3.3e-59	8.82e-58	0.385	0.000479	0.00638	1.23	8.68e-63	2.17e-61
NM_001033322	Gucy1a2|6330407I18Rik|A230060L24Rik|-|9 A1|9|protein-coding	-4.81	4.31e-128	2.92e-126	0.0396	0.807	1	-5.16	8.82e-63	2.2e-61
NM_008130	Gli3|AI854843|AU023367|Bph|GLI3-190|GLI3FL|Pdn|Xt|add|-|13 A2|13 5.43 cM|protein-coding	-1.57	1.44e-17	1.18e-16	-0.0846	0.411	0.879	-1.49	1.16e-62	2.88e-61
NM_016777	Nasp|5033430J04Rik|AI131596|AI317140|D4Ertd767e|Epcs32|Nasp-T|RP23-233B9.9|4 D1|4 53.24 cM|protein-coding	1.61	1.93e-57	5e-56	0.131	0.302	0.765	1.59	1.29e-62	3.22e-61
NM_001281862	Cysltr1|BB147369|CysLT1R|Cyslt1|RP23-113I19.1|X|X D|protein-coding	7.15	1.23e-63	3.67e-62	-1.68	0.703	1	8.64	1.44e-62	3.58e-61
NM_013870	Smtn|smsmo|-|11|11 A2-A3|protein-coding	1.38	1.03e-73	3.65e-72	-0.0771	0.529	0.971	1.39	1.52e-62	3.77e-61
NM_019804	B4galt4|9130402O08Rik|B4galt-IV|b4Gal-T4|beta4Gal-T4|beta4GalT-IV|RP23-36H10.2|16|16 B4|protein-coding	1.85	3.82e-42	7.16e-41	-0.0394	0.95	1	2.23	1.64e-62	4.08e-61
NM_001285917	Dapk1|D13Ucla1|DAP-Kinase|-|13 B2|13 32.53 cM|protein-coding	-3.82	3.07e-60	8.35e-59	0.0228	0.872	1	-4.04	1.76e-62	4.36e-61
NM_001111078	Uhrf1|AL022808|ICBP90|Np95|RNF106|-|17|17 D-E1|protein-coding	2.19	3.41e-63	1.01e-61	-0.319	0.111	0.444	2.31	1.98e-62	4.91e-61
NM_134062	Dapk1|D13Ucla1|DAP-Kinase|-|13 B2|13 32.53 cM|protein-coding	-3.82	4.27e-60	1.16e-58	0.0234	0.87	1	-4.04	2.32e-62	5.75e-61
NM_027219	Cdc42ep1|1810058K22Rik|AA980734|Borg5|CEP1|MSE55|-|15 E1|15|protein-coding	1.47	2.25e-56	5.68e-55	-0.92	7.12e-15	3.06e-13	1.72	2.69e-62	6.66e-61
NM_201394	Plec|AA591047|AU042537|EBS1|PCN|PLTN|Plec1|-|15 D3|15 35.48 cM|protein-coding	-0.847	2.51e-18	2.14e-17	-0.0791	0.385	0.856	-0.93	2.81e-62	6.94e-61
NM_201393	Plec|AA591047|AU042537|EBS1|PCN|PLTN|Plec1|-|15 D3|15 35.48 cM|protein-coding	-0.847	1.08e-17	8.91e-17	-0.0782	0.398	0.867	-0.929	4.02e-62	9.92e-61
NM_001163549	Plec|AA591047|AU042537|EBS1|PCN|PLTN|Plec1|-|15 D3|15 35.48 cM|protein-coding	-0.847	2.35e-18	2e-17	-0.0779	0.39	0.86	-0.928	4.18e-62	1.03e-60
NM_201391	Plec|AA591047|AU042537|EBS1|PCN|PLTN|Plec1|-|15 D3|15 35.48 cM|protein-coding	-0.847	2.35e-18	2e-17	-0.0779	0.39	0.86	-0.928	4.18e-62	1.03e-60
NM_008905	Ppfibp2|Cclp1|-|7|7 F2|protein-coding	2.59	6.71e-82	2.71e-80	-0.208	0.377	0.85	2.42	4.27e-62	1.05e-60
NM_001111080	Uhrf1|AL022808|ICBP90|Np95|RNF106|-|17|17 D-E1|protein-coding	2.21	1.64e-63	4.86e-62	-0.303	0.131	0.491	2.31	4.28e-62	1.05e-60
NM_001039509	Pnkd|2210013N15Rik|2810403H05Rik|AI854243|Brp17|MNCb-5687|MR-1|Tahccp2|Fksg19|1|1 C3|protein-coding	2.04	6.61e-49	1.44e-47	0.0454	0.763	1	2.21	4.38e-62	1.08e-60
NM_011521	Sdc4|AA959608|AW108331|Synd4|ryudocan|syndecan-4|RP23-462O16.6|2 H3|2 85.16 cM|protein-coding	1.01	8.9e-42	1.65e-40	0.715	1.35e-19	7.67e-18	1.17	4.43e-62	1.09e-60
NM_001252501	Sorcs1|Sorcs|mSorCS|-|19 D2|19 45.05 cM|protein-coding	-5.65	3.68e-64	1.1e-62	0.0368	0.851	1	-5.55	5e-62	1.23e-60
NM_001163540	Plec|AA591047|AU042537|EBS1|PCN|PLTN|Plec1|-|15 D3|15 35.48 cM|protein-coding	-0.847	1.19e-17	9.8e-17	-0.0788	0.394	0.864	-0.927	5.2e-62	1.27e-60
NM_201389	Plec|AA591047|AU042537|EBS1|PCN|PLTN|Plec1|-|15 D3|15 35.48 cM|protein-coding	-0.847	1.19e-17	9.8e-17	-0.0788	0.394	0.864	-0.927	5.2e-62	1.27e-60
NM_011878	Tiam2|3000002F19Rik|STEF|mKIAA2016|-|17 A1|17 1.99 cM|protein-coding	-1.4	1.56e-37	2.62e-36	0.478	2.53e-08	6.93e-07	-1.62	5.26e-62	1.28e-60
NM_201386	Plec|AA591047|AU042537|EBS1|PCN|PLTN|Plec1|-|15 D3|15 35.48 cM|protein-coding	-0.846	7.71e-18	6.43e-17	-0.0777	0.399	0.868	-0.928	5.27e-62	1.29e-60
NM_201387	Plec|AA591047|AU042537|EBS1|PCN|PLTN|Plec1|-|15 D3|15 35.48 cM|protein-coding	-0.845	8.67e-18	7.18e-17	-0.0778	0.399	0.868	-0.928	5.31e-62	1.29e-60
NM_201388	Plec|AA591047|AU042537|EBS1|PCN|PLTN|Plec1|-|15 D3|15 35.48 cM|protein-coding	-0.845	8.67e-18	7.18e-17	-0.0778	0.399	0.868	-0.928	5.31e-62	1.29e-60
NM_001164203	Plec|AA591047|AU042537|EBS1|PCN|PLTN|Plec1|-|15 D3|15 35.48 cM|protein-coding	-0.846	8.56e-18	7.1e-17	-0.078	0.398	0.867	-0.928	5.45e-62	1.32e-60
NM_201390	Plec|AA591047|AU042537|EBS1|PCN|PLTN|Plec1|-|15 D3|15 35.48 cM|protein-coding	-0.846	8.56e-18	7.1e-17	-0.078	0.398	0.868	-0.928	5.45e-62	1.32e-60
NM_201392	Plec|AA591047|AU042537|EBS1|PCN|PLTN|Plec1|-|15 D3|15 35.48 cM|protein-coding	-0.845	8.67e-18	7.18e-17	-0.0778	0.399	0.868	-0.928	5.64e-62	1.37e-60
NM_011117	Plec|AA591047|AU042537|EBS1|PCN|PLTN|Plec1|-|15 D3|15 35.48 cM|protein-coding	-0.845	7.95e-18	6.61e-17	-0.0768	0.405	0.874	-0.926	6.01e-62	1.46e-60
NM_201385	Plec|AA591047|AU042537|EBS1|PCN|PLTN|Plec1|-|15 D3|15 35.48 cM|protein-coding	-0.845	9.51e-18	7.87e-17	-0.0781	0.397	0.866	-0.927	6.38e-62	1.55e-60
NM_029682	Stambpl1|1700095N21Rik|8230401J17Rik|ALMalpha|AMSH-FP|-|19 C1|19|protein-coding	-2.85	2.2e-39	3.86e-38	0.534	6.55e-05	0.00108	-3.21	8.1e-62	1.96e-60
NM_001163542	Plec|AA591047|AU042537|EBS1|PCN|PLTN|Plec1|-|15 D3|15 35.48 cM|protein-coding	-0.846	9.72e-18	8.04e-17	-0.078	0.399	0.868	-0.925	9.08e-62	2.2e-60
NM_001136222	Acsl3|2610510B12Rik|Acs3|C85929|Facl3|Pro2194|-|1 C4|1 40.84 cM|protein-coding	-0.418	8.73e-06	3.13e-05	1.32	1.39e-63	2.59e-61	-1.24	1e-61	2.42e-60
NM_016919	Col5a3|-|-|9 A3|9|protein-coding	-2.7	1.29e-55	3.18e-54	0.26	0.0192	0.129	-2.57	1.1e-61	2.64e-60
NM_007936	Epha4|2900005C20Rik|AI385584|Cek8|Hek8|Sek|Sek1|Tyro1|rb|-|1 C1-C5|1 39.55 cM|protein-coding	-1.87	1.37e-62	3.96e-61	0.486	1.37e-08	3.89e-07	-1.56	1.4e-61	3.37e-60
NM_183138	Tet3|B430006D22Rik|BC037432|D230004J03Rik|-|6 C3|6|protein-coding	0.852	1.2e-31	1.71e-30	0.00269	0.956	1	1.15	1.68e-61	4.05e-60
NM_001167777	Asxl3|C230079D11Rik|D430002O22Rik|D930044O18Rik|Gm329|Gm945|-|18 A2|18|protein-coding	-7.76	7.12e-36	1.14e-34	-0.477	0.0308	0.183	-6.46	1.73e-61	4.16e-60
NM_010685	Lamp2|CD107b|Lamp-2|Lamp-2a|Lamp-2b|Lamp-2c|Mac3|RP23-193O17.2|X A3.3|X 22.67 cM|protein-coding	-1.09	2.59e-55	6.37e-54	0.054	0.365	0.838	-0.927	2.13e-61	5.12e-60
NM_018827	Crlf1|CLF-1|CRLM3|NR6.1|-|8 C1|8 34.15 cM|protein-coding	-4.8	2.12e-54	5.12e-53	0.253	0.104	0.426	-4.76	2.7e-61	6.49e-60
NM_025863	Trim59|2310035M22Rik|2700022F13Rik|Mrf1|TSBF1|-|3|3 E2|protein-coding	1.07	5.1e-29	6.63e-28	-0.388	0.00101	0.0123	1.59	4.66e-61	1.12e-59
NM_001001488	Atp8b1|AI451886|FIC1|Ic|-|18 E1|18|protein-coding	-4.07	5.71e-22	5.68e-21	0.504	0.00161	0.0181	-4.02	5.25e-61	1.26e-59
NM_176921	6030419C18Rik|-|-|9 B|9|protein-coding	-2.42	5.59e-38	9.56e-37	0.372	0.00262	0.0273	-2.97	7.57e-61	1.81e-59
NM_001285811	Dtna|2210407P21Rik|DTN-A|Dtn|Gm19389|a-DB-1|adbn|-|18 A2|18 12.08 cM|protein-coding	-7.56	4.47e-55	1.09e-53	0.241	0.184	0.592	-7.17	8.06e-61	1.93e-59
NM_001042652	Nusap1|2610201A12Rik|AI481307|ANKT|AW547774|BB165529|BM037|LNP|NuSAP|Q0310|SAPL|RP23-22A15.4|2 E5|2|protein-coding	2.41	8.41e-63	2.46e-61	-0.274	0.233	0.672	2.51	8.66e-61	2.07e-59
NM_021339	Cdon|CDO|Cd0|Orcam|-|9 A4|9|protein-coding	-0.875	4.61e-36	7.39e-35	0.293	1.76e-06	3.82e-05	-0.962	1.44e-60	3.43e-59
NM_019511	Ramp3|AI850306|RP23-169J19.5|11 A1|11 4.61 cM|protein-coding	-5.83	2.56e-23	2.69e-22	3.45	4.04e-54	6.28e-52	-3.84	1.54e-60	3.68e-59
NM_008216	Has2|-|-|15 D1|15 23.31 cM|protein-coding	-2.56	1.05e-36	1.72e-35	2.76	3.11e-185	2.43e-182	-1.26	1.7e-60	4.06e-59
NM_015731	Atp9a|IIa|RP23-156F1.1|2 H3|2|protein-coding	-5.15	5.91e-56	1.48e-54	-0.00831	0.954	1	-6.2	1.83e-60	4.35e-59
NM_172854	Olfml2a|4932431K08Rik|mFLJ00237|RP23-244N6.1|2 B|2|protein-coding	-4.18	1.31e-48	2.82e-47	0.196	0.226	0.662	-4.9	1.85e-60	4.41e-59
NM_001033272	Spata13|C79050|ESTM11|X83327|mFLJ00298|-|14 D1|14 31.77 cM|protein-coding	1.1	6.32e-15	4.49e-14	0.066	0.736	1	1.94	1.88e-60	4.46e-59
NM_029537	Tmem98|6530411B15Rik|AI463522|RP23-480G5.1|11 B5|11|protein-coding	1.44	4.07e-42	7.64e-41	0.0245	0.834	1	1.44	2.22e-60	5.26e-59
NM_133733	Clmp|9030425E11Rik|ACAM|ASP5|AW557819|-|9 A5.1|9|protein-coding	-1.81	2.44e-73	8.51e-72	0.0777	0.341	0.812	-1.58	2.39e-60	5.66e-59
NM_001242419	4933426M11Rik|mKIAA0247|-|12 D1|12|protein-coding	-0.877	4.63e-21	4.43e-20	0.935	4.96e-34	4.91e-32	-1.26	2.41e-60	5.7e-59
NM_178682	4933426M11Rik|mKIAA0247|-|12 D1|12|protein-coding	-0.876	5.16e-21	4.93e-20	0.934	5.92e-34	5.83e-32	-1.26	2.63e-60	6.24e-59
NM_182930	Plekha6|9530028L01Rik|AU042621|Pepp3|-|1 E4|1|protein-coding	2.49	1.26e-154	1.1e-152	0.168	0.222	0.656	2.07	3.38e-60	8e-59
NM_013690	Tek|AA517024|Cd202b|Hyk|Tie2|tie-2|RP23-345A23.1|4 C5|4 43.34 cM|protein-coding	-4.3	1.77e-65	5.45e-64	-0.106	0.448	0.911	-4.4	1.16e-59	2.74e-58
NM_011503	Stxbp2|C79054|Munc-18-2|Munc-18b|Munc18b|Sxtbp2|Sxtp2|Unc18-2|Unc18b|muSec1|-|8 A1|8 1.92 cM|protein-coding	2.01	5.69e-44	1.12e-42	-0.0991	0.682	1	2.1	1.2e-59	2.84e-58
NM_175398	Fam212b|6530418L21Rik|-|3 F2.2|3|protein-coding	2.55	1.17e-11	6.9e-11	-0.2	0.821	1	4.4	1.22e-59	2.87e-58
NM_001081117	Mki67|D630048A14Rik|Ki-67|Ki67|-|7|7 F3-F5|protein-coding	2.32	4.11e-157	3.6e-155	-0.248	0.114	0.45	2.21	1.25e-59	2.94e-58
NM_009986	Cux1|CDP|Cutl1|Cux|Cux-1|-|5 G2|5 75.96 cM|protein-coding	1.89	3.01e-53	7.13e-52	0.106	0.532	0.974	1.91	1.95e-59	4.58e-58
NM_022032	Perp|1110017A08Rik|KCP1|KRTCAP1|PIGPC1|THW|-|10|10 A2|protein-coding	-5.15	1.57e-63	4.65e-62	-0.166	0.329	0.796	-5.9	2.02e-59	4.74e-58
NM_145515	Mark1|AW491150|B930025N23Rik|Emk3|Par-1c|mKIAA1477|mPar-1c|-|1 H5|1|protein-coding	-4.73	1.77e-57	4.6e-56	-0.0284	0.814	1	-5.49	2.63e-59	6.17e-58
NM_178256	Reps2|POB1|RP23-436I3.2|X F4|X|protein-coding	-4.16	3.43e-44	6.81e-43	0.353	0.0265	0.164	-4.75	2.8e-59	6.57e-58
NM_001081020	Adamts6|5031426K13|A930019D11Rik|ADAM-TS6|-|13 D1|13|protein-coding	-2.45	4.91e-68	1.57e-66	-0.0759	0.425	0.891	-2.31	3.87e-59	9.06e-58
NM_178738	Prss35|6030424L22Rik|P3D9|-|9 E3.1|9|protein-coding	-2.66	5.14e-53	1.21e-51	0.136	0.262	0.719	-2.75	4.38e-59	1.02e-57
NM_008788	Pcolce|Astt-2|Astt2|P14|PCPE-1|-|5 G2|5 76.59 cM|protein-coding	-1.99	7.19e-285	1.45e-282	0.0567	0.434	0.899	-2.03	5.81e-59	1.36e-57
NM_033073	Krt7|D15Wsu77e|K7|Krt2-7|-|15 F2|15 56.88 cM|protein-coding	5.11	6.17e-55	1.5e-53	-0.436	0.737	1	5.52	5.96e-59	1.39e-57
NM_010882	Ndn|AI528698|Peg6|-|7 C|7 34.36 cM|protein-coding	-3.95	6.28e-71	2.08e-69	-0.000978	0.966	1	-3.38	7.44e-59	1.74e-57
NM_001163356	Fam212b|6530418L21Rik|-|3 F2.2|3|protein-coding	2.6	1.57e-11	9.17e-11	-0.261	0.765	1	4.51	8.98e-59	2.09e-57
NM_027373	Afap1|2600003E23Rik|9630044L16Rik|AI848729|Afap|mKIAA3018|-|5|5 B1|protein-coding	-1.2	1.66e-45	3.37e-44	0.0764	0.315	0.779	-1.23	1.15e-58	2.67e-57
NM_010151	Nr2f1|COUP-TF1|COUP-TFI|COUPTFA|EAR3|Erbal3|SVP44|Tcfcoup1|RP23-471B6.1|13 C1|13 41.38 cM|protein-coding	-2.98	1.78e-30	2.46e-29	0.141	0.215	0.644	-2.87	1.45e-58	3.37e-57
NM_013598	Kitl|Clo|Con|Gb|Kitlg|Mgf|SCF|SF|SLF|Sl|blz|contrasted|-|10 D1|10 51.4 cM|protein-coding	1.99	2.81e-128	1.92e-126	0.0563	0.643	1	2.35	2.29e-58	5.31e-57
NM_026821	Lurap1l|1110029A09Rik|AV077978|AV175137|D4Bwg0951e|WI-13707|bM350F23.1|RP24-318C20.1|4 C3|4 37.91 cM|protein-coding	-3.13	3.07e-45	6.19e-44	-0.277	0.0335	0.195	-2.96	2.47e-58	5.75e-57
NM_001111016	Nav2|5330421F07Rik|AU067780|BQ960892|HELAD1|POMFIL2|RAINB1|RAINB2|Unc53H2|mKIAA3015|mCG_145366|7 B3-B4|7|protein-coding	1.71	3.91e-46	8.07e-45	0.0947	0.54	0.978	1.82	3.41e-58	7.91e-57
NM_146131	Pbxip1|4732463H20Rik|-|3 F1|3|protein-coding	-1.13	2.45e-41	4.52e-40	0.00789	0.83	1	-1.18	3.58e-58	8.3e-57
NM_001001980	Limch1|3732412D22Rik|mKIAA1102|-|5 C3.1|5|protein-coding	-4.93	3.89e-175	3.9e-173	0.0659	0.574	0.998	-4.89	4.77e-58	1.11e-56
NM_025813	Mfsd1|1200003O06Rik|-|3|3 E2|protein-coding	-1.46	3.66e-75	1.34e-73	-0.012	0.882	1	-1.24	5.41e-58	1.25e-56
NM_008903	Ppap2a|Hic53|Hpic53|LPP-1|LPP1|PAP-2a|PAP2-alpha|PAP2a|mPAP|-|13 D2.2|13|protein-coding	-1.56	2.01e-50	4.49e-49	0.0391	0.605	1	-1.66	5.77e-58	1.33e-56
NM_172815	Rspo2|2610028F08Rik|AA673245|D430027K22|ftls|-|15 B3.1-B3.2|15 16.73 cM|protein-coding	-2.74	1.03e-54	2.49e-53	0.132	0.244	0.687	-2.69	9.06e-58	2.09e-56
NM_013785	Ip6k1|1200016D08Rik|AU022776|Ihpk1|InsP6|InsP6k1|Itpk6|-|9 F2|9|protein-coding	-1.3	5.54e-57	1.41e-55	-0.011	0.869	1	-1.33	9.33e-58	2.15e-56
NM_146120	Gsn|ADF|RP23-186B18.2|2 B|2 23.5 cM|protein-coding	-0.799	3.52e-50	7.84e-49	0.0563	0.27	0.729	-0.836	1.02e-57	2.35e-56
NM_133213	Xpnpep2|9030008G12Rik|mAPP|RP23-351G20.1|X A3.2|X|protein-coding	-7.44	1.4e-74	5.05e-73	-0.278	0.0839	0.372	-6.76	1.3e-57	3e-56
NM_001001981	Utp14b|4932411L21Rik|jsd|-|1 C4|1 40.84 cM|protein-coding	-1.13	3.36e-10	1.78e-09	1.66	8.83e-46	1.18e-43	-1.93	1.72e-57	3.96e-56
NM_145711	Tox|1700007F02Rik|RP23-395P16.1|4 A1|4|protein-coding	-5.5	4.53e-14	3.07e-13	0.113	0.781	1	-4.9	1.95e-57	4.47e-56
NM_001281859	Cysltr1|BB147369|CysLT1R|Cyslt1|RP23-113I19.1|X|X D|protein-coding	7.27	4.85e-69	1.56e-67	-1.68	0.703	1	8.78	2.22e-57	5.1e-56
NM_172887	Fry|13CDNA73|9330186A19Rik|AF346502|AI462658|C87180|D930046M03|cg003|mKIAA4143|-|5 G3|5 89.36 cM|protein-coding	8.38	4.06e-48	8.67e-47	1.94	0.658	1	6.71	2.42e-57	5.54e-56
NM_021476	Cysltr1|BB147369|CysLT1R|Cyslt1|RP23-113I19.1|X|X D|protein-coding	7.28	1.91e-69	6.2e-68	-1.68	0.703	1	8.79	3.05e-57	6.99e-56
NM_001001885	Tmem151a|AW125688|Gm961|Tmem151|-|19 A|19|protein-coding	4.36	4.42e-216	6.18e-214	2.64e-05	0.992	1	4.26	4.28e-57	9.79e-56
NM_008247	Ppap2a|Hic53|Hpic53|LPP-1|LPP1|PAP-2a|PAP2-alpha|PAP2a|mPAP|-|13 D2.2|13|protein-coding	-1.56	2.76e-49	6.05e-48	0.0715	0.383	0.855	-1.65	6.24e-57	1.43e-55
NM_009361	Tfdp1|Dp1|Drtf1|-|8|8 A1-A3|protein-coding	1.56	8.28e-53	1.94e-51	0.0798	0.543	0.979	1.6	6.51e-57	1.49e-55
NM_207206	Lpcat4|AI505034|Agpat7|Aytl3|LPEAT2|RP23-63C10.3|2 E3|2|protein-coding	2.46	1.07e-52	2.51e-51	-0.194	0.469	0.929	2.62	6.55e-57	1.49e-55
NM_146005	Ank3|2900054D09Rik|AI314020|Ank-3|AnkG|Ankyrin-3|Ankyrin-G|-|10 B5.3|10 36.1 cM|protein-coding	-1.6	1.28e-48	2.76e-47	0.122	0.19	0.602	-1.71	8.81e-57	2.01e-55
NM_170689	Ank3|2900054D09Rik|AI314020|Ank-3|AnkG|Ankyrin-3|Ankyrin-G|-|10 B5.3|10 36.1 cM|protein-coding	-1.6	1.15e-48	2.49e-47	0.123	0.187	0.597	-1.71	8.81e-57	2.01e-55
NM_016917	Slc40a1|Dusg|Fpn1|IREG1|MTP|MTP1|Ol5|Pcm|Slc11a3|Slc39a1|-|1|1 B|protein-coding	2.79	7.12e-100	3.52e-98	-0.00836	0.928	1	2.24	8.95e-57	2.04e-55
NM_172444	Thsd4|ADAMTSL-6|ADAMTSL6|AI585901|Adamtsl4|B230114P05Rik|-|9 B|9|protein-coding	1.84	1.7e-44	3.4e-43	0.223	0.2	0.619	1.9	1.6e-56	3.64e-55
NM_170690	Ank3|2900054D09Rik|AI314020|Ank-3|AnkG|Ankyrin-3|Ankyrin-G|-|10 B5.3|10 36.1 cM|protein-coding	-1.59	2.82e-48	6.06e-47	0.121	0.191	0.605	-1.7	1.67e-56	3.8e-55
NM_170729	Ank3|2900054D09Rik|AI314020|Ank-3|AnkG|Ankyrin-3|Ankyrin-G|-|10 B5.3|10 36.1 cM|protein-coding	-1.59	2.55e-48	5.48e-47	0.122	0.188	0.599	-1.7	1.67e-56	3.8e-55
NM_201518	Flrt2|-|-|12 E|12|protein-coding	-1.61	2.34e-37	3.89e-36	-0.0585	0.415	0.883	-1.15	1.74e-56	3.95e-55
NM_001002011	Lmna|Dhe|-|3 F1|3 38.84 cM|protein-coding	-1.04	1.86e-12	1.15e-11	0.51	9.55e-07	2.16e-05	-1.28	2.01e-56	4.56e-55
NM_009152	Sema3a|Hsema-I|SEMA1|SemD|Semad|coll-1|-|5 A1|5|protein-coding	1.52	6.08e-126	4.09e-124	0.0802	0.319	0.784	1.59	2.16e-56	4.87e-55
NM_011891	Sgcd|35kDa|delta-SG|RP23-43C21.1|11|11 B1.2|protein-coding	-6.49	6.99e-50	1.55e-48	0.373	0.0316	0.187	-5.39	2.85e-56	6.45e-55
NM_175272	Nav2|5330421F07Rik|AU067780|BQ960892|HELAD1|POMFIL2|RAINB1|RAINB2|Unc53H2|mKIAA3015|mCG_145366|7 B3-B4|7|protein-coding	1.72	5.24e-47	1.1e-45	0.147	0.337	0.807	1.77	3.5e-56	7.9e-55
NM_016678	Reck|St15|mRECK|RP23-375M22.1|4 B1|4|protein-coding	-1.67	1.24e-22	1.27e-21	0.174	0.133	0.496	-1.89	5.78e-56	1.3e-54
NM_145452	Rasa1|Gap|RasGAP|Rasa|-|13 C3|13 45.05 cM|protein-coding	-1.56	5.65e-64	1.69e-62	-0.0344	0.708	1	-1.46	6.06e-56	1.37e-54
NM_007997	Fdxr|-|RP23-117K15.3|11 E2|11|protein-coding	3.03	9.23e-49	2e-47	-0.308	0.469	0.928	3.35	6.71e-56	1.51e-54
NR_033813	Dlk1|AW742678|DLK-1|DlkI|FA1|Ly107|Peg9|SCP1|ZOG|pG2|pref-1|-|12 E-F1|12 60.17 cM|protein-coding	-1.27	1.36e-91	6.12e-90	0.477	2.71e-10	9.04e-09	-1.64	6.98e-56	1.57e-54
NM_170688	Ank3|2900054D09Rik|AI314020|Ank-3|AnkG|Ankyrin-3|Ankyrin-G|-|10 B5.3|10 36.1 cM|protein-coding	-1.62	2.6e-47	5.48e-46	0.13	0.171	0.571	-1.74	9.36e-56	2.1e-54
NM_010830	Msh6|AU044881|AW550279|GTBP|Gtmbp|-|17 E4|17 57.87 cM|protein-coding	1.64	3.59e-53	8.51e-52	-0.223	0.0713	0.332	1.55	9.83e-56	2.21e-54
NM_173751	Ilvbl|5830463I21|AI415009|-|10 C1|10 39.72 cM|protein-coding	1.59	7.58e-54	1.82e-52	-0.0444	0.724	1	1.61	1.18e-55	2.66e-54
NM_010110	Efnb1|Cek5-L|EFL-3|Elk-L|Epl2|Eplg2|LERK-2|Lerk2|Stra1|RP23-110A15.1|X D|X 43.22 cM|protein-coding	1.32	9.58e-17	7.54e-16	0.227	0.149	0.527	1.44	1.33e-55	2.99e-54
NM_008477	Ktn1|-|-|14|14 C2|protein-coding	1.03	9.39e-41	1.71e-39	0.146	0.127	0.482	1.13	1.76e-55	3.93e-54
NM_001253711	Mbnl1|Mbnl|mKIAA0428|-|3 E1|3|protein-coding	-1.19	6.39e-30	8.69e-29	0.205	0.00458	0.0431	-1.16	1.85e-55	4.14e-54
NM_011374	St8sia1|9330109E03Rik|GD3S|Sia-T|Siat8|Siat8a|-|6 G3|6 74.78 cM|protein-coding	6.41	2e-54	4.82e-53	0.0686	1	1	6.3	1.95e-55	4.35e-54
NM_009808	Casp12|-|-|9 A1|9 2.46 cM|protein-coding	-3.38	2.89e-76	1.08e-74	-0.289	0.0184	0.125	-3.02	2.15e-55	4.8e-54
NM_170728	Ank3|2900054D09Rik|AI314020|Ank-3|AnkG|Ankyrin-3|Ankyrin-G|-|10 B5.3|10 36.1 cM|protein-coding	-1.61	5.85e-47	1.23e-45	0.129	0.173	0.573	-1.73	2.4e-55	5.34e-54
NM_001145834	Ralgds|Gnds|Rgds|mKIAA1308|RP23-430H1.6|2 A3|2|protein-coding	-1.87	3.44e-92	1.56e-90	0.261	0.000539	0.00707	-1.79	2.57e-55	5.72e-54
NM_001253710	Mbnl1|Mbnl|mKIAA0428|-|3 E1|3|protein-coding	-1.2	4.05e-29	5.29e-28	0.2	0.00572	0.0513	-1.16	2.74e-55	6.1e-54
NM_001253713	Mbnl1|Mbnl|mKIAA0428|-|3 E1|3|protein-coding	-1.2	2.42e-23	2.54e-22	0.188	0.0156	0.11	-1.16	4.61e-55	1.03e-53
NM_001136226	Utp14b|4932411L21Rik|jsd|-|1 C4|1 40.84 cM|protein-coding	-1.27	1.61e-11	9.39e-11	1.64	7.17e-43	9.2e-41	-1.94	5.21e-55	1.16e-53
NM_001253805	Ywhaz|1110013I11Rik|14-3-3zeta|AI596267|AL022924|AU020854|-|15 B3.1|15|protein-coding	1.05	4.22e-43	8.15e-42	0.406	1.2e-06	2.69e-05	1.07	6.42e-55	1.43e-53
NM_010288	Gja1|AU042049|AW546267|Cnx43|Cx43|Cx43alpha1|Gja-1|Npm1|connexin43|-|10 B4|10 28.64 cM|protein-coding	1.89	2.48e-157	2.18e-155	0.612	2.2e-13	8.75e-12	1.5	6.87e-55	1.52e-53
NM_177906	Opcml|2900075O15Rik|3732419F12|AI844366|B930023M13Rik|C230027C17|Gm181|Obcam|-|9 A4|9 13.73 cM|protein-coding	4.16	3.8e-121	2.37e-119	0.257	0.552	0.985	3.86	7.67e-55	1.7e-53
NM_021719	Cldn15|2210009B08Rik|BB107105|-|5 G2|5|protein-coding	4.81	5.35e-58	1.4e-56	-0.653	0.554	0.986	5.24	8.44e-55	1.87e-53
NM_010260	Gbp2|-|-|3 H1|3 66.69 cM|protein-coding	-4.59	5.34e-76	1.99e-74	-0.229	0.0955	0.404	-3.89	8.45e-55	1.87e-53
NM_009058	Ralgds|Gnds|Rgds|mKIAA1308|RP23-430H1.6|2 A3|2|protein-coding	-1.87	2.14e-92	9.69e-91	0.262	0.000534	0.00702	-1.79	9.6e-55	2.12e-53
NM_001271607	Ackr3|AW541270|CXC-R7|CXCR-7|Cmkor1|Cxcr7|RDC-1|Rdc1|-|1 D|1 45.28 cM|protein-coding	0.99	7.64e-24	8.21e-23	1.53	6.97e-62	1.24e-59	-1.37	1.16e-54	2.55e-53
NM_001253806	Ywhaz|1110013I11Rik|14-3-3zeta|AI596267|AL022924|AU020854|-|15 B3.1|15|protein-coding	1.04	2.81e-42	5.3e-41	0.401	1.69e-06	3.68e-05	1.07	1.43e-54	3.14e-53
NM_001253807	Ywhaz|1110013I11Rik|14-3-3zeta|AI596267|AL022924|AU020854|-|15 B3.1|15|protein-coding	1.04	2.81e-42	5.3e-41	0.401	1.69e-06	3.68e-05	1.07	1.43e-54	3.14e-53
NM_001195031	Pag1|Cbp|F730007C19Rik|Pag|-|3 A1|3|protein-coding	1.91	4.43e-46	9.12e-45	0.184	0.336	0.805	1.92	1.52e-54	3.35e-53
NM_001113470	Ctdsp2|AI586070|D10Ertd73e|OS-4|OS4|SCP2|-|10 D3|10 74.35 cM|protein-coding	-1.02	1.84e-62	5.29e-61	-0.233	0.000124	0.00192	-0.978	1.62e-54	3.56e-53
NM_001163557	Ppfibp2|Cclp1|-|7|7 F2|protein-coding	2.55	6.69e-69	2.15e-67	-0.232	0.358	0.831	2.43	2.01e-54	4.42e-53
NM_001145920	Runx2|AML3|Cbf|Cbfa-1|Cbfa1|LS3|Osf2|PEBP2aA|Pebp2a1|Pebpa2a|-|17 B3|17 21.33 cM|protein-coding	-1.82	5.52e-59	1.47e-57	0.0932	0.312	0.776	-1.69	2.05e-54	4.51e-53
NM_172870	Bnc2|5031434M05Rik|8430420F16Rik|RP23-229A22.1|4 C4|4|protein-coding	-1.87	6.89e-75	2.51e-73	-0.254	0.00136	0.0157	-1.55	2.22e-54	4.87e-53
NM_001253709	Mbnl1|Mbnl|mKIAA0428|-|3 E1|3|protein-coding	-1.2	3.05e-25	3.44e-24	0.19	0.00943	0.0754	-1.15	2.57e-54	5.63e-53
NM_020332	Ank|Ankh|D15Ertd221e|ank|mKIAA1581|-|15 B1|15 10.23 cM|protein-coding	-1.55	1.93e-54	4.67e-53	0.269	0.0011	0.0132	-1.42	2.67e-54	5.85e-53
NM_011173	Pros1|AW214361|-|16 C1.3|16|protein-coding	-1.88	4.16e-66	1.29e-64	0.146	0.111	0.444	-2.02	2.75e-54	6.03e-53
NM_001253822	Irx3|AI894186|-|8 C5|8 44.55 cM|protein-coding	-5.07	6.56e-37	1.08e-35	0.72	3.43e-05	0.000599	-4.71	2.95e-54	6.46e-53
NM_053182	Pag1|Cbp|F730007C19Rik|Pag|-|3 A1|3|protein-coding	1.9	6.04e-46	1.24e-44	0.18	0.347	0.818	1.92	2.99e-54	6.52e-53
NM_016808	Usp2|B930035K21Rik|Ubp41|MNCb-0190|9|9 B|protein-coding	-0.374	0.434	0.606	5.24	8.78e-199	7.89e-196	-1.52	3.83e-54	8.36e-53
NM_008393	Irx3|AI894186|-|8 C5|8 44.55 cM|protein-coding	-5.07	6.56e-37	1.08e-35	0.717	3.73e-05	0.00064	-4.7	4e-54	8.72e-53
NM_001271630	Runx2|AML3|Cbf|Cbfa-1|Cbfa1|LS3|Osf2|PEBP2aA|Pebp2a1|Pebpa2a|-|17 B3|17 21.33 cM|protein-coding	-1.81	6.26e-57	1.59e-55	0.11	0.24	0.681	-1.71	4.02e-54	8.76e-53
NM_001177962	Gpm6b|AI593561|Gpm6|M6B|RP23-239H22.1|X F5|X|protein-coding	-3.54	8.96e-56	2.23e-54	-0.0573	0.679	1	-3.8	4.19e-54	9.12e-53
NM_001206369	Gsn|ADF|RP23-186B18.2|2 B|2 23.5 cM|protein-coding	-0.776	1.44e-47	3.06e-46	0.054	0.29	0.752	-0.808	4.64e-54	1.01e-52
NM_011576	Tfpi|A630013F22Rik|AW552122|EPI|LACI|RP23-202K13.2|2 D|2|protein-coding	1.78	1.73e-57	4.49e-56	0.000751	0.987	1	1.72	4.64e-54	1.01e-52
NM_020007	Mbnl1|Mbnl|mKIAA0428|-|3 E1|3|protein-coding	-1.16	2.39e-24	2.62e-23	0.179	0.0157	0.11	-1.09	4.66e-54	1.01e-52
NM_198602	Cux1|CDP|Cutl1|Cux|Cux-1|-|5 G2|5 75.96 cM|protein-coding	1.53	1.38e-26	1.64e-25	-0.135	0.332	0.8	1.79	4.87e-54	1.06e-52
NM_008861	Pkd2|C030034P18Rik|PC2|TRPP2|-|5 E5|5 50.68 cM|protein-coding	-0.935	3.54e-45	7.12e-44	0.146	0.0267	0.165	-1.01	4.91e-54	1.06e-52
NM_001160268	Plekha6|9530028L01Rik|AU042621|Pepp3|-|1 E4|1|protein-coding	2.49	9.58e-154	8.22e-152	0.17	0.226	0.662	2.08	7.34e-54	1.59e-52
NM_009074	Mst1r|CD136|CDw136|Fv-2|Fv2|PTK8|Ron|STK|-|9 F1|9 59.07 cM|protein-coding	2.92	1.06e-37	1.8e-36	-0.519	0.17	0.569	3.36	1.24e-53	2.69e-52
NM_010560	Il6st|5133400A03Rik|AA389424|BB405851|CD130|D13Ertd699e|gp130|-|13 D2.2|13 63.73 cM|protein-coding	-0.888	5.1e-57	1.3e-55	-0.0885	0.108	0.436	-0.86	1.28e-53	2.76e-52
NM_007722	Ackr3|AW541270|CXC-R7|CXCR-7|Cmkor1|Cxcr7|RDC-1|Rdc1|-|1 D|1 45.28 cM|protein-coding	0.987	1.23e-23	1.31e-22	1.52	1.35e-60	2.25e-58	-1.36	1.29e-53	2.79e-52
NM_198967	Tmtc1|Arg99|BC023818|RP23-251M14.1|6 G3|6|protein-coding	-3.5	3.11e-61	8.77e-60	0.532	9.41e-05	0.00149	-3.8	1.37e-53	2.95e-52
NM_001206368	Gsn|ADF|RP23-186B18.2|2 B|2 23.5 cM|protein-coding	-0.773	3.53e-47	7.42e-46	0.0492	0.332	0.8	-0.804	1.59e-53	3.42e-52
NM_001253708	Mbnl1|Mbnl|mKIAA0428|-|3 E1|3|protein-coding	-1.16	1.18e-28	1.51e-27	0.183	0.00942	0.0754	-1.09	1.77e-53	3.8e-52
NM_053109	Clec2d|Clr-b|Clrb|Ocil|-|6 F3|6|protein-coding	-3.35	1.4e-59	3.77e-58	-0.0765	0.567	0.993	-3.8	1.85e-53	3.97e-52
NM_021495	Pvrl3|2610301B19Rik|3000002N23Rik|4921513D19Rik|AA407785|AU016832|AW538082|CD113|-|16 B5|16|protein-coding	-1.95	1.18e-60	3.26e-59	-0.0118	0.912	1	-1.83	2.12e-53	4.55e-52
NM_007532	Bcat1|BCATc|Eca39|RP24-347A16.1|6 G3|6 77.27 cM|protein-coding	1.21	2.42e-43	4.7e-42	-0.394	0.000266	0.0038	1.43	2.28e-53	4.9e-52
NM_001243072	Sema3a|Hsema-I|SEMA1|SemD|Semad|coll-1|-|5 A1|5|protein-coding	1.51	1.79e-123	1.14e-121	0.0864	0.28	0.74	1.58	2.63e-53	5.63e-52
NM_001271631	Runx2|AML3|Cbf|Cbfa-1|Cbfa1|LS3|Osf2|PEBP2aA|Pebp2a1|Pebpa2a|-|17 B3|17 21.33 cM|protein-coding	-1.8	4.22e-55	1.03e-53	0.115	0.22	0.652	-1.71	2.72e-53	5.83e-52
NM_013686	Tcp1|AI528772|CCT|Cct1|Ccta|TRic|Tcp-1|Tp63|c-cpn|p63|RP23-351C7.3|17 A3-B|17 8.72 cM|protein-coding	0.834	4.13e-44	8.16e-43	0.0133	0.918	1	0.885	2.79e-53	5.97e-52
NM_146012	Ctdsp2|AI586070|D10Ertd73e|OS-4|OS4|SCP2|-|10 D3|10 74.35 cM|protein-coding	-1.04	1.36e-62	3.94e-61	-0.24	8.25e-05	0.00133	-0.978	4.22e-53	9.02e-52
NM_001243073	Sema3a|Hsema-I|SEMA1|SemD|Semad|coll-1|-|5 A1|5|protein-coding	1.52	4.75e-124	3.07e-122	0.0873	0.274	0.733	1.58	4.35e-53	9.3e-52
NM_001085549	Trabd2b|Gm12824|OTTMUSG00000008561|RP23-309K20.1|4 D1|4|protein-coding	2.47	3.56e-48	7.62e-47	0.429	0.0787	0.356	2.32	4.51e-53	9.61e-52
NM_001177960	Gpm6b|AI593561|Gpm6|M6B|RP23-239H22.1|X F5|X|protein-coding	-3.54	3.74e-55	9.15e-54	-0.0784	0.583	1	-3.83	4.67e-53	9.96e-52
NM_011436	Sorl1|2900010L19Rik|AI596264|AW261561|LR11|SorLA|gp250|mSorLA|-|9 B|9|protein-coding	-3.04	5.69e-52	1.31e-50	0.129	0.325	0.792	-2.89	4.71e-53	1e-51
NM_009820	Runx2|AML3|Cbf|Cbfa-1|Cbfa1|LS3|Osf2|PEBP2aA|Pebp2a1|Pebpa2a|-|17 B3|17 21.33 cM|protein-coding	-1.82	6.87e-58	1.79e-56	0.0916	0.33	0.798	-1.69	5.12e-53	1.09e-51
NM_011313	S100a6|2A9|5B10|CALCYCLIN|Cacy|PRA|-|3 F1-F2|3 39.35 cM|protein-coding	-0.79	4.5e-15	3.23e-14	0.0361	0.559	0.988	-0.857	6.05e-53	1.29e-51
NM_001177957	Gpm6b|AI593561|Gpm6|M6B|RP23-239H22.1|X F5|X|protein-coding	-3.54	3.74e-55	9.15e-54	-0.0809	0.571	0.996	-3.83	6.13e-53	1.3e-51
NM_001159941	Kctd10|AW536343|C87062|mBACURD3|-|5 F|5|protein-coding	-0.829	5.32e-13	3.4e-12	0.551	4.17e-11	1.46e-09	-0.92	6.79e-53	1.44e-51
NM_144553	Dlgap5|C77459|C86398|Dap-5|Dlg7|Hurp|mKIAA0008|-|14 C1|14 24.6 cM|protein-coding	2.32	1.28e-49	2.81e-48	-0.466	0.0742	0.341	2.61	7.14e-53	1.51e-51
NM_023122	Gpm6b|AI593561|Gpm6|M6B|RP23-239H22.1|X F5|X|protein-coding	-3.54	5.89e-54	1.41e-52	-0.0316	0.824	1	-3.77	7.91e-53	1.68e-51
NM_028696	Nabp1|4930434H03Rik|4930442A21Rik|4930488J04Rik|4933440J18Rik|5830411E10Rik|AI852561|Nbp1|Obfc2a|Ssb2|-|1|1 C1|protein-coding	-1.91	6.13e-23	6.37e-22	1.03	1.68e-16	7.97e-15	-2.71	9.36e-53	1.98e-51
NM_001206367	Gsn|ADF|RP23-186B18.2|2 B|2 23.5 cM|protein-coding	-0.767	1.01e-46	2.12e-45	0.0518	0.308	0.771	-0.795	1.07e-52	2.26e-51
NM_013691	Thbs3|TSP3|Thbs-3|-|3 E3-F1|3 39.01 cM|protein-coding	-1.32	3.87e-54	9.31e-53	0.00281	0.963	1	-1.3	1.16e-52	2.46e-51
NM_001024468	Bcat1|BCATc|Eca39|RP24-347A16.1|6 G3|6 77.27 cM|protein-coding	1.22	8.29e-43	1.59e-41	-0.399	0.000283	0.00401	1.45	1.18e-52	2.49e-51
NM_144882	Spats2l|2810022L02Rik|A230104H11Rik|AA987173|AI480531|AI842453|AW413586|-|1|1 C2|protein-coding	-2.48	6.02e-68	1.92e-66	-0.124	0.243	0.686	-2.2	1.18e-52	2.5e-51
NM_011673	Ugcg|AU043821|C80537|Epcs21|GlcT-1|Ugcgl|RP23-57N22.4|4 B3|4 32.44 cM|protein-coding	-1.01	2.23e-26	2.64e-25	0.759	1.18e-21	7.4e-20	-1.23	1.22e-52	2.58e-51
NM_001146038	Runx2|AML3|Cbf|Cbfa-1|Cbfa1|LS3|Osf2|PEBP2aA|Pebp2a1|Pebpa2a|-|17 B3|17 21.33 cM|protein-coding	-1.83	5.04e-58	1.32e-56	0.0864	0.36	0.833	-1.69	1.31e-52	2.75e-51
NM_001271627	Runx2|AML3|Cbf|Cbfa-1|Cbfa1|LS3|Osf2|PEBP2aA|Pebp2a1|Pebpa2a|-|17 B3|17 21.33 cM|protein-coding	-1.82	6.87e-58	1.79e-56	0.0864	0.36	0.833	-1.69	1.31e-52	2.75e-51
NM_026145	Kctd10|AW536343|C87062|mBACURD3|-|5 F|5|protein-coding	-0.829	9.08e-13	5.73e-12	0.552	5.64e-11	1.95e-09	-0.917	1.33e-52	2.79e-51
NM_001198792	Ak1|Ak-1|B430205N08Rik|RP23-17P12.3|2 B|2 22.09 cM|protein-coding	1.99	5.96e-53	1.4e-51	0.152	0.431	0.897	1.9	1.59e-52	3.34e-51
NM_015774	Ero1l|ERO1-L|-|14|14 C-D|protein-coding	1.37	1.12e-45	2.28e-44	0.255	0.0556	0.279	1.35	1.73e-52	3.63e-51
NM_009500	Vav2|2810040F13Rik|AI847175|RP23-113K24.1|2 A3|2 19.36 cM|protein-coding	2.34	2.73e-58	7.18e-57	0.169	0.372	0.846	2.04	2.07e-52	4.33e-51
NM_024193	Nop56|2310044F10Rik|Nol5a|RP23-20A6.6|2|2 F3|protein-coding	1.57	6.49e-63	1.9e-61	0.0943	0.542	0.979	1.42	2.09e-52	4.39e-51
NM_010140	Epha3|AW492086|Cek4|ETK1|End3|Hek|Hek4|Mek4|Tyro4|-|16 C1.3|16|protein-coding	-1.92	1.61e-51	3.67e-50	0.157	0.12	0.466	-1.86	2.39e-52	5.01e-51
NM_001077184	Bsg|AI115436|AI325119|CD147|EMMPRIN|HT-7|-|10 C1|10 39.72 cM|protein-coding	0.85	1.96e-57	5.09e-56	0.166	0.00336	0.0336	0.792	2.86e-52	5.98e-51
NM_027238	Ttc39b|1810054D07Rik|9130422G05Rik|AI450603|AV103077|AW215585|RP23-17O21.2|4 C3|4|protein-coding	1.34	9.39e-47	1.96e-45	0.174	0.115	0.454	1.34	3.23e-52	6.75e-51
NM_139307	Vasn|2610528G05Rik|Atia|Slitl2|-|16 A1|16|protein-coding	-0.049	0.536	0.71	0.15	0.0346	0.199	-1.25	4.15e-52	8.66e-51
NM_010466	Hoxc8|D130011F21Rik|Hox-3.1|-|15 F3|15 58.05 cM|protein-coding	-7.76	1.52e-32	2.22e-31	0.879	9.87e-06	0.00019	-6.23	4.24e-52	8.85e-51
NM_009768	Bsg|AI115436|AI325119|CD147|EMMPRIN|HT-7|-|10 C1|10 39.72 cM|protein-coding	0.848	2.39e-57	6.16e-56	0.167	0.00316	0.0319	0.789	4.5e-52	9.38e-51
NM_010465	Hoxc6|Hox-3.3|Hox-6.1|-|15 E2|15 58.06 cM|protein-coding	-7.05	2.95e-38	5.08e-37	0.585	0.00165	0.0184	-6.36	4.59e-52	9.56e-51
NM_011766	Zfpm2|B330005D23Rik|FOG-2|FOG2|-|15 C|15 15.74 cM|protein-coding	1.65	1.28e-47	2.72e-46	0.0703	0.635	1	1.67	5.53e-52	1.15e-50
NM_011414	Slpi|-|RP23-462O16.7|2 H|2|protein-coding	3.04	2.23e-16	1.72e-15	1.09	0.0526	0.269	3.47	7.2e-52	1.5e-50
NM_001198791	Ak1|Ak-1|B430205N08Rik|RP23-17P12.3|2 B|2 22.09 cM|protein-coding	1.99	1.95e-52	4.54e-51	0.15	0.442	0.905	1.89	8.16e-52	1.7e-50
NM_176959	Fbxl7|AL023057|D230018M15Rik|FBL7|Fbl6|-|15 B1|15|protein-coding	-1.84	2.59e-35	4.1e-34	-0.0996	0.341	0.812	-1.79	8.8e-52	1.82e-50
NM_010818	Cd200|Mox2|OX2|-|16 A1|16 29.53 cM|protein-coding	1.8	4.37e-16	3.32e-15	0.25	0.375	0.848	2.63	8.8e-52	1.82e-50
NM_001177955	Gpm6b|AI593561|Gpm6|M6B|RP23-239H22.1|X F5|X|protein-coding	-3.55	9.86e-54	2.36e-52	-0.0607	0.678	1	-3.8	9.03e-52	1.87e-50
NM_029575	Tgfbr2|1110020H15Rik|AU042018|DNIIR|RIIDN|TBR-II|TbetaR-II|TbetaRII|-|9 F3|9 68.39 cM|protein-coding	-0.958	2.28e-35	3.62e-34	0.0687	0.379	0.853	-1.03	9.03e-52	1.87e-50
NM_028027	Arhgef25|2410008H17Rik|D10Ertd610e|GEFT|-|10 D3|10 74.5 cM|protein-coding	-1.23	6.15e-64	1.83e-62	-0.209	0.00314	0.0317	-1.13	1e-51	2.08e-50
NM_175407	Sobp|2900009C16Rik|5330439J01Rik|JXC1|jc|-|10 B2|10 22.89 cM|protein-coding	-7.4	1.21e-72	4.14e-71	0.249	0.158	0.545	-8.42	1.08e-51	2.23e-50
NM_183426	Sbno2|BC019206|F730040C21|Sno|Stno|-|10 C1|10|protein-coding	-0.819	1.53e-12	9.53e-12	0.974	1.66e-26	1.25e-24	-1.42	1.12e-51	2.31e-50
NM_001177958	Gpm6b|AI593561|Gpm6|M6B|RP23-239H22.1|X F5|X|protein-coding	-3.54	2.47e-53	5.86e-52	-0.0552	0.708	1	-3.8	1.17e-51	2.42e-50
NM_001253863	Tcf12|A130037E08Rik|ALF1|HEB|HEBAlt|HTF-4|HTF4|ME1|REB|bHLHb20|-|9 D|9 39.85 cM|protein-coding	-1.12	2.12e-60	5.8e-59	-0.0438	0.471	0.93	-1.04	1.22e-51	2.52e-50
NM_001198790	Ak1|Ak-1|B430205N08Rik|RP23-17P12.3|2 B|2 22.09 cM|protein-coding	1.98	4.99e-52	1.15e-50	0.149	0.441	0.905	1.89	1.34e-51	2.76e-50
NM_176973	Podxl2|D130074J02Rik|PODLX2|-|6 D1|6|protein-coding	-2.31	1.38e-42	2.63e-41	0.219	0.0571	0.285	-2.39	1.77e-51	3.65e-50
NM_001114098	Soga2|1110012J17Rik|Ccdc165|D130071O13|Kiaa0802|Mtcl1|mKIAA0802|t8219b25|RP23-424B7.1|17 E1.1|17|protein-coding	2.96	7.83e-86	3.34e-84	1.8	6.54e-23	4.32e-21	1.65	2.2e-51	4.51e-50
NM_021515	Ak1|Ak-1|B430205N08Rik|RP23-17P12.3|2 B|2 22.09 cM|protein-coding	1.98	1.62e-51	3.69e-50	0.142	0.467	0.926	1.9	2.21e-51	4.54e-50
NM_177733	E2f2|9230110J10|E130207A07|RP23-118A9.2|4 D3|4|protein-coding	3.55	1.71e-13	1.12e-12	0.316	0.76	1	4.88	2.28e-51	4.69e-50
NM_007472	Aqp1|CHIP28|-|6 B3|6 27.38 cM|protein-coding	-2.49	4.94e-42	9.21e-41	0.331	0.00633	0.0553	-2.48	2.41e-51	4.95e-50
NM_001099331	R3hdml|OTTMUSG00000001070|RP23-36P22.5|2 H3|2|protein-coding	6.73	6.98e-51	1.57e-49	-0.282	1	1	6.94	2.58e-51	5.29e-50
NM_009447	Tuba4a|M[a]4|Tuba4|-|1|1 C3|protein-coding	-0.429	0.00786	0.0182	3.65	2.03e-140	1.12e-137	-1.59	2.81e-51	5.75e-50
NM_001253864	Tcf12|A130037E08Rik|ALF1|HEB|HEBAlt|HTF-4|HTF4|ME1|REB|bHLHb20|-|9 D|9 39.85 cM|protein-coding	-1.12	2.03e-60	5.57e-59	-0.0459	0.451	0.913	-1.03	3.81e-51	7.8e-50
NM_026838	Srpx2|1110039C07Rik|SRP|SRPUL|RP23-21A16.4|X E3|X|protein-coding	-6.16	6.83e-58	1.78e-56	0.0669	0.716	1	-4.91	4.3e-51	8.79e-50
NM_172963	Soga2|1110012J17Rik|Ccdc165|D130071O13|Kiaa0802|Mtcl1|mKIAA0802|t8219b25|RP23-424B7.1|17 E1.1|17|protein-coding	2.97	4.85e-86	2.08e-84	1.81	7.08e-23	4.64e-21	1.65	4.77e-51	9.75e-50
NM_009964	Cryab|Crya-2|Crya2|HspB5|-|9 A5.3|9 27.75 cM|protein-coding	1.71	2.32e-72	7.9e-71	0.0847	0.569	0.995	1.44	5.44e-51	1.11e-49
NM_020260	Arhgap31|5830477L08Rik|AU041750|Cdgap|D330026I07Rik|RP24-196O13.1|16|16 B4|protein-coding	-1.15	2e-52	4.66e-51	-0.0688	0.317	0.781	-1.16	5.75e-51	1.17e-49
NR_073392	Runx2|AML3|Cbf|Cbfa-1|Cbfa1|LS3|Osf2|PEBP2aA|Pebp2a1|Pebpa2a|-|17 B3|17 21.33 cM|protein-coding	-1.82	1.51e-56	3.8e-55	0.0865	0.366	0.839	-1.68	5.83e-51	1.19e-49
NM_008565	Mcm4|19G|AI325074|AU045576|Cdc21|Mcmd4|mKIAA4003|mcdc21|-|16 B1|16 10.09 cM|protein-coding	1.22	9.97e-50	2.2e-48	0.105	0.288	0.749	1.19	5.99e-51	1.22e-49
NM_001166413	Arhgef25|2410008H17Rik|D10Ertd610e|GEFT|-|10 D3|10 74.5 cM|protein-coding	-1.25	1.17e-65	3.63e-64	-0.226	0.0013	0.0152	-1.13	6.1e-51	1.24e-49
NM_001164566	Spats2l|2810022L02Rik|A230104H11Rik|AA987173|AI480531|AI842453|AW413586|-|1|1 C2|protein-coding	-2.46	2.64e-65	8.14e-64	-0.123	0.248	0.696	-2.19	7.29e-51	1.48e-49
NM_133925	Rbm28|2810480G15Rik|AI503051|-|6 A3.3|6|protein-coding	1.12	6.27e-46	1.29e-44	-0.071	0.492	0.945	1.18	7.67e-51	1.56e-49
NM_007416	Adra1b|[a]1b|RP23-65G8.1|11 B1.1|11 25.81 cM|protein-coding	-2.82	1.02e-26	1.22e-25	0.666	3.29e-05	0.000578	-3.51	9.68e-51	1.96e-49
NM_008546	Mfap2|AI893631|Magp|Magp1|RP23-183L1.5|4|4 D3-E1|protein-coding	-3.88	5.24e-266	9.53e-264	0.11	0.346	0.818	-3.69	1.07e-50	2.18e-49
NM_133721	Itga9|(alpha)9|2610002H11Rik|6720458D17Rik|AI461869|D130073C02|D9Ertd428e|-|9 F3|9 70.32 cM|protein-coding	-3.32	1.15e-52	2.68e-51	-0.00904	0.922	1	-3.28	1.1e-50	2.23e-49
NM_010582	Itih2|AI747202|Intin2|Itih-2|RP23-119N4.3|2 A1|2 6.89 cM|protein-coding	1.76	7.95e-36	1.27e-34	-0.115	0.506	0.953	2.03	1.21e-50	2.44e-49
NM_001145836	Ralgds|Gnds|Rgds|mKIAA1308|RP23-430H1.6|2 A3|2|protein-coding	-1.88	4.23e-93	1.93e-91	0.271	0.000658	0.00844	-1.8	1.27e-50	2.56e-49
NM_026014	Cdt1|2610318F11Rik|AW545653|C76791|Ris2|-|8 E1|8|protein-coding	2.6	9.29e-79	3.59e-77	-0.125	0.719	1	2.27	1.29e-50	2.61e-49
NM_031868	Ppp1ca|Ppp1c|dism2|-|19|19 E3-F2|protein-coding	0.856	2.77e-41	5.1e-40	-0.0148	0.83	1	0.938	1.34e-50	2.71e-49
NM_001145835	Ralgds|Gnds|Rgds|mKIAA1308|RP23-430H1.6|2 A3|2|protein-coding	-1.88	1.25e-93	5.74e-92	0.273	0.000618	0.008	-1.81	1.73e-50	3.49e-49
NM_029688	Srxn1|1700127B04Rik|AI854065|AW488194|Npn3|Srx|Srx1|TX01|-|2|2 H1|protein-coding	-0.273	0.0924	0.165	1.92	3.91e-91	1.17e-88	-1.27	1.73e-50	3.49e-49
NM_010451	Hoxa2|AI324701|HOX1.11|Hox-1.11|-|6 B3|6 25.4 cM|protein-coding	1.78	1.9e-10	1.03e-09	-0.267	0.589	1	3.06	2.24e-50	4.51e-49
NM_011808	Ets1|AI196000|AI448617|D230050P06|Ets-1|Tpl1|-|9 A4|9 17.97 cM|protein-coding	1.8	2.21e-69	7.17e-68	-0.647	1.01e-05	0.000193	1.81	2.56e-50	5.15e-49
NM_022019	Dusp10|2610306G15Rik|AI158871|MKP-5|MKP5|-|1|1 H5|protein-coding	-1.1	4.3e-07	1.77e-06	2.94	8.87e-59	1.43e-56	-2.51	2.86e-50	5.75e-49
NM_019477	Acsl4|9430020A05Rik|ACS4|AU018108|Facl4|Lacs4|RP23-161L11.10-004|X F2|X|protein-coding	0.955	1.11e-29	1.49e-28	0.963	3.89e-29	3.22e-27	0.989	3.37e-50	6.77e-49
NM_001033600	Acsl4|9430020A05Rik|ACS4|AU018108|Facl4|Lacs4|RP23-161L11.10-004|X F2|X|protein-coding	0.957	8.74e-30	1.18e-28	0.964	3.53e-29	2.93e-27	0.989	3.53e-50	7.06e-49
NM_010344	Gsr|AI325518|D8Ertd238e|Gr-1|Gr1|-|8 A4|8 20.69 cM|protein-coding	1.81	1.35e-55	3.34e-54	0.314	0.0298	0.179	1.6	3.58e-50	7.16e-49
NM_011740	Ywhaz|1110013I11Rik|14-3-3zeta|AI596267|AL022924|AU020854|-|15 B3.1|15|protein-coding	1.02	1.25e-41	2.32e-40	0.434	1.31e-07	3.3e-06	1.01	3.64e-50	7.29e-49
NM_054056	Pawr|2310001G03Rik|PAR4|Par-4|-|10 D1|10|protein-coding	1.71	1.34e-26	1.59e-25	-0.407	0.0262	0.163	1.99	3.92e-50	7.84e-49
NM_001110268	Vegfa|Vegf|Vpf|-|17 C|17 22.79 cM|protein-coding	1.13	2.11e-39	3.72e-38	1.81	1.69e-109	6.62e-107	0.972	4.82e-50	9.63e-49
NM_153529	Nrn1|0710008J23Rik|Cpg15|Nrn|-|13 A3.3|13|protein-coding	2.06	6.49e-56	1.62e-54	0.586	0.000524	0.0069	1.72	5.37e-50	1.07e-48
NM_008686	Nfe2l1|AA408798|AW212678|LCR-F1|Lcrf1|NRF1|TCF-11|TCF11|RP23-353J21.3|11 D-E|11 60.12 cM|protein-coding	-0.743	2.89e-35	4.56e-34	0.146	0.0149	0.107	-0.861	5.68e-50	1.13e-48
NM_007494	Ass1|AA408052|ASS|Ass-1|fold|RP23-442G9.2|2 B|2 21.81 cM|protein-coding	1.96	9.17e-21	8.7e-20	0.411	0.138	0.506	2.45	5.87e-50	1.17e-48
NM_198092	Usp2|B930035K21Rik|Ubp41|MNCb-0190|9|9 B|protein-coding	-0.388	0.401	0.569	5.25	1.89e-185	1.53e-182	-1.52	6.81e-50	1.36e-48
NM_199029	Zfp395|BC053701|Gm910|-|14 D1|14|protein-coding	0.784	6.61e-19	5.79e-18	-0.0663	0.465	0.925	1.23	7.2e-50	1.43e-48
NM_207625	Acsl4|9430020A05Rik|ACS4|AU018108|Facl4|Lacs4|RP23-161L11.10-004|X F2|X|protein-coding	0.954	6.48e-30	8.8e-29	0.985	6.86e-31	6.14e-29	0.978	7.38e-50	1.47e-48
NM_001130450	Nfe2l1|AA408798|AW212678|LCR-F1|Lcrf1|NRF1|TCF-11|TCF11|RP23-353J21.3|11 D-E|11 60.12 cM|protein-coding	-0.743	3.24e-35	5.12e-34	0.147	0.0139	0.101	-0.86	8.35e-50	1.66e-48
NM_001014976	Espl1|AL024103|AU045071|Cerp|ESP1|PRCE|SSE|-|15 F3|15|protein-coding	2.53	8.38e-52	1.92e-50	-0.314	0.261	0.716	2.64	8.79e-50	1.74e-48
NM_001284381	Adra1b|[a]1b|RP23-65G8.1|11 B1.1|11 25.81 cM|protein-coding	-2.83	1.56e-26	1.86e-25	0.661	4.15e-05	0.000706	-3.49	1.01e-49	2.01e-48
NM_013526	Gdf6|BMP13|GDF16|RP23-131A6.2|4 A1|4|protein-coding	3.36	2.83e-39	4.97e-38	-0.0209	1	1	3.6	1.27e-49	2.51e-48
NM_001256384	Rims2|2810036I15Rik|AW048769|RIM2|Rab3ip2|Rim2(+40A)|Rim2(+44A)|Rim2(+4A)|Serg2|Syt3-rs|mKIAA0751|-|15 C|15 15.45 cM|protein-coding	4.06	1.32e-40	2.4e-39	-1.08	0.177	0.58	5.09	1.49e-49	2.95e-48
NM_011969	Psma7|C6-I|RP23-23G3.6|2 H4|2|protein-coding	1.07	2.63e-41	4.85e-40	0.0447	0.601	1	1.18	1.55e-49	3.07e-48
NM_001024139	Adamts15|-|-|9 A4|9|protein-coding	-4.21	1.39e-31	1.97e-30	0.603	0.000956	0.0117	-4.66	1.99e-49	3.92e-48
NM_010423	Hey1|AI316788|AI414254|CHF2|HRT1|Herp2|Hesr1|bHLHb31|hesr-1|-|3 A1|3 2.15 cM|protein-coding	4.6	3.59e-24	3.9e-23	4.52	2.15e-23	1.45e-21	2.3	1.99e-49	3.92e-48
NM_001190705	Dlk1|AW742678|DLK-1|DlkI|FA1|Ly107|Peg9|SCP1|ZOG|pG2|pref-1|-|12 E-F1|12 60.17 cM|protein-coding	-1.26	2.57e-87	1.11e-85	0.492	2.88e-09	8.78e-08	-1.67	1.99e-49	3.93e-48
NM_012053	Rpl8|-|-|15|15 E1|protein-coding	0.899	6.71e-17	5.33e-16	0.176	0.073	0.337	0.776	2.09e-49	4.12e-48
NM_001284380	Adra1b|[a]1b|RP23-65G8.1|11 B1.1|11 25.81 cM|protein-coding	-2.83	1.56e-26	1.86e-25	0.663	3.86e-05	0.00066	-3.47	2.12e-49	4.17e-48
NM_011045	Pcna|-|RP23-33N15.1|2 F2|2 64.15 cM|protein-coding	1.65	1.68e-34	2.62e-33	0.394	0.017	0.117	1.73	2.13e-49	4.19e-48
NM_133918	Emilin1|5830419M17Rik|AW229038|BB105748|EMILIN-1|gp115|-|5 B1|5|protein-coding	-0.865	4.87e-07	2e-06	0.169	0.165	0.559	-1.02	2.5e-49	4.91e-48
NM_001271430	Cd82|AA682076|AL023070|C33|IA4|Kai1|Tspan27|RP23-70K10.2|2 E1|2 51.62 cM|protein-coding	1.3	4.24e-42	7.93e-41	0.0182	0.903	1	1.36	2.57e-49	5.05e-48
NM_008919	Npy4r|NYYR-D|Ppyr1|Y4|-|14 B|14 20.8 cM|protein-coding	7.7	7.8e-101	3.9e-99	0.463	0.92	1	6.19	2.7e-49	5.29e-48
NM_001161665	Kif26b|4832420M10|BC056349|D230039L06Rik|mCG_144636|1 H4|1 83.16 cM|protein-coding	-1.66	6.28e-52	1.45e-50	-0.157	0.0881	0.384	-1.7	2.92e-49	5.72e-48
NM_001083895	Srpx2|1110039C07Rik|SRP|SRPUL|RP23-21A16.4|X E3|X|protein-coding	-6.15	2.05e-57	5.3e-56	0.0316	0.879	1	-4.86	2.99e-49	5.86e-48
NM_177034	Apba1|6430513E09Rik|Lin-10|Mint|Mint1|Urop11|X11|X11alpha|-|19 B|19|protein-coding	-2.65	6.22e-45	1.24e-43	0.123	0.335	0.804	-2.74	4.08e-49	7.98e-48
NM_177740	Rgma|BC059072|C230063O06|-|7 D1|7|protein-coding	-2.09	1.09e-33	1.66e-32	-0.019	0.918	1	-2.86	4.3e-49	8.41e-48
NM_001271432	Cd82|AA682076|AL023070|C33|IA4|Kai1|Tspan27|RP23-70K10.2|2 E1|2 51.62 cM|protein-coding	1.3	2.71e-43	5.27e-42	0.0289	0.831	1	1.35	4.91e-49	9.59e-48
NM_007656	Cd82|AA682076|AL023070|C33|IA4|Kai1|Tspan27|RP23-70K10.2|2 E1|2 51.62 cM|protein-coding	1.3	2.71e-43	5.27e-42	0.0289	0.831	1	1.35	4.91e-49	9.59e-48
NM_015818	Hs6st1|6Ost1|-|1 B|1|protein-coding	-0.595	4.03e-09	1.99e-08	0.505	1.71e-08	4.81e-07	-1.43	7.09e-49	1.38e-47
NM_176830	Leprel4|1110036O03Rik|AI413214|Sc65|RP23-392I3.4|11 D|11|protein-coding	1.37	3.81e-66	1.19e-64	0.169	0.0612	0.299	1.15	8.9e-49	1.73e-47
NM_028593	Cybrd1|2210407P13Rik|Dcytb|RP23-359E23.3|2|2 C3|protein-coding	-3.28	5.81e-73	2.01e-71	-0.0905	0.444	0.908	-3.12	8.96e-49	1.74e-47
NM_030719	Gatsl2|7530428J21Rik|AW742413|Gats|Gatsl1|-|5|5 G1|protein-coding	-1.96	4.41e-37	7.3e-36	0.163	0.132	0.493	-2.22	9.16e-49	1.78e-47
NM_001083312	Gbp7|9830147J24Rik|-|3 H1|3|protein-coding	-3.89	3.06e-15	2.22e-14	-0.315	0.185	0.594	-4.69	1.32e-48	2.56e-47
NM_145545	Gbp7|9830147J24Rik|-|3 H1|3|protein-coding	-3.89	3.06e-15	2.22e-14	-0.315	0.185	0.594	-4.69	1.32e-48	2.56e-47
NM_053083	Loxl4|4833426I20Rik|Loxc|-|19 D1|19|protein-coding	-2.03	1.39e-33	2.11e-32	0.486	3.44e-05	0.000599	-2.4	1.5e-48	2.91e-47
NM_183046	Kif20b|B130024C23|C330014J10Rik|Mphosph1|-|19 C2|19|protein-coding	1.76	7.2e-23	7.47e-22	-0.621	0.00107	0.0129	2.13	1.75e-48	3.39e-47
NM_007900	Ect2|AI528536|mKIAA4037|-|3|3 B|protein-coding	2.11	1.65e-52	3.85e-51	-0.12	0.519	0.963	2.07	1.76e-48	3.4e-47
NM_019699	Fads2|2900042M13Rik|Fadsd2|-|19|19 B|protein-coding	1.05	3.69e-44	7.32e-43	-0.0658	0.538	0.978	1.1	1.85e-48	3.57e-47
NM_001253865	Tcf12|A130037E08Rik|ALF1|HEB|HEBAlt|HTF-4|HTF4|ME1|REB|bHLHb20|-|9 D|9 39.85 cM|protein-coding	-1.06	1.79e-55	4.42e-54	-0.0301	0.607	1	-0.993	1.95e-48	3.78e-47
NM_001163507	Mmrn1|4921530G03Rik|Emilin4|Mmrn|-|6 C1|6 29.22 cM|protein-coding	8.74	2.66e-59	7.11e-58	1.97	0.5	0.95	6.16	2.62e-48	5.05e-47
NM_027613	Mmrn1|4921530G03Rik|Emilin4|Mmrn|-|6 C1|6 29.22 cM|protein-coding	8.74	2.66e-59	7.11e-58	1.97	0.5	0.95	6.16	2.62e-48	5.05e-47
NM_001163722	Smim1|0610011H04Rik|1190007F08Rik|2700009I11Rik|-|4 E2|4|protein-coding	1.95	3.98e-76	1.49e-74	0.035	0.792	1	1.82	2.74e-48	5.27e-47
NM_001199696	Bai2|-|RP23-198O15.5|4 D2.2|4|protein-coding	3.34	7.06e-62	2e-60	0.605	0.0963	0.406	2.67	2.88e-48	5.54e-47
NM_008871	Serpine1|PAI-1|PAI1|Planh1|-|5 G2|5|protein-coding	1.5	2.92e-45	5.91e-44	0.202	0.123	0.473	1.47	2.97e-48	5.72e-47
NM_001038642	Ets1|AI196000|AI448617|D230050P06|Ets-1|Tpl1|-|9 A4|9 17.97 cM|protein-coding	1.79	3.22e-45	6.5e-44	-0.669	8.91e-06	0.000173	1.82	3.11e-48	5.98e-47
NM_001098231	Pdp1|Gm1024|Ppm2c|RP23-203A12.1|4 A1|4|protein-coding	-2.6	3.36e-54	8.07e-53	-0.424	0.000219	0.0032	-1.97	3.35e-48	6.44e-47
NM_026271	Fibin|1110018M03Rik|RP23-110I8.1|2 E3|2|protein-coding	-7.74	2.28e-62	6.55e-61	-0.179	0.303	0.766	-5.83	3.36e-48	6.44e-47
NM_001271462	Cd82|AA682076|AL023070|C33|IA4|Kai1|Tspan27|RP23-70K10.2|2 E1|2 51.62 cM|protein-coding	1.31	5.13e-43	9.89e-42	0.0388	0.758	1	1.35	3.74e-48	7.18e-47
NM_001271431	Cd82|AA682076|AL023070|C33|IA4|Kai1|Tspan27|RP23-70K10.2|2 E1|2 51.62 cM|protein-coding	1.31	7.48e-42	1.39e-40	0.0322	0.803	1	1.36	4.09e-48	7.84e-47
NM_177195	Atp8b5|4930417M19Rik|Feta|RP23-177I18.2|4 A5|4|protein-coding	5.77	6.14e-62	1.74e-60	0.488	0.716	1	4.98	4.29e-48	8.22e-47
NM_010052	Dlk1|AW742678|DLK-1|DlkI|FA1|Ly107|Peg9|SCP1|ZOG|pG2|pref-1|-|12 E-F1|12 60.17 cM|protein-coding	-1.25	7.36e-89	3.23e-87	0.498	3.95e-09	1.19e-07	-1.66	4.34e-48	8.31e-47
NM_001130453	Nfe2l1|AA408798|AW212678|LCR-F1|Lcrf1|NRF1|TCF-11|TCF11|RP23-353J21.3|11 D-E|11 60.12 cM|protein-coding	-0.741	1.64e-32	2.39e-31	0.126	0.043	0.233	-0.883	4.83e-48	9.23e-47
NM_029614	Prss23|2310046G15Rik|4930479H08Rik|AI790574|Spuve|-|7 E1|7|protein-coding	-0.957	2.98e-33	4.46e-32	0.156	0.0336	0.195	-1.13	5.81e-48	1.11e-46
NM_001130454	Nfe2l1|AA408798|AW212678|LCR-F1|Lcrf1|NRF1|TCF-11|TCF11|RP23-353J21.3|11 D-E|11 60.12 cM|protein-coding	-0.745	8.96e-33	1.32e-31	0.123	0.0493	0.257	-0.883	6.23e-48	1.19e-46
NM_173071	Bai2|-|RP23-198O15.5|4 D2.2|4|protein-coding	3.36	4.06e-63	1.19e-61	0.685	0.053	0.27	2.62	6.39e-48	1.22e-46
NM_001271461	Cd82|AA682076|AL023070|C33|IA4|Kai1|Tspan27|RP23-70K10.2|2 E1|2 51.62 cM|protein-coding	1.31	8.44e-43	1.62e-41	0.0399	0.752	1	1.35	6.6e-48	1.26e-46
NM_001130451	Nfe2l1|AA408798|AW212678|LCR-F1|Lcrf1|NRF1|TCF-11|TCF11|RP23-353J21.3|11 D-E|11 60.12 cM|protein-coding	-0.742	1.52e-32	2.22e-31	0.126	0.0438	0.236	-0.882	7e-48	1.33e-46
NM_001136055	Cd82|AA682076|AL023070|C33|IA4|Kai1|Tspan27|RP23-70K10.2|2 E1|2 51.62 cM|protein-coding	1.32	4.62e-43	8.9e-42	0.0428	0.733	1	1.35	7.74e-48	1.47e-46
NM_001286411	Elf1|Elf-1|Sts1|mElf-1|p70|-|14 D3|14|protein-coding	-1.29	1.98e-29	2.62e-28	0.19	0.0509	0.264	-1.61	7.96e-48	1.51e-46
NM_001177626	Ect2|AI528536|mKIAA4037|-|3|3 B|protein-coding	2.11	6.64e-52	1.53e-50	-0.122	0.507	0.953	2.07	8.63e-48	1.64e-46
NM_008873	Plau|u-PA|uPA|-|14 A3|14 11.53 cM|protein-coding	-0.885	3.46e-05	0.000115	1.52	7.42e-26	5.45e-24	-2.36	9.81e-48	1.86e-46
NM_009163	Sgpl1|AI428538|D10Xrf456|S1PL|Spl|-|10 B4|10 32.14 cM|protein-coding	-1.16	5.14e-61	1.44e-59	-0.0665	0.315	0.779	-1.02	1.01e-47	1.92e-46
NM_001077202	Hs6st2|6OST2|RP23-334C3.1|X|X A3.3|protein-coding	1.06	7.31e-40	1.3e-38	0.0562	0.551	0.985	1.11	1.01e-47	1.92e-46
NM_001130452	Nfe2l1|AA408798|AW212678|LCR-F1|Lcrf1|NRF1|TCF-11|TCF11|RP23-353J21.3|11 D-E|11 60.12 cM|protein-coding	-0.745	8.52e-33	1.25e-31	0.122	0.0507	0.263	-0.881	1.04e-47	1.96e-46
NM_178591	Nrg1|6030402G23Rik|ARIA|D230005F13Rik|GGF|GGFII|HRG|HRGalpha|Hgl|NDF|SMDF|-|8 A3|8|protein-coding	1.62	2.04e-29	2.7e-28	0.247	0.104	0.424	1.55	1.15e-47	2.19e-46
NM_026516	Tmem178|2810417M05Rik|Tmem178a|-|17 E3|17|protein-coding	4.58	6.07e-50	1.35e-48	-0.609	0.557	0.988	4.94	1.2e-47	2.27e-46
NM_198625	Mtss1l|ABBA|-|8 E1|8|protein-coding	-1.29	4.77e-16	3.62e-15	-0.00113	0.922	1	-1.37	1.72e-47	3.24e-46
NM_009371	Tgfbr2|1110020H15Rik|AU042018|DNIIR|RIIDN|TBR-II|TbetaR-II|TbetaRII|-|9 F3|9 68.39 cM|protein-coding	-0.957	3.17e-34	4.88e-33	0.0714	0.374	0.847	-1.03	1.73e-47	3.27e-46
NM_177608	Secisbp2l|3110001I20Rik|AI504340|C630011I23|RP23-367K9.1|2 F1|2|protein-coding	-0.858	2.21e-26	2.61e-25	0.685	1.64e-21	1.02e-19	-1.03	1.75e-47	3.31e-46
NM_001161799	Mfap2|AI893631|Magp|Magp1|RP23-183L1.5|4|4 D3-E1|protein-coding	-3.84	2.4e-251	3.9e-249	0.11	0.358	0.831	-3.7	1.79e-47	3.38e-46
NM_178655	Ank2|AI835472|AW491075|Ank-2|-|3 G2|3 56.07 cM|protein-coding	-1.93	5.42e-45	1.09e-43	-0.0472	0.581	1	-1.83	2.09e-47	3.94e-46
NM_001177625	Ect2|AI528536|mKIAA4037|-|3|3 B|protein-coding	2.1	2.7e-51	6.13e-50	-0.117	0.525	0.969	2.06	2.15e-47	4.05e-46
NR_109782	Mst1r|CD136|CDw136|Fv-2|Fv2|PTK8|Ron|STK|-|9 F1|9 59.07 cM|protein-coding	2.93	6.03e-38	1.03e-36	-0.519	0.17	0.569	3.36	2.52e-47	4.74e-46
NM_008378	Impact|E430016J11Rik|-|18|18 A2-B2|protein-coding	-0.616	1.59e-12	9.84e-12	1.08	8.5e-62	1.48e-59	-0.868	2.57e-47	4.84e-46
NM_009116	Prrx2|Prx2|S8|RP23-221O14.5|2 B|2 21.74 cM|protein-coding	-3.03	3.43e-119	2.1e-117	0.182	0.13	0.488	-3.14	2.76e-47	5.19e-46
NM_080451	Synpo2|1110069I04Rik|2310068J10Rik|9530006G20Rik|AI848603|Myo|-|3|3 G3|protein-coding	-3.97	8.58e-46	1.76e-44	0.0532	0.805	1	-3.48	2.92e-47	5.49e-46
NM_007920	Elf1|Elf-1|Sts1|mElf-1|p70|-|14 D3|14|protein-coding	-1.27	3.9e-31	5.48e-30	0.185	0.0551	0.278	-1.59	3.29e-47	6.18e-46
NM_015819	Hs6st2|6OST2|RP23-334C3.1|X|X A3.3|protein-coding	1.04	1.82e-38	3.14e-37	0.0431	0.651	1	1.11	5.17e-47	9.69e-46
NM_001253862	Tcf12|A130037E08Rik|ALF1|HEB|HEBAlt|HTF-4|HTF4|ME1|REB|bHLHb20|-|9 D|9 39.85 cM|protein-coding	-1.02	1.41e-53	3.36e-52	-0.0304	0.613	1	-0.954	5.3e-47	9.93e-46
NM_009864	Cdh1|AA960649|E-cad|Ecad|L-CAM|UVO|Um|-|8 D|8 53.18 cM|protein-coding	2.95	1.26e-52	2.93e-51	-0.277	0.437	0.9	3.2	5.36e-47	1e-45
NM_178803	Aebp2|AU023766|B230313N05Rik|-|6|6 G1|protein-coding	0.0985	0.25	0.386	1.4	8.87e-73	2.03e-70	-1.04	6.45e-47	1.21e-45
NM_152804	Plk2|Snk|-|13|13 D2.1|protein-coding	-1.08	3.06e-40	5.47e-39	0.203	0.00479	0.0447	-1.13	6.58e-47	1.23e-45
NM_026515	2810417H13Rik|AA409629|Ns5apt9|Ns5atp9|PAF15|Paf|mKIAA0101|p15(PAF)|-|9 C|9|protein-coding	1.97	4.84e-35	7.62e-34	-0.276	0.251	0.7	2.31	8.66e-47	1.62e-45
NM_011544	Tcf12|A130037E08Rik|ALF1|HEB|HEBAlt|HTF-4|HTF4|ME1|REB|bHLHb20|-|9 D|9 39.85 cM|protein-coding	-1.01	4.37e-53	1.03e-51	-0.0276	0.645	1	-0.95	8.86e-47	1.65e-45
NM_001113179	Bub1|AL022991|Bub1a|C80208|D2Xrf87|RP23-189N15.7|2 F1|2 62.1 cM|protein-coding	2.48	4.54e-56	1.14e-54	0.142	0.617	1	2.22	1.04e-46	1.94e-45
NM_011722	Dctn6|AU044699|WS-3|p27|-|8 A4|8|protein-coding	1.11	3.26e-28	4.11e-27	-0.0594	0.634	1	1.37	1.06e-46	1.97e-45
NM_009772	Bub1|AL022991|Bub1a|C80208|D2Xrf87|RP23-189N15.7|2 F1|2 62.1 cM|protein-coding	2.49	6.59e-57	1.68e-55	0.148	0.597	1	2.22	1.09e-46	2.03e-45
NM_008634	Map1b|A230055D22|AI843217|LC1|MAP5|Mtap-5|Mtap1b|Mtap5|-|13 D1|13 52.9 cM|protein-coding	-1.45	3.18e-15	2.3e-14	0.547	1.32e-07	3.32e-06	-1.27	1.15e-46	2.14e-45
NM_019656	Tspan6|6720473L21Rik|AI316786|T245|TSPAN-6|Tm4sf|Tm4sf6|RP23-21A16.2|X E3|X|protein-coding	-4.32	1.18e-60	3.25e-59	-0.173	0.256	0.709	-3.89	1.25e-46	2.33e-45
NM_001005605	Aebp2|AU023766|B230313N05Rik|-|6|6 G1|protein-coding	0.109	0.201	0.32	1.4	6.79e-73	1.57e-70	-1.03	1.73e-46	3.21e-45
NM_001286412	Elf1|Elf-1|Sts1|mElf-1|p70|-|14 D3|14|protein-coding	-1.33	2.68e-32	3.87e-31	0.172	0.0822	0.367	-1.61	1.75e-46	3.25e-45
NM_009304	Syngr2|Clast2|cellugyrin|RP23-151N19.7|11 E2|11|protein-coding	1.59	5.39e-44	1.06e-42	-0.0564	0.659	1	1.63	1.83e-46	3.39e-45
NM_178702	Radil|AI536456|D930005D10Rik|-|5 G2|5|protein-coding	-2.62	1.15e-34	1.8e-33	0.0276	0.827	1	-3.39	1.87e-46	3.47e-45
NM_001159850	Kcnk2|A430027H14Rik|AI848635|TREK-1|-|1 H6|1|protein-coding	2.36	1.14e-28	1.46e-27	-0.319	0.34	0.811	2.94	1.98e-46	3.66e-45
NM_001134475	Vcan|5430420N07Rik|9430051N09|Cspg2|DPEAAE|NG2|PG-M|PG-M(V0)|PG-M(V1)|hdf|-|13 C3|13 45.5 cM|protein-coding	-2.57	1.1e-51	2.51e-50	0.23	0.0874	0.382	-2.32	2.08e-46	3.85e-45
NM_001099631	Sh2d5|BC036961|-|4 D3|4|protein-coding	2.38	2.2e-08	1.02e-07	0.568	0.354	0.827	3.74	2.39e-46	4.41e-45
NM_145379	Mrgprf|BC019711|MrgF|-|7 F5|7|protein-coding	-4.63	6.45e-68	2.05e-66	0.0402	0.765	1	-3.52	2.5e-46	4.63e-45
NM_009817	Cast|-|-|13 C1|13|protein-coding	-1.37	2.84e-27	3.47e-26	0.0848	0.446	0.909	-1.23	2.75e-46	5.08e-45
NM_009398	Tnfaip6|TSG-6|Tnfip6|Tsg6|RP23-395O2.1|2 C1.1|2|protein-coding	-2.45	1.21e-11	7.15e-11	1.6	2.46e-24	1.73e-22	-2.32	3.4e-46	6.26e-45
NM_001166635	Mid1ip1|3110038L01Rik|Mig12|S14R|RP23-130J1.1|X|X A1.2|protein-coding	2.57	7.17e-154	6.17e-152	-0.143	0.367	0.841	2.24	3.68e-46	6.78e-45
NM_011586	Myo18a|MyoPDZ|MysPDZ|RP23-199H17.1|11 B5|11|protein-coding	1.19	1.37e-47	2.9e-46	-0.0121	0.9	1	1.16	3.78e-46	6.97e-45
NM_021451	Pmaip1|Noxa|-|18 E1|18|protein-coding	-2.81	1.96e-13	1.28e-12	1.46	3.72e-14	1.54e-12	-3.8	4.8e-46	8.83e-45
NM_001004140	Ckap2|AI461656|AW228814|LB1|-|8 A2|8|protein-coding	2.54	4.41e-58	1.16e-56	-0.129	0.654	1	2.38	5.11e-46	9.4e-45
NM_010607	Kcnk2|A430027H14Rik|AI848635|TREK-1|-|1 H6|1|protein-coding	2.39	5.79e-29	7.51e-28	-0.317	0.341	0.812	2.95	5.66e-46	1.04e-44
NM_008569	Anapc1|2610021O03Rik|AI047775|AI853536|AW547281|Apc1|Mcpr|tsg24|RP23-464B2.2|2|2 F3|protein-coding	0.819	7.05e-24	7.59e-23	-0.0833	0.168	0.565	0.808	6e-46	1.1e-44
NM_032396	Kremen1|AV002070|Kremen|Krm1|RP23-293J16.1|11 A1|11|protein-coding	-1.7	7.9e-43	1.52e-41	0.593	1.89e-09	5.86e-08	-2.03	6.27e-46	1.15e-44
NM_001164311	Loxl4|4833426I20Rik|Loxc|-|19 D1|19|protein-coding	-2.04	1.44e-33	2.18e-32	0.485	3.67e-05	0.00063	-2.39	6.58e-46	1.21e-44
NR_023846	Peg3os|Apeg3|Peg3as|-|7|7|ncRNA	1.88	1.7e-75	6.32e-74	-0.176	0.181	0.588	2.09	7.38e-46	1.35e-44
NM_010433	Hipk2|1110014O20Rik|B230339E18Rik|Stank|-|6|6 B|protein-coding	1.8	2.02e-50	4.52e-49	0.104	0.599	1	1.68	7.66e-46	1.4e-44
NM_026778	Cthrc1|1110014B07Rik|-|15|15 C|protein-coding	-2.33	1.98e-84	8.27e-83	0.0924	0.316	0.78	-2.22	9.5e-46	1.74e-44
NM_016737	Stip1|Hop|Sti1|p60|-|19 A|19|protein-coding	0.806	5.87e-31	8.22e-30	-0.0159	0.863	1	0.957	1.05e-45	1.91e-44
NM_009538	Plagl1|Lot1|Zac1|AL713985.1|10 A2|10 4.72 cM|protein-coding	1	4.07e-80	1.61e-78	0.242	4.64e-05	0.000786	0.714	1.12e-45	2.05e-44
NM_001159521	Plxnb2|Debt|plexin-B2|-|15 E3|15 44.68 cM|protein-coding	0.79	4.23e-46	8.72e-45	-0.066	0.297	0.758	0.777	1.36e-45	2.48e-44
NM_001284506	Plxnb2|Debt|plexin-B2|-|15 E3|15 44.68 cM|protein-coding	0.792	2.94e-46	6.08e-45	-0.0645	0.311	0.773	0.778	1.62e-45	2.96e-44
NM_007790	Smc3|Bamacan|Cspg6|HCAP|Mmip1|SMC-3|SmcD|-|19 D2|19|protein-coding	0.656	3.49e-14	2.38e-13	-0.146	0.0406	0.225	0.936	1.72e-45	3.14e-44
NM_138749	Plxnb2|Debt|plexin-B2|-|15 E3|15 44.68 cM|protein-coding	0.791	3.17e-46	6.54e-45	-0.0645	0.311	0.773	0.777	1.79e-45	3.26e-44
NM_001162977	Megf6|2600001P17Rik|Egfl3|RP23-351I23.1|4 E2|4|protein-coding	1.54	2.25e-80	9e-79	0.181	0.156	0.541	1.47	1.79e-45	3.26e-44
NM_007638	Cct7|AA408524|AL022769|Ccth|Cctz|-|6|6 D1|protein-coding	0.887	4.42e-39	7.72e-38	0.104	0.187	0.598	0.912	1.9e-45	3.45e-44
NM_033615	Adam33|Adaml|RP23-228H14.4|2 F1|2 63.26 cM|protein-coding	-4.49	9.05e-47	1.89e-45	-0.0709	0.722	1	-4.81	1.96e-45	3.57e-44
NM_007737	Col5a2|1110014L14Rik|D230017N05|-|1 C1|1|protein-coding	0.598	3.09e-36	4.97e-35	0.0723	0.159	0.546	0.652	2.11e-45	3.83e-44
NM_001130868	Kars|AA589550|AL024334|AL033315|AL033367|D8Ertd698e|D8Wsu108e|LysRS|mKIAA0070|-|8 D3|8 58.27 cM|protein-coding	0.847	2.49e-34	3.85e-33	-0.121	0.126	0.48	0.983	2.21e-45	4.01e-44
NM_001163529	Adam33|Adaml|RP23-228H14.4|2 F1|2 63.26 cM|protein-coding	-4.45	4.35e-45	8.73e-44	-0.0701	0.727	1	-4.95	2.47e-45	4.47e-44
NM_028044	Cnn3|1600014M03Rik|C85854|Calpo3|-|3 G1|3|protein-coding	-0.783	3.46e-40	6.18e-39	0.0283	0.566	0.991	-0.814	2.61e-45	4.72e-44
NM_001081249	Vcan|5430420N07Rik|9430051N09|Cspg2|DPEAAE|NG2|PG-M|PG-M(V0)|PG-M(V1)|hdf|-|13 C3|13 45.5 cM|protein-coding	-2.69	1.9e-59	5.1e-58	0.163	0.233	0.671	-2.36	2.72e-45	4.92e-44
NM_007509	Atp6v1b2|AI194269|AI790362|Atp6b2|HO57|R74844|-|8 B3.3|8|protein-coding	0.988	1.38e-47	2.93e-46	0.0451	0.55	0.985	0.938	2.82e-45	5.1e-44
NM_031156	Ide|1300012G03Rik|4833415K22Rik|AA675336|AI507533|-|19 C2|19 32.24 cM|protein-coding	0.918	9.28e-32	1.33e-30	-0.0417	0.596	1	1.07	3.45e-45	6.23e-44
NM_001286384	Kars|AA589550|AL024334|AL033315|AL033367|D8Ertd698e|D8Wsu108e|LysRS|mKIAA0070|-|8 D3|8 58.27 cM|protein-coding	0.847	3.09e-34	4.75e-33	-0.12	0.128	0.483	0.982	3.47e-45	6.26e-44
NR_015483	2610203C20Rik|AI848448|D3Mgi9|-|9 A5.1|9|ncRNA	-2.06	1.26e-101	6.42e-100	-0.837	4.86e-27	3.72e-25	-1.27	3.52e-45	6.35e-44
NM_001281847	Kcnk2|A430027H14Rik|AI848635|TREK-1|-|1 H6|1|protein-coding	2.37	4.75e-28	5.94e-27	-0.307	0.367	0.841	2.94	3.69e-45	6.65e-44
NM_009384	Tiam1|AI847750|D16Ium10|D16Ium10e|-|16 C3-4|16 51.5 cM|protein-coding	1.53	1.29e-56	3.27e-55	0.121	0.276	0.735	1.33	3.83e-45	6.89e-44
NM_019790	Tmeff2|4832418D20Rik|7630402F16Rik|MNCb-1026|1|1 C1|protein-coding	-3.15	5.73e-34	8.76e-33	0.094	0.614	1	-4.03	3.92e-45	7.04e-44
NM_018881	Fmo2|2310008D08Rik|2310042I22Rik|AW107733|-|1|1 H1|protein-coding	5.83	1.86e-37	3.11e-36	0.0421	1	1	6.06	4.06e-45	7.3e-44
NM_001164362	Cep55|1200008O12Rik|2700032M20Rik|-|19|19 C3|protein-coding	3.16	4.2e-49	9.16e-48	0.163	0.666	1	2.93	4.69e-45	8.42e-44
NM_007610	Casp2|Caspase-2|ICH-1|Nedd2|-|6 B2.1|6 20.54 cM|protein-coding	0.908	1.19e-19	1.09e-18	-0.673	4.5e-08	1.2e-06	1.53	4.72e-45	8.46e-44
NM_001130458	Tcn2|AW208754|Tcn-2|RP23-453E10.1|11 A1|11 2.76 cM|protein-coding	-1.46	6.48e-53	1.52e-51	-0.0317	0.724	1	-1.34	5.33e-45	9.56e-44
NM_027897	Rhpn2|1300002E07Rik|AA536890|C85860|D7Ertd784e|-|7 B1-B2|7 21.36 cM|protein-coding	5.02	5.51e-57	1.4e-55	0.265	0.842	1	4.44	5.57e-45	9.98e-44
NM_053092	Kars|AA589550|AL024334|AL033315|AL033367|D8Ertd698e|D8Wsu108e|LysRS|mKIAA0070|-|8 D3|8 58.27 cM|protein-coding	0.847	5.92e-34	9.05e-33	-0.117	0.14	0.509	0.983	6.66e-45	1.19e-43
NM_009144	Sfrp2|AI851596|Sdf5|-|3 E3|3 37.37 cM|protein-coding	-1.75	1.35e-93	6.23e-92	0.141	0.122	0.47	-1.71	6.76e-45	1.21e-43
NM_025508	Gmpr|2310004P21Rik|AV028449|-|13 A5|13|protein-coding	2.8	1.6e-42	3.04e-41	0.03	0.923	1	2.82	7.43e-45	1.33e-43
NM_172134	Pdxk|2310036D04Rik|AA119688|C77999|-|10 C1|10 39.72 cM|protein-coding	-0.886	2.13e-11	1.23e-10	1.16	3.36e-26	2.51e-24	-1.99	9.59e-45	1.71e-43
NM_001102563	Prrt2|1500031I19Rik|AI195361|DSPB3|-|7 F3|7|protein-coding	-3.25	1.11e-52	2.6e-51	-0.336	0.0208	0.137	-3.48	9.96e-45	1.78e-43
NM_001110266	Vegfa|Vegf|Vpf|-|17 C|17 22.79 cM|protein-coding	1.16	1.63e-43	3.17e-42	1.81	1.91e-113	7.73e-111	0.993	1.08e-44	1.93e-43
NM_016674	Cldn1|AI596271|-|16 B2|16|protein-coding	-3.22	2.58e-87	1.11e-85	-0.258	0.0171	0.118	-2.23	1.24e-44	2.21e-43
NM_001136065	Hipk2|1110014O20Rik|B230339E18Rik|Stank|-|6|6 B|protein-coding	1.77	7.64e-48	1.63e-46	0.0844	0.663	1	1.68	1.26e-44	2.24e-43
NM_008175	Grn|epithelin|RP23-226P4.4|11 D|11 66.29 cM|protein-coding	-1.12	1.58e-91	7.1e-90	0.037	0.53	0.972	-1.04	1.3e-44	2.32e-43
NM_018734	Gbp3|AW228655|Gbp4|-|3 H1|3|protein-coding	-6.36	5.4e-44	1.06e-42	-0.296	0.0867	0.38	-4.88	1.34e-44	2.38e-43
NM_001252492	Osbpl1a|G430090F17Rik|Gm753|ORP-1|Osbpl1b|-|18|18 A2|protein-coding	-1.55	3.97e-38	6.81e-37	0.124	0.231	0.67	-1.68	1.41e-44	2.51e-43
NM_009004	Kif20a|AA415432|Rab6kifl|-|18 B1|18 18.69 cM|protein-coding	1.45	5.54e-50	1.23e-48	-0.331	0.011	0.0852	1.48	1.56e-44	2.76e-43
NM_008563	Mcm3|AL033361|C80350|Mcmd|P1|p1.m|-|1|1 A3-A5|protein-coding	1.55	5.04e-51	1.13e-49	-0.0225	0.888	1	1.63	1.64e-44	2.91e-43
NM_008568	Mcm7|AI747533|Mcmd7|mCDC47|-|5|5 G1|protein-coding	1.35	1.42e-37	2.39e-36	-0.326	0.0177	0.121	1.54	1.84e-44	3.27e-43
NM_001252489	Osbpl1a|G430090F17Rik|Gm753|ORP-1|Osbpl1b|-|18|18 A2|protein-coding	-1.52	1.45e-36	2.36e-35	0.142	0.175	0.578	-1.68	1.86e-44	3.29e-43
NM_001145886	Tiam1|AI847750|D16Ium10|D16Ium10e|-|16 C3-4|16 51.5 cM|protein-coding	1.52	6.67e-56	1.66e-54	0.122	0.278	0.737	1.32	1.92e-44	3.41e-43
NM_001098230	Pdp1|Gm1024|Ppm2c|RP23-203A12.1|4 A1|4|protein-coding	-2.6	1.12e-53	2.68e-52	-0.443	0.000134	0.00205	-1.94	2.14e-44	3.79e-43
NM_015749	Tcn2|AW208754|Tcn-2|RP23-453E10.1|11 A1|11 2.76 cM|protein-coding	-1.45	2.46e-52	5.7e-51	-0.035	0.697	1	-1.33	2.15e-44	3.79e-43
NM_178676	Entpd3|Cd39l3|HB6|NTPDase-3|-|9 F4|9|protein-coding	-4.29	3.35e-51	7.58e-50	0.0104	0.941	1	-4.73	2.35e-44	4.14e-43
NM_183028	Pcmtd1|8430411F12Rik|A030012M09Rik|-|1 A1|1|protein-coding	-1.53	3.41e-37	5.66e-36	0.013	0.949	1	-1.27	2.51e-44	4.43e-43
NM_145356	Zbtb7c|B230208J24Rik|Kr-pok|Zbtb36|-|18 E3|18|protein-coding	4.63	6.94e-71	2.29e-69	0.0147	1	1	4.18	2.63e-44	4.64e-43
NM_011817	Gadd45g|AI327420|C86281|CR6|DDIT2|OIG37|-|13|13 A5-B|protein-coding	-1.31	9.54e-09	4.57e-08	1.14	3.03e-14	1.26e-12	-2.57	2.98e-44	5.25e-43
NM_019946	Mgst1|1500002K10Rik|Gst|-|6 G1|6|protein-coding	1.43	3.11e-39	5.44e-38	0.0157	0.893	1	1.5	3.19e-44	5.62e-43
[truncated: 19,365 more rows]
